# Supplementary material for: Gambling Environment Exposure Increases Temporal Discounting but Improves Model-Based Control in Regular Slot-Machine Gamblers
Source: Comput Psychiatr. 2022 Jul 5;6(1):142–65. doi: 10.5334/cpsy.84 (PMC11104401; doi:10.5334/cpsy.84)
Supplement: Raw choice data. — Intertemporal Choice- and 2-Step Task datasets for all participants. [file cpsy-6-1-84-s2.zip]

Archive with 4 entries (4 files):
- s2-cpsy-84_wagner/84-658-1-SP.csv
- s2-cpsy-84_wagner/84-659-1-SP.csv
- s2-cpsy-84_wagner/84-660-1-SP.csv
- s2-cpsy-84_wagner/84-661-1-SP.csv
