# Supplementary material for: Gambling Environment Exposure Increases Temporal Discounting but Improves Model-Based Control in Regular Slot-Machine Gamblers
Source: Comput Psychiatr. 2022 Jul 5;6(1):142–65. doi: 10.5334/cpsy.84 (PMC11104401; doi:10.5334/cpsy.84)
Supplement: Raw choice data. — Intertemporal Choice- and 2-Step Task datasets for all participants. [file cpsy-6-1-84-s2.zip › s2-cpsy-84_wagner/84-658-1-SP.csv]

	X	trial	val_basic	delay	val_prc	response	RT	respSide	sideNOW	subID	Version	Trial	loopID	Context
1	1	1	20	122	1.9	1	2.8579	2	1	c01	S1	1	1	1
2	2	2	20	32	2.25	0	4.2243	1	1	c01	S1	2	1	1
3	3	3	20	7	2.25	1	2.7171	1	2	c01	S1	3	1	1
4	4	4	20	3	2.05	1	1.4399	1	2	c01	S1	4	1	1
5	5	5	20	58	3.05	1	2.4916	1	2	c01	S1	5	1	1
6	6	6	20	1	1.55	1	2.2111	2	1	c01	S1	6	1	1
7	7	7	20	24	2.55	1	1.4692	2	1	c01	S1	7	1	1
8	8	8	20	24	2.05	1	1.9462	1	2	c01	S1	8	1	1
9	9	9	20	32	1.05	0	1.6433	2	2	c01	S1	9	1	1
10	10	10	20	75	1.05	0	2.3052	1	1	c01	S1	10	1	1
11	11	11	20	1	1.15	0	3.364	1	1	c01	S1	11	1	1
12	12	12	20	58	1.55	0	1.7617	1	1	c01	S1	12	1	1
13	13	13	20	24	3.05	1	2.467	1	2	c01	S1	13	1	1
14	14	14	20	58	2.25	0	3.271	1	1	c01	S1	14	1	1
15	15	15	20	45	1.65	0	2.199	1	1	c01	S1	15	1	1
16	16	16	20	32	3.85	1	2.2384	2	1	c01	S1	16	1	1
17	17	17	20	3	1.25	1	2.9692	2	1	c01	S1	17	1	1
18	18	18	20	24	3.85	1	2.766	1	2	c01	S1	18	1	1
19	19	19	20	7	1.25	0	3.2652	2	2	c01	S1	19	1	1
20	20	20	20	32	1.9	1	3.8681	2	1	c01	S1	20	1	1
21	21	21	20	32	1.055	0	1.752	1	1	c01	S1	21	1	1
22	22	22	20	3	1.15	0	2.011	1	1	c01	S1	22	1	1
23	23	23	20	122	2.05	0	1.7604	1	1	c01	S1	23	1	1
24	24	24	20	45	1.05	0	1.6279	1	1	c01	S1	24	1	1
25	25	25	20	32	1.55	0	3.848	2	2	c01	S1	25	1	1
26	26	26	20	7	1.05	0	1.7528	1	1	c01	S1	26	1	1
27	27	27	20	13	1.65	1	7.8331	1	2	c01	S1	27	1	1
28	28	28	20	1	3.05	1	1.0948	1	2	c01	S1	28	1	1
29	29	29	20	24	1.9	0	2.4692	1	1	c01	S1	29	1	1
30	30	30	20	13	1.05	0	1.851	2	2	c01	S1	30	1	1
31	31	31	20	7	2.55	1	1.5411	2	1	c01	S1	31	1	1
32	32	32	20	24	1.65	0	2.5326	1	1	c01	S1	32	1	1
33	33	33	20	24	2.25	0	7.4656	2	2	c01	S1	33	1	1
34	34	34	20	24	1.55	0	2.5512	2	2	c01	S1	34	1	1
35	35	35	20	32	1.65	0	3.2439	2	2	c01	S1	35	1	1
36	36	36	20	58	1.45	0	2.1947	2	2	c01	S1	36	1	1
37	37	37	20	13	3.45	1	3.9924	2	1	c01	S1	37	1	1
38	38	38	20	1	1.85	1	2.0665	1	2	c01	S1	38	1	1
39	39	39	20	58	2.55	1	2.635	2	1	c01	S1	39	1	1
40	40	40	20	45	1.45	0	3.6906	2	2	c01	S1	40	1	1
41	41	41	20	45	1.15	0	1.4457	2	2	c01	S1	41	1	1
42	42	42	20	7	3.05	1	1.1992	2	1	c01	S1	42	1	1
43	43	43	20	45	3.05	1	2.5256	2	1	c01	S1	43	1	1
44	44	44	20	7	1.55	1	4.7707	2	1	c01	S1	44	1	1
45	45	45	20	24	1.45	0	5.0552	2	2	c01	S1	45	1	1
46	46	46	20	7	2.85	1	2.7923	1	2	c01	S1	46	1	1
47	47	47	20	1	3.45	1	1.4739	2	1	c01	S1	47	1	1
48	48	48	20	3	3.85	1	1.561	2	1	c01	S1	48	1	1
49	49	49	20	75	1.55	0	2.3555	1	1	c01	S1	49	1	1
50	50	50	20	58	2.05	0	1.8695	1	1	c01	S1	50	1	1
51	51	51	20	75	1.9	0	1.6167	1	1	c01	S1	51	1	1
52	52	52	20	75	2.85	0	5.051	1	1	c01	S1	52	1	1
53	53	53	20	75	1.65	0	1.1458	2	2	c01	S1	53	1	1
54	54	54	20	32	3.05	1	1.3867	1	2	c01	S1	54	1	1
55	55	55	20	13	1.055	0	1.8329	1	1	c01	S1	55	1	1
56	56	56	20	7	1.65	0	4.1437	1	1	c01	S1	56	1	1
57	57	57	20	13	2.85	1	1.4871	2	1	c01	S1	57	1	1
58	58	58	20	122	1.45	0	1.4662	2	2	c01	S1	58	1	1
59	59	59	20	75	1.45	0	3.5563	2	2	c01	S1	59	1	1
60	60	60	20	1	1.9	0	1.5201	2	2	c01	S1	60	1	1
61	61	61	20	1	1.35	1	2.7994	1	2	c01	S1	61	1	1
62	62	62	20	7	1.9	0	2.2156	2	2	c01	S1	62	1	1
63	63	63	20	75	3.05	0	3.9614	2	2	c01	S1	63	1	1
64	64	64	20	13	3.85	1	1.3616	1	2	c01	S1	64	1	1
65	65	65	20	3	3.45	1	1.8705	1	2	c01	S1	65	1	1
66	66	66	20	32	2.85	1	2.598	2	1	c01	S1	66	1	1
67	67	67	20	45	3.45	1	2.2924	1	2	c01	S1	67	1	1
68	68	68	20	45	1.35	0	1.8433	2	2	c01	S1	68	1	1
69	69	69	20	3	3.05	1	1.1094	1	2	c01	S1	69	1	1
70	70	70	20	24	1.85	0	1.7375	2	2	c01	S1	70	1	1
71	71	71	20	1	1.05	0	2.199	2	2	c01	S1	71	1	1
72	72	72	20	75	1.055	0	1.3603	2	2	c01	S1	72	1	1
73	73	73	20	122	2.55	0	1.681	2	2	c01	S1	73	1	1
74	74	74	20	75	1.25	0	1.884	2	2	c01	S1	74	1	1
75	75	75	20	45	2.85	0	4.8176	2	2	c01	S1	75	1	1
76	76	76	20	58	1.05	0	1.3731	2	2	c01	S1	76	1	1
77	77	77	20	3	1.55	1	1.535	2	1	c01	S1	77	1	1
78	78	78	20	1	3.85	1	1.3721	2	1	c01	S1	78	1	1
79	79	79	20	58	1.25	0	2.6151	1	1	c01	S1	79	1	1
80	80	80	20	122	1.65	0	0.9968	1	1	c01	S1	80	1	1
81	81	81	20	122	2.85	0	1.6383	2	2	c01	S1	81	1	1
82	82	82	20	3	1.05	0	1.8158	1	1	c01	S1	82	1	1
83	83	83	20	58	3.85	1	1.8005	2	1	c01	S1	83	1	1
84	84	84	20	58	1.15	0	1.624	1	1	c01	S1	84	1	1
85	85	85	20	32	3.45	1	1.8499	1	2	c01	S1	85	1	1
86	86	86	20	24	1.05	0	2.5732	2	2	c01	S1	86	1	1
87	87	87	20	75	1.85	0	1.7883	2	2	c01	S1	87	1	1
88	88	88	20	75	1.15	0	2.5564	2	2	c01	S1	88	1	1
89	89	89	20	32	1.35	0	2.2696	1	1	c01	S1	89	1	1
90	90	90	20	45	3.85	1	1.6646	1	2	c01	S1	90	1	1
91	91	91	20	32	1.85	0	2.0622	1	1	c01	S1	91	1	1
92	92	92	20	32	1.15	0	1.7464	2	2	c01	S1	92	1	1
93	93	93	20	122	1.05	0	1.7029	2	2	c01	S1	93	1	1
94	94	94	20	13	1.85	1	2.4487	2	1	c01	S1	94	1	1
95	95	95	20	122	1.25	0	1.529	1	1	c01	S1	95	1	1
96	96	96	20	13	1.45	1	2.0939	1	2	c01	S1	96	1	1
97	97	97	20	58	1.85	0	3.267	1	1	c01	S1	97	1	1
98	98	98	20	122	1.15	0	1.433	1	1	c01	S1	98	1	1
99	99	99	20	58	1.055	0	2.6989	2	2	c01	S1	99	1	1
100	100	100	20	7	3.85	1	1.8306	1	2	c01	S1	100	1	1
101	101	101	20	13	2.55	1	2.2055	1	2	c01	S1	101	1	1
102	102	102	20	122	1.055	0	1.5432	2	2	c01	S1	102	1	1
103	103	103	20	75	3.85	1	4.6009	2	1	c01	S1	103	1	1
104	104	104	20	58	1.9	0	4.9917	2	2	c01	S1	104	1	1
105	105	105	20	45	1.85	0	2.8794	1	1	c01	S1	105	1	1
106	106	106	20	24	2.85	1	7.0526	1	2	c01	S1	106	1	1
107	107	107	20	13	3.05	1	1.5608	2	1	c01	S1	107	1	1
108	108	108	20	45	2.05	0	2.9876	1	1	c01	S1	108	1	1
109	109	109	20	45	1.055	0	1.0875	1	1	c01	S1	109	1	1
110	110	110	20	122	1.85	0	1.6155	2	2	c01	S1	110	1	1
111	111	111	20	3	1.45	1	2.6521	2	1	c01	S1	111	1	1
112	112	112	20	45	2.55	1	4.0465	1	2	c01	S1	112	1	1
113	113	113	20	1	2.55	1	0.9987	1	2	c01	S1	113	1	1
114	114	114	20	13	1.9	1	1.7897	1	2	c01	S1	114	1	1
115	115	115	20	13	1.15	0	3.1974	1	1	c01	S1	115	1	1
116	116	116	20	45	1.25	0	1.9106	2	2	c01	S1	116	1	1
117	117	117	20	58	3.45	1	1.7013	2	1	c01	S1	117	1	1
118	118	118	20	13	2.25	1	3.124	1	2	c01	S1	118	1	1
119	119	119	20	3	1.9	1	2.1987	2	1	c01	S1	119	1	1
120	120	120	20	32	2.55	1	1.9667	1	2	c01	S1	120	1	1
121	121	121	20	7	1.85	1	1.8808	2	1	c01	S1	121	1	1
122	122	122	20	122	1.55	0	1.4829	1	1	c01	S1	122	1	1
123	123	123	20	75	2.25	0	3.9943	2	2	c01	S1	123	1	1
124	124	124	20	7	2.05	1	2.4065	2	1	c01	S1	124	1	1
125	125	125	20	1	2.25	1	1.6833	1	2	c01	S1	125	1	1
126	126	126	20	122	3.05	0	1.2695	2	2	c01	S1	126	1	1
127	127	127	20	24	1.25	0	3.4965	1	1	c01	S1	127	1	1
128	128	128	20	122	3.45	0	1.8471	2	2	c01	S1	128	1	1
129	129	129	20	24	3.45	1	6.0599	2	1	c01	S1	129	1	1
130	130	130	20	13	1.55	1	3.2217	1	2	c01	S1	130	1	1
131	131	131	20	58	2.85	1	2.2471	1	2	c01	S1	131	1	1
132	132	132	20	7	1.45	1	3.2074	2	1	c01	S1	132	1	1
133	133	133	20	24	1.35	0	1.7873	1	1	c01	S1	133	1	1
134	134	134	20	3	2.55	1	2.6866	1	2	c01	S1	134	1	1
135	135	135	20	58	1.35	0	3.0096	1	1	c01	S1	135	1	1
136	136	136	20	75	1.35	0	2.0467	1	1	c01	S1	136	1	1
137	137	137	20	3	1.35	1	2.3088	2	1	c01	S1	137	1	1
138	138	138	20	45	1.55	0	3.6249	2	2	c01	S1	138	1	1
139	139	139	20	1	1.25	0	1.3032	2	2	c01	S1	139	1	1
140	140	140	20	13	2.05	1	2.1831	2	1	c01	S1	140	1	1
141	141	141	20	75	3.45	1	1.5973	1	2	c01	S1	141	1	1
142	142	142	20	122	3.85	1	4.5567	2	1	c01	S1	142	1	1
143	143	143	20	7	1.35	1	3.1287	1	2	c01	S1	143	1	1
144	144	144	20	45	1.9	0	2.5127	2	2	c01	S1	144	1	1
145	145	145	20	45	2.25	0	2.6057	1	1	c01	S1	145	1	1
146	146	146	20	75	2.55	1	2.883	1	2	c01	S1	146	1	1
147	147	147	20	13	1.25	0	2.5205	1	1	c01	S1	147	1	1
148	148	148	20	7	1.15	1	5.2191	2	1	c01	S1	148	1	1
149	149	149	20	122	1.35	0	2.2906	2	2	c01	S1	149	1	1
150	150	150	20	32	1.25	0	2.4705	1	1	c01	S1	150	1	1
151	151	151	20	32	1.45	0	2.6814	1	1	c01	S1	151	1	1
152	152	152	20	1	1.45	1	4.0503	1	2	c01	S1	152	1	1
153	153	153	20	1	2.85	1	4.0268	1	2	c01	S1	153	1	1
154	154	154	20	7	3.45	1	1.2645	2	1	c01	S1	154	1	1
155	155	155	20	3	2.85	1	1.6371	2	1	c01	S1	155	1	1
156	156	156	20	1	1.65	1	1.5625	2	1	c01	S1	156	1	1
157	157	157	20	3	1.85	1	1.4003	2	1	c01	S1	157	1	1
158	158	158	20	24	1.15	0	1.8391	2	2	c01	S1	158	1	1
159	159	159	20	122	2.25	0	1.03	1	1	c01	S1	159	1	1
160	160	160	20	7	1.055	0	2.767	2	2	c01	S1	160	1	1
161	161	161	20	58	1.65	0	1.9116	2	2	c01	S1	161	1	1
162	162	162	20	3	2.25	1	2.9326	1	2	c01	S1	162	1	1
163	163	163	20	75	2.05	0	1.8878	1	1	c01	S1	163	1	1
164	164	164	20	13	1.35	0	3.3636	2	2	c01	S1	164	1	1
165	165	165	20	24	1.055	0	1.6935	1	1	c01	S1	165	1	1
166	166	166	20	32	2.05	1	2.8295	2	1	c01	S1	166	1	1
167	167	167	20	1	2.05	1	1.2995	2	1	c01	S1	167	1	1
168	168	168	20	3	1.65	1	1.2793	2	1	c01	S1	168	1	1
169	169	169	20	3	1.055	0	2.6653	2	2	c01	S1	169	1	1
170	170	170	20	1	1.055	1	4.3044	2	1	c01	S1	170	1	1
171	171	1	20	118	3.1	1	3.7158	2	1	c01	S2	1	1	0
172	172	2	20	4	1.33	1	5.4891	2	1	c01	S2	2	1	0
173	173	3	20	23	2.07	1	4.6026	2	1	c01	S2	3	1	0
174	174	4	20	50	2.07	1	4.3387	1	2	c01	S2	4	1	0
175	175	5	20	118	1.2	0	2.4738	2	2	c01	S2	5	1	0
176	176	6	20	4	3.5	1	1.7245	2	1	c01	S2	6	1	0
177	177	7	20	6	1.2	1	4.8351	1	2	c01	S2	7	1	0
178	178	8	20	4	1.025	0	1.6346	2	2	c01	S2	8	1	0
179	179	9	20	62	2.07	1	3.933	2	1	c01	S2	9	1	0
180	180	10	20	118	1.025	0	1.689	1	1	c01	S2	10	1	0
181	181	11	20	50	2.3	1	4.0474	1	2	c01	S2	11	1	0
182	182	12	20	62	1.2	0	1.7174	1	1	c01	S2	12	1	0
183	183	13	20	29	1.7	1	4.5654	2	1	c01	S2	13	1	0
184	184	14	20	62	1.025	0	1.6734	2	2	c01	S2	14	1	0
185	185	15	20	118	1.5	0	2.0217	1	1	c01	S2	15	1	0
186	186	16	20	118	3.8	1	5.5277	1	2	c01	S2	16	1	0
187	187	17	20	4	1.085	0	1.5588	2	2	c01	S2	17	1	0
188	188	18	20	73	1.5	0	2.6191	2	2	c01	S2	18	1	0
189	189	19	20	23	1.2	0	3.5473	2	2	c01	S2	19	1	0
190	190	20	20	6	3.1	1	1.6698	2	1	c01	S2	20	1	0
191	191	21	20	50	2.8	1	8.4355	1	2	c01	S2	21	1	0
192	192	22	20	62	1.085	0	1.4314	2	2	c01	S2	22	1	0
193	193	23	20	6	1.33	0	1.9572	1	1	c01	S2	23	1	0
194	194	24	20	50	3.1	1	3.8588	2	1	c01	S2	24	1	0
195	195	25	20	14	1.2	0	2.13	1	1	c01	S2	25	1	0
196	196	26	20	29	2.8	1	3.449	1	2	c01	S2	26	1	0
197	197	27	20	62	1.9	0	4.6904	1	1	c01	S2	27	1	0
198	198	28	20	73	1.9	0	2.6055	2	2	c01	S2	28	1	0
199	199	29	20	14	1.085	0	1.336	2	2	c01	S2	29	1	0
200	200	30	20	14	3.5	1	1.1899	1	2	c01	S2	30	1	0
201	201	31	20	6	1.5	1	3.8271	1	2	c01	S2	31	1	0
202	202	32	20	23	1.2	0	2.5951	2	2	c01	S2	32	1	0
203	203	33	20	62	3.8	1	3.184	1	2	c01	S2	33	1	0
204	204	34	20	29	1.5	0	3.8703	2	2	c01	S2	34	1	0
205	205	35	20	4	1.2	0	1.6422	1	1	c01	S2	35	1	0
206	206	36	20	4	3.1	1	2.3016	1	2	c01	S2	36	1	0
207	207	37	20	23	1.08	0	1.689	1	1	c01	S2	37	1	0
208	208	38	20	2	2.07	1	2.0148	1	2	c01	S2	38	1	0
209	209	39	20	29	1.83	1	4.1321	2	1	c01	S2	39	1	0
210	210	40	20	118	1.47	0	1.917	1	1	c01	S2	40	1	0
211	211	41	20	73	2.3	0	3.0488	1	1	c01	S2	41	1	0
212	212	42	20	73	1.02	0	1.7108	1	1	c01	S2	42	1	0
213	213	43	20	23	3.8	1	2.8832	1	2	c01	S2	43	1	0
214	214	44	20	29	1.2	0	1.8269	1	1	c01	S2	44	1	0
215	215	45	20	50	1.2	0	2.0982	2	2	c01	S2	45	1	0
216	216	46	20	73	1.47	0	3.6655	1	1	c01	S2	46	1	0
217	217	47	20	62	1.5	0	2.5445	2	2	c01	S2	47	1	0
218	218	48	20	29	2.3	1	4.3344	1	2	c01	S2	48	1	0
219	219	49	20	118	1.33	0	1.3858	1	1	c01	S2	49	1	0
220	220	50	20	50	1.9	0	3.5333	2	2	c01	S2	50	1	0
221	221	51	20	4	1.2	0	3.099	2	2	c01	S2	51	1	0
222	222	52	20	6	1.08	0	1.3836	2	2	c01	S2	52	1	0
223	223	53	20	2	2.5	1	2.766	1	2	c01	S2	53	1	0
224	224	54	20	118	2.5	0	6.158	2	2	c01	S2	54	1	0
225	225	55	20	6	2.07	1	2.0043	1	2	c01	S2	55	1	0
226	226	56	20	23	2.3	1	2.5999	1	2	c01	S2	56	1	0
227	227	57	20	118	2.3	0	1.5871	1	1	c01	S2	57	1	0
228	228	58	20	23	1.47	0	2.5719	1	1	c01	S2	58	1	0
229	229	59	20	62	2.3	0	6.2443	2	2	c01	S2	59	1	0
230	230	60	20	50	1.47	0	7.0336	2	2	c01	S2	60	1	0
231	231	61	20	62	3.5	1	1.7362	2	1	c01	S2	61	1	0
232	232	62	20	4	2.07	1	2.1376	2	1	c01	S2	62	1	0
233	233	63	20	73	3.1	1	6.4026	2	1	c01	S2	63	1	0
234	234	64	20	14	3.8	1	1.5955	1	2	c01	S2	64	1	0
235	235	65	20	2	3.8	1	1.4985	1	2	c01	S2	65	1	0
236	236	66	20	29	1.025	0	2.1597	1	1	c01	S2	66	1	0
237	237	67	20	118	1.7	0	1.5645	2	2	c01	S2	67	1	0
238	238	68	20	62	2.8	0	5.7555	2	2	c01	S2	68	1	0
239	239	69	20	2	3.1	1	3.2801	2	1	c01	S2	69	1	0
240	240	70	20	118	1.9	0	1.6416	2	2	c01	S2	70	1	0
241	241	71	20	50	1.33	0	1.8042	1	1	c01	S2	71	1	0
242	242	72	20	23	3.5	1	1.5181	1	2	c01	S2	72	1	0
243	243	73	20	2	2.3	1	3.5043	2	1	c01	S2	73	1	0
244	244	74	20	2	1.9	1	1.9032	2	1	c01	S2	74	1	0
245	245	75	20	6	1.7	1	3.798	2	1	c01	S2	75	1	0
246	246	76	20	118	1.085	0	1.4226	2	2	c01	S2	76	1	0
247	247	77	20	29	3.5	1	2.1805	2	1	c01	S2	77	1	0
248	248	78	20	23	3.1	1	3.146	2	1	c01	S2	78	1	0
249	249	79	20	6	3.8	1	2.409	1	2	c01	S2	79	1	0
250	250	80	20	50	1.2	0	1.7909	1	1	c01	S2	80	1	0
251	251	81	20	14	1.33	0	2.4583	2	2	c01	S2	81	1	0
252	252	82	20	4	2.3	1	1.6608	2	1	c01	S2	82	1	0
253	253	83	20	2	2.8	1	1.3808	2	1	c01	S2	83	1	0
254	254	84	20	29	1.085	0	1.4806	1	1	c01	S2	84	1	0
255	255	85	20	62	1.33	0	1.708	1	1	c01	S2	85	1	0
256	256	86	20	29	3.8	1	1.6222	2	1	c01	S2	86	1	0
257	257	87	20	6	1.83	1	3.9693	2	1	c01	S2	87	1	0
258	258	88	20	2	1.47	0	1.2188	2	2	c01	S2	88	1	0
259	259	89	20	6	1.47	1	3.133	1	2	c01	S2	89	1	0
260	260	90	20	29	1.33	0	3.9406	2	2	c01	S2	90	1	0
261	261	91	20	50	1.5	0	2.2776	2	2	c01	S2	91	1	0
262	262	92	20	62	1.7	0	1.5237	2	2	c01	S2	92	1	0
263	263	93	20	118	2.8	0	1.3789	1	1	c01	S2	93	1	0
264	264	94	20	4	1.7	1	1.8288	1	2	c01	S2	94	1	0
265	265	95	20	6	2.8	1	2.4339	2	1	c01	S2	95	1	0
266	266	96	20	6	2.5	1	5.5467	1	2	c01	S2	96	1	0
267	267	97	20	73	2.07	0	1.8015	2	2	c01	S2	97	1	0
268	268	98	20	29	2.07	1	4.8522	1	2	c01	S2	98	1	0
269	269	99	20	4	1.9	1	2.1359	2	1	c01	S2	99	1	0
270	270	100	20	2	1.2	1	3.8501	1	2	c01	S2	100	1	0
271	271	101	20	73	1.2	0	1.5326	1	1	c01	S2	101	1	0
272	272	102	20	50	3.8	1	1.8382	2	1	c01	S2	102	1	0
273	273	103	20	62	2.5	1	7.0194	1	2	c01	S2	103	1	0
274	274	104	20	14	3.1	1	1.3793	2	1	c01	S2	104	1	0
275	275	105	20	2	1.5	1	3.476	2	1	c01	S2	105	1	0
276	276	106	20	50	1.08	0	1.5871	1	1	c01	S2	106	1	0
277	277	107	20	14	2.07	1	3.3958	1	2	c01	S2	107	1	0
278	278	108	20	118	2.07	0	1.4499	2	2	c01	S2	108	1	0
279	279	109	20	2	1.2	1	2.0194	2	1	c01	S2	109	1	0
280	280	110	20	23	1.5	0	5.3236	1	1	c01	S2	110	1	0
281	281	111	20	14	2.3	1	1.6174	2	1	c01	S2	111	1	0
282	282	112	20	2	1.33	0	3.1859	1	1	c01	S2	112	1	0
283	283	113	20	6	1.2	0	3.1851	2	2	c01	S2	113	1	0
284	284	114	20	4	1.5	1	1.6693	1	2	c01	S2	114	1	0
285	285	115	20	23	2.8	1	2.3775	2	1	c01	S2	115	1	0
286	286	116	20	23	1.33	0	1.8776	2	2	c01	S2	116	1	0
287	287	117	20	6	3.5	1	2.6439	1	2	c01	S2	117	1	0
288	288	118	20	50	1.7	0	1.5903	1	1	c01	S2	118	1	0
289	289	119	20	23	1.7	0	3.2235	1	1	c01	S2	119	1	0
290	290	120	20	14	1.2	0	2.3386	1	1	c01	S2	120	1	0
291	291	121	20	14	2.5	1	2.303	2	1	c01	S2	121	1	0
292	292	122	20	6	1.9	1	1.9528	2	1	c01	S2	122	1	0
293	293	123	20	118	3.5	1	3.6965	2	1	c01	S2	123	1	0
294	294	124	20	73	3.5	1	2.3328	2	1	c01	S2	124	1	0
295	295	125	20	29	1.2	0	2.9299	2	2	c01	S2	125	1	0
296	296	126	20	4	1.47	1	1.6802	1	2	c01	S2	126	1	0
297	297	127	20	50	1.02	0	1.4982	1	1	c01	S2	127	1	0
298	298	128	20	29	2.5	1	1.3839	2	1	c01	S2	128	1	0
299	299	129	20	2	1.7	1	2.7087	2	1	c01	S2	129	1	0
300	300	130	20	62	1.83	0	2.4287	2	2	c01	S2	130	1	0
301	301	131	20	14	1.5	0	3.8604	1	1	c01	S2	131	1	0
302	302	132	20	73	2.5	1	6.6298	2	1	c01	S2	132	1	0
303	303	133	20	14	1.7	1	6.1946	2	1	c01	S2	133	1	0
304	304	134	20	6	2.3	1	1.5166	2	1	c01	S2	134	1	0
305	305	135	20	4	2.5	1	0.9577	2	1	c01	S2	135	1	0
306	306	136	20	6	1.02	0	1.6806	2	2	c01	S2	136	1	0
307	307	137	20	23	1.02	0	1.2012	1	1	c01	S2	137	1	0
308	308	138	20	73	1.83	0	1.7446	2	2	c01	S2	138	1	0
309	309	139	20	14	2.8	1	1.9247	1	2	c01	S2	139	1	0
310	310	140	20	14	1.83	1	4.4674	1	2	c01	S2	140	1	0
311	311	141	20	23	1.83	0	3.1008	2	2	c01	S2	141	1	0
312	312	142	20	73	1.33	0	3.1034	2	2	c01	S2	142	1	0
313	313	143	20	62	1.2	0	1.4757	2	2	c01	S2	143	1	0
314	314	144	20	29	1.47	1	3.5697	1	2	c01	S2	144	1	0
315	315	145	20	118	1.2	0	1.9848	2	2	c01	S2	145	1	0
316	316	146	20	14	1.025	0	3.3059	2	2	c01	S2	146	1	0
317	317	147	20	50	1.83	0	1.4043	1	1	c01	S2	147	1	0
318	318	148	20	14	1.47	1	2.7996	1	2	c01	S2	148	1	0
319	319	149	20	2	1.02	0	2.7043	1	1	c01	S2	149	1	0
320	320	150	20	14	1.9	1	2.1843	2	1	c01	S2	150	1	0
321	321	151	20	23	1.9	1	2.7538	2	1	c01	S2	151	1	0
322	322	152	20	62	1.47	0	1.5808	1	1	c01	S2	152	1	0
323	323	153	20	118	1.83	0	2.0504	1	1	c01	S2	153	1	0
324	324	154	20	29	1.9	1	1.8216	2	1	c01	S2	154	1	0
325	325	155	20	50	2.5	1	4.6957	2	1	c01	S2	155	1	0
326	326	156	20	2	3.5	1	1.1884	1	2	c01	S2	156	1	0
327	327	157	20	23	2.5	1	3.7634	1	2	c01	S2	157	1	0
328	328	158	20	4	1.83	1	2.4035	2	1	c01	S2	158	1	0
329	329	159	20	2	1.83	1	2.8314	1	2	c01	S2	159	1	0
330	330	160	20	73	2.8	1	3.6479	1	2	c01	S2	160	1	0
331	331	161	20	4	3.8	1	1.5627	2	1	c01	S2	161	1	0
332	332	162	20	73	1.08	0	1.1022	1	1	c01	S2	162	1	0
333	333	163	20	73	3.8	1	1.719	1	2	c01	S2	163	1	0
334	334	164	20	4	2.8	1	2.2837	1	2	c01	S2	164	1	0
335	335	165	20	62	3.1	1	2.6661	1	2	c01	S2	165	1	0
336	336	166	20	29	3.1	1	2.3767	1	2	c01	S2	166	1	0
337	337	167	20	50	3.5	1	1.1693	1	2	c01	S2	167	1	0
338	338	168	20	73	1.2	0	6.236	2	2	c01	S2	168	1	0
339	339	169	20	2	1.08	0	1.5136	1	1	c01	S2	169	1	0
340	340	170	20	73	1.7	0	1.8837	1	1	c01	S2	170	1	0
341	341	1	20	122	3.05	0	3.0311	2	2	c02	S1	1	2	1
342	342	2	20	3	1.05	0	2.0215	2	2	c02	S1	2	2	1
343	343	3	20	7	1.9	0	6.8192	1	1	c02	S1	3	2	1
344	344	4	20	32	2.85	0	1.5614	1	1	c02	S1	4	2	1
345	345	5	20	75	2.25	0	1.4196	1	1	c02	S1	5	2	1
346	346	6	20	13	1.05	0	1.9288	2	2	c02	S1	6	2	1
347	347	7	20	24	2.55	0	1.6627	1	1	c02	S1	7	2	1
348	348	8	20	13	2.55	0	1.7932	2	2	c02	S1	8	2	1
349	349	9	20	75	1.9	0	1.6513	1	1	c02	S1	9	2	1
350	350	10	20	24	1.35	0	1.6234	2	2	c02	S1	10	2	1
351	351	11	20	1	2.55	1	2.3289	2	1	c02	S1	11	2	1
352	352	12	20	58	1.15	0	1.9361	1	1	c02	S1	12	2	1
353	353	13	20	75	1.35	0	1.2375	1	1	c02	S1	13	2	1
354	354	14	20	32	1.45	0	1.5823	1	1	c02	S1	14	2	1
355	355	15	20	32	3.05	0	1.4383	2	2	c02	S1	15	2	1
356	356	16	20	58	3.45	0	1.2807	1	1	c02	S1	16	2	1
357	357	17	20	32	1.15	0	1.9015	2	2	c02	S1	17	2	1
358	358	18	20	13	2.25	0	1.9842	1	1	c02	S1	18	2	1
359	359	19	20	7	3.45	1	3.2082	2	1	c02	S1	19	2	1
360	360	20	20	58	1.9	0	2.3525	2	2	c02	S1	20	2	1
361	361	21	20	3	2.05	1	1.9661	1	2	c02	S1	21	2	1
362	362	22	20	75	3.85	0	1.2672	2	2	c02	S1	22	2	1
363	363	23	20	32	1.55	0	1.5833	1	1	c02	S1	23	2	1
364	364	24	20	1	1.65	1	2.4576	1	2	c02	S1	24	2	1
365	365	25	20	122	1.05	0	1.503	1	1	c02	S1	25	2	1
366	366	26	20	122	2.85	0	1.6024	1	1	c02	S1	26	2	1
367	367	27	20	122	1.15	0	1.5152	1	1	c02	S1	27	2	1
368	368	28	20	75	1.05	0	1.3811	1	1	c02	S1	28	2	1
369	369	29	20	3	1.55	1	3.2164	1	2	c02	S1	29	2	1
370	370	30	20	58	2.85	0	1.6513	2	2	c02	S1	30	2	1
371	371	31	20	24	1.15	0	1.3807	1	1	c02	S1	31	2	1
372	372	32	20	7	3.85	1	2.3976	2	1	c02	S1	32	2	1
373	373	33	20	13	1.45	0	2.0955	2	2	c02	S1	33	2	1
374	374	34	20	32	1.05	0	1.1834	1	1	c02	S1	34	2	1
375	375	35	20	3	2.55	1	1.7125	2	1	c02	S1	35	2	1
376	376	36	20	13	2.05	0	1.7735	2	2	c02	S1	36	2	1
377	377	37	20	7	1.45	0	2.0444	2	2	c02	S1	37	2	1
378	378	38	20	45	1.35	0	1.3549	1	1	c02	S1	38	2	1
379	379	39	20	1	1.15	1	1.6489	1	2	c02	S1	39	2	1
380	380	40	20	13	1.15	0	1.3281	2	2	c02	S1	40	2	1
381	381	41	20	32	2.25	0	1.0567	2	2	c02	S1	41	2	1
382	382	42	20	1	2.25	1	1.2605	2	1	c02	S1	42	2	1
383	383	43	20	3	1.25	0	1.7231	1	1	c02	S1	43	2	1
384	384	44	20	7	1.15	0	1.4899	1	1	c02	S1	44	2	1
385	385	45	20	45	1.25	0	1.3812	1	1	c02	S1	45	2	1
386	386	46	20	58	1.45	0	1.5064	2	2	c02	S1	46	2	1
387	387	47	20	75	2.55	0	1.1526	1	1	c02	S1	47	2	1
388	388	48	20	122	2.55	0	0.9563	2	2	c02	S1	48	2	1
389	389	49	20	24	1.9	0	1.8519	2	2	c02	S1	49	2	1
390	390	50	20	45	1.45	0	0.9819	2	2	c02	S1	50	2	1
391	391	51	20	58	2.05	0	1.6532	1	1	c02	S1	51	2	1
392	392	52	20	13	1.55	0	1.444	2	2	c02	S1	52	2	1
393	393	53	20	13	1.055	0	1.6664	2	2	c02	S1	53	2	1
394	394	54	20	58	1.55	0	0.8261	2	2	c02	S1	54	2	1
395	395	55	20	122	2.05	0	1.2221	1	1	c02	S1	55	2	1
396	396	56	20	1	2.85	1	1.9904	1	2	c02	S1	56	2	1
397	397	57	20	45	2.25	0	1.3126	1	1	c02	S1	57	2	1
398	398	58	20	45	1.05	0	1.5697	1	1	c02	S1	58	2	1
399	399	59	20	122	1.45	0	1.088	1	1	c02	S1	59	2	1
400	400	60	20	32	1.35	0	1.3497	2	2	c02	S1	60	2	1
401	401	61	20	7	2.25	0	1.651	1	1	c02	S1	61	2	1
402	402	62	20	24	1.55	0	1.405	2	2	c02	S1	62	2	1
403	403	63	20	45	1.65	0	1.4159	2	2	c02	S1	63	2	1
404	404	64	20	3	3.45	1	1.277	1	2	c02	S1	64	2	1
405	405	65	20	75	1.55	0	1.3358	1	1	c02	S1	65	2	1
406	406	66	20	3	1.15	0	2.3317	2	2	c02	S1	66	2	1
407	407	67	20	75	3.45	0	1.0103	2	2	c02	S1	67	2	1
408	408	68	20	75	2.05	0	1.3261	1	1	c02	S1	68	2	1
409	409	69	20	24	2.05	0	1.0804	2	2	c02	S1	69	2	1
410	410	70	20	3	2.85	1	1.5473	2	1	c02	S1	70	2	1
411	411	71	20	58	1.65	0	1.2991	2	2	c02	S1	71	2	1
412	412	72	20	32	3.85	0	1.018	1	1	c02	S1	72	2	1
413	413	73	20	122	1.85	0	1.4331	2	2	c02	S1	73	2	1
414	414	74	20	45	1.85	0	1.4838	2	2	c02	S1	74	2	1
415	415	75	20	7	1.05	0	1.4078	1	1	c02	S1	75	2	1
416	416	76	20	122	3.45	0	1.0741	1	1	c02	S1	76	2	1
417	417	77	20	75	1.15	0	1.3343	1	1	c02	S1	77	2	1
418	418	78	20	122	3.85	0	1.1295	1	1	c02	S1	78	2	1
419	419	79	20	32	1.9	0	1.2749	2	2	c02	S1	79	2	1
420	420	80	20	7	2.55	0	2.3941	1	1	c02	S1	80	2	1
421	421	81	20	1	3.45	1	1.2755	2	1	c02	S1	81	2	1
422	422	82	20	13	1.9	0	1.3785	1	1	c02	S1	82	2	1
423	423	83	20	3	3.85	1	1.2602	2	1	c02	S1	83	2	1
424	424	84	20	1	1.55	1	1.8788	1	2	c02	S1	84	2	1
425	425	85	20	13	1.25	0	1.1503	1	1	c02	S1	85	2	1
426	426	86	20	7	1.55	0	1.4312	2	2	c02	S1	86	2	1
427	427	87	20	7	2.05	0	1.4375	1	1	c02	S1	87	2	1
428	428	88	20	24	2.25	0	0.8984	2	2	c02	S1	88	2	1
429	429	89	20	24	2.85	0	1.0547	2	2	c02	S1	89	2	1
430	430	90	20	32	1.25	0	1.0225	1	1	c02	S1	90	2	1
431	431	91	20	13	3.45	0	3.6766	2	2	c02	S1	91	2	1
432	432	92	20	45	1.9	0	1.214	1	1	c02	S1	92	2	1
433	433	93	20	45	3.05	0	1.0776	1	1	c02	S1	93	2	1
434	434	94	20	3	2.25	1	1.2792	2	1	c02	S1	94	2	1
435	435	95	20	32	1.055	0	1.2733	2	2	c02	S1	95	2	1
436	436	96	20	13	1.85	0	1.3443	1	1	c02	S1	96	2	1
437	437	97	20	32	3.45	0	1.4574	2	2	c02	S1	97	2	1
438	438	98	20	45	2.55	0	1.4559	1	1	c02	S1	98	2	1
439	439	99	20	7	3.05	0	1.359	2	2	c02	S1	99	2	1
440	440	100	20	3	1.9	1	1.5116	2	1	c02	S1	100	2	1
441	441	101	20	58	1.05	0	1.2182	1	1	c02	S1	101	2	1
442	442	102	20	45	1.055	0	0.886	1	1	c02	S1	102	2	1
443	443	103	20	1	1.05	0	2.6745	1	1	c02	S1	103	2	1
444	444	104	20	1	3.85	1	1.3094	1	2	c02	S1	104	2	1
445	445	105	20	122	1.9	0	1.2529	1	1	c02	S1	105	2	1
446	446	106	20	1	1.45	1	1.7828	1	2	c02	S1	106	2	1
447	447	107	20	7	1.35	0	1.7024	2	2	c02	S1	107	2	1
448	448	108	20	58	3.85	0	1.2724	1	1	c02	S1	108	2	1
449	449	109	20	1	1.25	1	1.9186	1	2	c02	S1	109	2	1
450	450	110	20	13	3.85	0	1.3119	1	1	c02	S1	110	2	1
451	451	111	20	13	2.85	0	1.0323	2	2	c02	S1	111	2	1
452	452	112	20	75	1.055	0	0.9747	2	2	c02	S1	112	2	1
453	453	113	20	32	2.55	0	1.1438	2	2	c02	S1	113	2	1
454	454	114	20	24	1.65	0	1.0317	2	2	c02	S1	114	2	1
455	455	115	20	7	1.25	0	1.4323	2	2	c02	S1	115	2	1
456	456	116	20	58	1.25	0	1.1121	2	2	c02	S1	116	2	1
457	457	117	20	24	1.25	0	1.5264	2	2	c02	S1	117	2	1
458	458	118	20	58	1.055	0	1.732	2	2	c02	S1	118	2	1
459	459	119	20	122	1.65	0	1.42	1	1	c02	S1	119	2	1
460	460	120	20	1	2.05	1	1.568	1	2	c02	S1	120	2	1
461	461	121	20	75	1.65	0	1.1333	1	1	c02	S1	121	2	1
462	462	122	20	24	1.85	0	1.7276	2	2	c02	S1	122	2	1
463	463	123	20	1	1.055	0	2.4009	2	2	c02	S1	123	2	1
464	464	124	20	45	2.05	0	1.2981	2	2	c02	S1	124	2	1
465	465	125	20	75	1.25	0	1.0024	2	2	c02	S1	125	2	1
466	466	126	20	58	2.55	0	0.8883	2	2	c02	S1	126	2	1
467	467	127	20	122	2.25	0	1.2534	1	1	c02	S1	127	2	1
468	468	128	20	24	1.05	0	1.0611	2	2	c02	S1	128	2	1
469	469	129	20	13	1.35	0	0.9771	2	2	c02	S1	129	2	1
470	470	130	20	3	1.055	0	1.3222	1	1	c02	S1	130	2	1
471	471	131	20	13	3.05	0	1.1123	1	1	c02	S1	131	2	1
472	472	132	20	7	1.65	0	1.5382	1	1	c02	S1	132	2	1
473	473	133	20	45	3.45	0	0.9878	2	2	c02	S1	133	2	1
474	474	134	20	3	1.35	0	2.0985	2	2	c02	S1	134	2	1
475	475	135	20	75	1.45	0	1.3393	1	1	c02	S1	135	2	1
476	476	136	20	75	3.05	0	0.9177	1	1	c02	S1	136	2	1
477	477	137	20	7	1.055	0	1.1728	1	1	c02	S1	137	2	1
478	478	138	20	45	1.15	0	1.1099	1	1	c02	S1	138	2	1
479	479	139	20	7	2.85	1	2.6771	1	2	c02	S1	139	2	1
480	480	140	20	122	1.055	0	0.7866	2	2	c02	S1	140	2	1
481	481	141	20	75	2.85	0	1.0345	1	1	c02	S1	141	2	1
482	482	142	20	1	1.35	1	1.8079	1	2	c02	S1	142	2	1
483	483	143	20	122	1.55	0	0.9714	2	2	c02	S1	143	2	1
484	484	144	20	58	3.05	0	1.3163	1	1	c02	S1	144	2	1
485	485	145	20	24	3.85	0	2.6502	2	2	c02	S1	145	2	1
486	486	146	20	45	3.85	0	1.1514	1	1	c02	S1	146	2	1
487	487	147	20	45	1.55	0	1.2426	1	1	c02	S1	147	2	1
488	488	148	20	32	1.65	0	1.1453	1	1	c02	S1	148	2	1
489	489	149	20	32	2.05	0	0.8615	2	2	c02	S1	149	2	1
490	490	150	20	1	1.85	1	2.1331	1	2	c02	S1	150	2	1
491	491	151	20	45	2.85	0	1.736	1	1	c02	S1	151	2	1
492	492	152	20	32	1.85	0	1.4188	1	1	c02	S1	152	2	1
493	493	153	20	24	1.055	0	1.2032	1	1	c02	S1	153	2	1
494	494	154	20	13	1.65	0	1.3095	2	2	c02	S1	154	2	1
495	495	155	20	24	3.05	0	1.1578	2	2	c02	S1	155	2	1
496	496	156	20	75	1.85	0	0.978	1	1	c02	S1	156	2	1
497	497	157	20	122	1.35	0	1.2123	2	2	c02	S1	157	2	1
498	498	158	20	58	1.35	0	1.1101	2	2	c02	S1	158	2	1
499	499	159	20	24	1.45	0	0.7683	2	2	c02	S1	159	2	1
500	500	160	20	58	2.25	0	1.1326	1	1	c02	S1	160	2	1
501	501	161	20	3	1.85	0	2.7756	2	2	c02	S1	161	2	1
502	502	162	20	3	3.05	1	1.3389	1	2	c02	S1	162	2	1
503	503	163	20	3	1.65	0	3.2245	2	2	c02	S1	163	2	1
504	504	164	20	122	1.25	0	1.4813	1	1	c02	S1	164	2	1
505	505	165	20	58	1.85	0	4.6034	2	2	c02	S1	165	2	1
506	506	166	20	1	3.05	1	1.4437	2	1	c02	S1	166	2	1
507	507	167	20	3	1.45	0	1.2982	1	1	c02	S1	167	2	1
508	508	168	20	7	1.85	0	1.257	1	1	c02	S1	168	2	1
509	509	169	20	1	1.9	1	1.4933	1	2	c02	S1	169	2	1
510	510	170	20	24	3.45	0	1.3219	1	1	c02	S1	170	2	1
511	511	1	20	4	2.5	1	9.9678	1	2	c02	S2	1	2	0
512	512	2	20	23	3.5	0	10.9303	1	1	c02	S2	2	2	0
513	513	3	20	62	1.83	0	3.6438	2	2	c02	S2	3	2	0
514	514	4	20	23	1.08	0	2.5025	1	1	c02	S2	4	2	0
515	515	5	20	73	3.8	0	3.2129	1	1	c02	S2	5	2	0
516	516	6	20	73	1.5	0	2.1408	1	1	c02	S2	6	2	0
517	517	7	20	2	3.5	1	3.3174	1	2	c02	S2	7	2	0
518	518	8	20	2	1.08	0	3.6978	2	2	c02	S2	8	2	0
519	519	9	20	2	1.9	1	3.6178	2	1	c02	S2	9	2	0
520	520	10	20	62	3.8	0	5.7166	1	1	c02	S2	10	2	0
521	521	11	20	23	1.02	0	2.5408	1	1	c02	S2	11	2	0
522	522	12	20	29	3.5	1	11.2397	1	2	c02	S2	12	2	0
523	523	13	20	14	1.5	0	3.1737	2	2	c02	S2	13	2	0
524	524	14	20	118	1.2	0	2.6413	2	2	c02	S2	14	2	0
525	525	15	20	4	1.7	1	3.5449	1	2	c02	S2	15	2	0
526	526	16	20	118	1.025	0	3.4365	1	1	c02	S2	16	2	0
527	527	17	20	14	3.8	1	5.2872	1	2	c02	S2	17	2	0
528	528	18	20	2	2.5	1	2.3087	1	2	c02	S2	18	2	0
529	529	19	20	6	3.5	1	4.056	2	1	c02	S2	19	2	0
530	530	20	20	118	1.9	0	1.8235	1	1	c02	S2	20	2	0
531	531	21	20	14	3.1	1	5.7263	1	2	c02	S2	21	2	0
532	532	22	20	118	1.085	0	1.4469	2	2	c02	S2	22	2	0
533	533	23	20	14	2.5	0	5.7909	1	1	c02	S2	23	2	0
534	534	24	20	62	1.7	0	1.7955	1	1	c02	S2	24	2	0
535	535	25	20	73	2.5	0	1.5362	1	1	c02	S2	25	2	0
536	536	26	20	4	1.2	1	3.7204	2	1	c02	S2	26	2	0
537	537	27	20	6	1.9	1	2.9936	1	2	c02	S2	27	2	0
538	538	28	20	14	2.3	0	1.9298	1	1	c02	S2	28	2	0
539	539	29	20	23	1.47	0	1.8287	1	1	c02	S2	29	2	0
540	540	30	20	29	1.025	0	2.0776	2	2	c02	S2	30	2	0
541	541	31	20	4	1.9	1	1.9314	2	1	c02	S2	31	2	0
542	542	32	20	6	2.3	1	1.7116	2	1	c02	S2	32	2	0
543	543	33	20	118	1.5	0	1.3725	1	1	c02	S2	33	2	0
544	544	34	20	50	1.33	0	2.8889	1	1	c02	S2	34	2	0
545	545	35	20	14	1.025	0	2.9096	2	2	c02	S2	35	2	0
546	546	36	20	62	1.2	0	1.5451	2	2	c02	S2	36	2	0
547	547	37	20	23	1.7	0	1.518	2	2	c02	S2	37	2	0
548	548	38	20	23	3.1	0	1.9563	2	2	c02	S2	38	2	0
549	549	39	20	14	1.47	0	2.9708	1	1	c02	S2	39	2	0
550	550	40	20	50	1.5	0	3.13	2	2	c02	S2	40	2	0
551	551	41	20	23	2.8	0	2.4703	1	1	c02	S2	41	2	0
552	552	42	20	73	3.1	0	1.3433	1	1	c02	S2	42	2	0
553	553	43	20	14	1.7	0	2.1127	2	2	c02	S2	43	2	0
554	554	44	20	2	1.2	1	2.1743	2	1	c02	S2	44	2	0
555	555	45	20	62	2.5	0	1.8281	2	2	c02	S2	45	2	0
556	556	46	20	50	3.5	0	3.0857	1	1	c02	S2	46	2	0
557	557	47	20	4	1.47	1	1.7806	2	1	c02	S2	47	2	0
558	558	48	20	2	1.7	1	1.3399	2	1	c02	S2	48	2	0
559	559	49	20	73	1.83	0	1.2252	1	1	c02	S2	49	2	0
560	560	50	20	4	2.3	1	1.2723	2	1	c02	S2	50	2	0
561	561	51	20	6	2.8	1	2.1148	1	2	c02	S2	51	2	0
562	562	52	20	2	1.47	1	1.7791	1	2	c02	S2	52	2	0
563	563	53	20	50	1.02	0	1.3789	2	2	c02	S2	53	2	0
564	564	54	20	2	1.5	1	1.361	2	1	c02	S2	54	2	0
565	565	55	20	29	1.5	0	1.1839	2	2	c02	S2	55	2	0
566	566	56	20	14	2.07	1	6.1527	2	1	c02	S2	56	2	0
567	567	57	20	29	1.2	0	1.8645	2	2	c02	S2	57	2	0
568	568	58	20	62	3.5	0	2.1673	2	2	c02	S2	58	2	0
569	569	59	20	50	1.83	0	1.4835	1	1	c02	S2	59	2	0
570	570	60	20	50	3.1	0	2.5307	2	2	c02	S2	60	2	0
571	571	61	20	23	1.83	0	1.9338	2	2	c02	S2	61	2	0
572	572	62	20	50	1.9	0	1.7013	1	1	c02	S2	62	2	0
573	573	63	20	50	2.3	0	1.5424	1	1	c02	S2	63	2	0
574	574	64	20	2	2.07	1	1.3599	1	2	c02	S2	64	2	0
575	575	65	20	6	1.2	0	1.9755	1	1	c02	S2	65	2	0
576	576	66	20	118	2.3	0	0.9195	2	2	c02	S2	66	2	0
577	577	67	20	118	2.5	0	0.9162	2	2	c02	S2	67	2	0
578	578	68	20	6	2.07	1	1.9108	1	2	c02	S2	68	2	0
579	579	69	20	6	1.83	1	1.9262	2	1	c02	S2	69	2	0
580	580	70	20	2	2.8	1	1.4083	1	2	c02	S2	70	2	0
581	581	71	20	4	3.1	1	1.515	1	2	c02	S2	71	2	0
582	582	72	20	73	2.8	0	1.5852	1	1	c02	S2	72	2	0
583	583	73	20	4	1.085	0	2.822	1	1	c02	S2	73	2	0
584	584	74	20	29	1.7	0	1.2153	2	2	c02	S2	74	2	0
585	585	75	20	29	1.2	0	1.3922	2	2	c02	S2	75	2	0
586	586	76	20	29	3.8	0	1.5459	1	1	c02	S2	76	2	0
587	587	77	20	73	1.08	0	1.1864	2	2	c02	S2	77	2	0
588	588	78	20	2	1.83	1	1.3195	2	1	c02	S2	78	2	0
589	589	79	20	73	1.9	0	1.3431	1	1	c02	S2	79	2	0
590	590	80	20	29	2.5	0	1.2874	1	1	c02	S2	80	2	0
591	591	81	20	118	1.2	0	1.2915	1	1	c02	S2	81	2	0
592	592	82	20	62	1.2	0	1.3191	1	1	c02	S2	82	2	0
593	593	83	20	29	3.1	0	0.8974	2	2	c02	S2	83	2	0
594	594	84	20	23	1.2	0	1.3469	1	1	c02	S2	84	2	0
595	595	85	20	50	2.8	0	0.8653	2	2	c02	S2	85	2	0
596	596	86	20	2	2.3	1	1.1186	1	2	c02	S2	86	2	0
597	597	87	20	6	3.1	1	1.2834	2	1	c02	S2	87	2	0
598	598	88	20	6	1.5	1	3.4844	1	2	c02	S2	88	2	0
599	599	89	20	4	1.2	1	3.5196	1	2	c02	S2	89	2	0
600	600	90	20	2	3.1	1	1.4745	2	1	c02	S2	90	2	0
601	601	91	20	62	2.07	0	1.2308	1	1	c02	S2	91	2	0
602	602	92	20	50	2.5	0	1.3266	1	1	c02	S2	92	2	0
603	603	93	20	23	2.3	1	1.0967	2	1	c02	S2	93	2	0
604	604	94	20	73	3.5	0	1.3755	1	1	c02	S2	94	2	0
605	605	95	20	2	1.02	0	2.6306	1	1	c02	S2	95	2	0
606	606	96	20	62	2.8	0	1.0278	1	1	c02	S2	96	2	0
607	607	97	20	23	2.5	0	0.9063	2	2	c02	S2	97	2	0
608	608	98	20	50	2.07	0	1.5858	2	2	c02	S2	98	2	0
609	609	99	20	6	1.02	0	2.5415	1	1	c02	S2	99	2	0
610	610	100	20	14	1.33	0	1.4302	2	2	c02	S2	100	2	0
611	611	101	20	118	1.7	0	0.9479	2	2	c02	S2	101	2	0
612	612	102	20	118	3.1	0	0.6823	2	2	c02	S2	102	2	0
613	613	103	20	118	1.83	0	1.1796	2	2	c02	S2	103	2	0
614	614	104	20	29	2.07	0	1.6341	1	1	c02	S2	104	2	0
615	615	105	20	6	1.08	0	1.4081	1	1	c02	S2	105	2	0
616	616	106	20	4	1.33	1	2.9407	1	2	c02	S2	106	2	0
617	617	107	20	73	1.33	0	1.1961	1	1	c02	S2	107	2	0
618	618	108	20	62	2.3	0	1.9446	2	2	c02	S2	108	2	0
619	619	109	20	23	1.5	0	1.9695	1	1	c02	S2	109	2	0
620	620	110	20	4	3.5	1	1.636	1	2	c02	S2	110	2	0
621	621	111	20	23	2.07	0	1.2214	2	2	c02	S2	111	2	0
622	622	112	20	118	3.5	0	1.0733	2	2	c02	S2	112	2	0
623	623	113	20	62	1.5	0	1.1507	2	2	c02	S2	113	2	0
624	624	114	20	73	2.07	0	1.6216	1	1	c02	S2	114	2	0
625	625	115	20	4	2.07	1	1.7961	1	2	c02	S2	115	2	0
626	626	116	20	6	1.2	0	2.2503	1	1	c02	S2	116	2	0
627	627	117	20	14	1.83	0	1.2536	2	2	c02	S2	117	2	0
628	628	118	20	62	1.33	0	1.2384	2	2	c02	S2	118	2	0
629	629	119	20	6	1.47	1	1.865	2	1	c02	S2	119	2	0
630	630	120	20	118	2.8	0	1.2849	2	2	c02	S2	120	2	0
631	631	121	20	73	2.3	0	1.4448	2	2	c02	S2	121	2	0
632	632	122	20	14	1.2	0	1.7757	1	1	c02	S2	122	2	0
633	633	123	20	14	1.9	0	1.7971	2	2	c02	S2	123	2	0
634	634	124	20	62	1.9	0	0.9146	2	2	c02	S2	124	2	0
635	635	125	20	29	1.83	0	1.0767	1	1	c02	S2	125	2	0
636	636	126	20	14	3.5	1	1.8757	2	1	c02	S2	126	2	0
637	637	127	20	50	3.8	0	1.5518	2	2	c02	S2	127	2	0
638	638	128	20	6	3.8	1	1.6341	1	2	c02	S2	128	2	0
639	639	129	20	4	1.5	1	2.0133	2	1	c02	S2	129	2	0
640	640	130	20	73	1.47	0	0.9745	2	2	c02	S2	130	2	0
641	641	131	20	50	1.2	0	1.3751	1	1	c02	S2	131	2	0
642	642	132	20	4	3.8	1	1.3604	1	2	c02	S2	132	2	0
643	643	133	20	29	1.47	0	1.1999	2	2	c02	S2	133	2	0
644	644	134	20	73	1.2	0	1.167	1	1	c02	S2	134	2	0
645	645	135	20	2	3.8	1	1.1065	1	2	c02	S2	135	2	0
646	646	136	20	62	1.085	0	1.0897	1	1	c02	S2	136	2	0
647	647	137	20	62	1.47	0	1.5853	1	1	c02	S2	137	2	0
648	648	138	20	73	1.7	0	1.2565	1	1	c02	S2	138	2	0
649	649	139	20	29	1.9	0	1.3215	1	1	c02	S2	139	2	0
650	650	140	20	62	3.1	0	1.1885	1	1	c02	S2	140	2	0
651	651	141	20	14	1.085	0	1.3916	1	1	c02	S2	141	2	0
652	652	142	20	50	1.08	0	1.4665	1	1	c02	S2	142	2	0
653	653	143	20	14	1.2	0	1.4026	2	2	c02	S2	143	2	0
654	654	144	20	6	1.7	1	1.258	1	2	c02	S2	144	2	0
655	655	145	20	50	1.47	0	0.9597	2	2	c02	S2	145	2	0
656	656	146	20	62	1.025	0	1.8452	1	1	c02	S2	146	2	0
657	657	147	20	29	1.085	0	2.0289	2	2	c02	S2	147	2	0
658	658	148	20	118	3.8	0	1.4247	1	1	c02	S2	148	2	0
659	659	149	20	6	2.5	1	1.2416	2	1	c02	S2	149	2	0
660	660	150	20	50	1.7	0	1.3703	2	2	c02	S2	150	2	0
661	661	151	20	4	1.025	0	1.5294	2	2	c02	S2	151	2	0
662	662	152	20	4	2.8	1	1.4412	2	1	c02	S2	152	2	0
663	663	153	20	29	2.8	0	1.1106	1	1	c02	S2	153	2	0
664	664	154	20	4	1.83	1	1.5384	1	2	c02	S2	154	2	0
665	665	155	20	118	1.33	0	1.6491	1	1	c02	S2	155	2	0
666	666	156	20	2	1.33	1	2.178	1	2	c02	S2	156	2	0
667	667	157	20	73	1.02	0	1.1728	1	1	c02	S2	157	2	0
668	668	158	20	23	1.33	0	1.5102	2	2	c02	S2	158	2	0
669	669	159	20	23	1.2	0	1.6042	2	2	c02	S2	159	2	0
670	670	160	20	6	1.33	0	2.1751	2	2	c02	S2	160	2	0
671	671	161	20	73	1.2	0	0.7764	2	2	c02	S2	161	2	0
672	672	162	20	23	3.8	0	2.3808	2	2	c02	S2	162	2	0
673	673	163	20	29	2.3	0	1.392	1	1	c02	S2	163	2	0
674	674	164	20	118	2.07	0	1.1244	2	2	c02	S2	164	2	0
675	675	165	20	118	1.47	0	1.0551	1	1	c02	S2	165	2	0
676	676	166	20	29	1.33	0	1.5662	2	2	c02	S2	166	2	0
677	677	167	20	2	1.2	1	1.6831	2	1	c02	S2	167	2	0
678	678	168	20	14	2.8	1	2.3208	2	1	c02	S2	168	2	0
679	679	169	20	50	1.2	0	1.6905	2	2	c02	S2	169	2	0
680	680	170	20	23	1.9	0	2.4187	2	2	c02	S2	170	2	0
681	681	1	20	3	3.45	1	4.4626	1	2	c03	S1	1	3	1
682	682	2	20	122	1.85	0	2.3368	2	2	c03	S1	2	3	1
683	683	3	20	24	3.45	0	4.8862	1	1	c03	S1	3	3	1
684	684	4	20	1	2.25	1	2.0343	2	1	c03	S1	4	3	1
685	685	5	20	13	1.65	0	2.742	1	1	c03	S1	5	3	1
686	686	6	20	13	1.05	0	2.3148	1	1	c03	S1	6	3	1
687	687	7	20	1	1.05	0	4.4184	2	2	c03	S1	7	3	1
688	688	8	20	45	1.05	0	1.7237	2	2	c03	S1	8	3	1
689	689	9	20	58	1.15	0	3.5065	2	2	c03	S1	9	3	1
690	690	10	20	1	1.35	1	2.2162	2	1	c03	S1	10	3	1
691	691	11	20	75	1.15	0	3.3363	2	2	c03	S1	11	3	1
692	692	12	20	1	1.65	1	1.6708	2	1	c03	S1	12	3	1
693	693	13	20	122	1.35	0	1.8755	1	1	c03	S1	13	3	1
694	694	14	20	1	3.45	1	4.0821	1	2	c03	S1	14	3	1
695	695	15	20	24	2.05	0	2.3725	1	1	c03	S1	15	3	1
696	696	16	20	122	1.05	0	1.4697	2	2	c03	S1	16	3	1
697	697	17	20	1	1.15	1	1.9248	1	2	c03	S1	17	3	1
698	698	18	20	32	1.65	0	3.1655	1	1	c03	S1	18	3	1
699	699	19	20	3	1.05	0	1.9112	2	2	c03	S1	19	3	1
700	700	20	20	24	1.85	0	2.7563	2	2	c03	S1	20	3	1
701	701	21	20	75	2.25	0	2.6502	1	1	c03	S1	21	3	1
702	702	22	20	13	1.45	0	2.6662	2	2	c03	S1	22	3	1
703	703	23	20	45	1.25	0	2.3155	1	1	c03	S1	23	3	1
704	704	24	20	45	3.85	1	2.4538	2	1	c03	S1	24	3	1
705	705	25	20	75	3.05	1	2.9419	1	2	c03	S1	25	3	1
706	706	26	20	75	2.85	0	4.2128	1	1	c03	S1	26	3	1
707	707	27	20	58	1.35	0	1.7225	1	1	c03	S1	27	3	1
708	708	28	20	58	1.9	0	1.9364	2	2	c03	S1	28	3	1
709	709	29	20	24	1.9	0	1.7207	2	2	c03	S1	29	3	1
710	710	30	20	45	1.15	0	2.7288	1	1	c03	S1	30	3	1
711	711	31	20	13	2.25	1	5.9481	2	1	c03	S1	31	3	1
712	712	32	20	7	2.85	1	1.6773	2	1	c03	S1	32	3	1
713	713	33	20	32	1.35	0	1.9305	2	2	c03	S1	33	3	1
714	714	34	20	32	3.85	1	2.7172	2	1	c03	S1	34	3	1
715	715	35	20	13	2.85	1	2.0657	2	1	c03	S1	35	3	1
716	716	36	20	7	1.05	0	1.4503	2	2	c03	S1	36	3	1
717	717	37	20	3	2.85	1	2.7326	2	1	c03	S1	37	3	1
718	718	38	20	1	1.55	1	1.5414	2	1	c03	S1	38	3	1
719	719	39	20	3	1.45	1	1.3409	1	2	c03	S1	39	3	1
720	720	40	20	45	2.85	0	2.371	1	1	c03	S1	40	3	1
721	721	41	20	24	1.65	0	2.1082	2	2	c03	S1	41	3	1
722	722	42	20	45	1.85	0	2.8581	2	2	c03	S1	42	3	1
723	723	43	20	7	1.65	1	3.8829	2	1	c03	S1	43	3	1
724	724	44	20	75	1.65	0	3.0288	1	1	c03	S1	44	3	1
725	725	45	20	58	2.25	0	2.8333	1	1	c03	S1	45	3	1
726	726	46	20	7	1.055	0	1.5949	2	2	c03	S1	46	3	1
727	727	47	20	75	1.25	0	2.2417	2	2	c03	S1	47	3	1
728	728	48	20	13	2.05	1	5.0359	1	2	c03	S1	48	3	1
729	729	49	20	32	1.05	0	2.1848	2	2	c03	S1	49	3	1
730	730	50	20	58	3.45	0	2.7576	1	1	c03	S1	50	3	1
731	731	51	20	45	1.055	0	1.8902	2	2	c03	S1	51	3	1
732	732	52	20	3	1.9	1	2.6734	1	2	c03	S1	52	3	1
733	733	53	20	7	1.35	0	5.5506	1	1	c03	S1	53	3	1
734	734	54	20	58	3.05	0	3.0089	2	2	c03	S1	54	3	1
735	735	55	20	32	1.45	0	1.9756	1	1	c03	S1	55	3	1
736	736	56	20	1	3.05	1	2.7377	1	2	c03	S1	56	3	1
737	737	57	20	75	1.9	0	2.0069	1	1	c03	S1	57	3	1
738	738	58	20	24	2.25	0	3.4833	1	1	c03	S1	58	3	1
739	739	59	20	122	2.05	0	1.7157	1	1	c03	S1	59	3	1
740	740	60	20	45	1.35	0	4.169	2	2	c03	S1	60	3	1
741	741	61	20	122	3.85	1	4.0816	2	1	c03	S1	61	3	1
742	742	62	20	58	1.05	0	1.6451	2	2	c03	S1	62	3	1
743	743	63	20	58	1.45	0	2.4416	1	1	c03	S1	63	3	1
744	744	64	20	45	2.25	0	2.4256	1	1	c03	S1	64	3	1
745	745	65	20	122	1.055	0	1.2881	1	1	c03	S1	65	3	1
746	746	66	20	24	1.25	0	1.551	1	1	c03	S1	66	3	1
747	747	67	20	122	1.9	0	1.4385	2	2	c03	S1	67	3	1
748	748	68	20	58	1.55	0	2.0376	2	2	c03	S1	68	3	1
749	749	69	20	45	1.55	0	1.3113	1	1	c03	S1	69	3	1
750	750	70	20	3	2.05	1	0.9405	1	2	c03	S1	70	3	1
751	751	71	20	3	1.055	0	1.4654	1	1	c03	S1	71	3	1
752	752	72	20	1	2.85	1	1.5928	1	2	c03	S1	72	3	1
753	753	73	20	75	2.55	0	3.0056	1	1	c03	S1	73	3	1
754	754	74	20	32	2.25	0	2.1817	1	1	c03	S1	74	3	1
755	755	75	20	1	3.85	1	1.3189	1	2	c03	S1	75	3	1
756	756	76	20	75	1.05	0	1.6702	2	2	c03	S1	76	3	1
757	757	77	20	1	1.055	1	3.7243	2	1	c03	S1	77	3	1
758	758	78	20	122	1.15	0	1.698	1	1	c03	S1	78	3	1
759	759	79	20	32	1.85	0	1.3356	1	1	c03	S1	79	3	1
760	760	80	20	122	1.45	0	2.1234	2	2	c03	S1	80	3	1
761	761	81	20	58	1.055	0	2.0858	2	2	c03	S1	81	3	1
762	762	82	20	1	1.45	1	1.3169	2	1	c03	S1	82	3	1
763	763	83	20	13	3.45	1	2.7076	1	2	c03	S1	83	3	1
764	764	84	20	3	1.15	1	1.0743	2	1	c03	S1	84	3	1
765	765	85	20	122	1.55	0	1.6145	1	1	c03	S1	85	3	1
766	766	86	20	75	2.05	0	1.8194	2	2	c03	S1	86	3	1
767	767	87	20	75	1.85	0	2.1407	1	1	c03	S1	87	3	1
768	768	88	20	122	2.25	0	1.7875	1	1	c03	S1	88	3	1
769	769	89	20	58	2.05	0	1.6373	1	1	c03	S1	89	3	1
770	770	90	20	3	2.55	1	1.0963	2	1	c03	S1	90	3	1
771	771	91	20	58	1.25	0	1.8405	2	2	c03	S1	91	3	1
772	772	92	20	32	2.55	0	2.4838	2	2	c03	S1	92	3	1
773	773	93	20	3	2.25	1	1.0029	2	1	c03	S1	93	3	1
774	774	94	20	13	1.55	1	2.0896	1	2	c03	S1	94	3	1
775	775	95	20	75	1.55	0	2.7322	1	1	c03	S1	95	3	1
776	776	96	20	13	1.35	1	8.1162	1	2	c03	S1	96	3	1
777	777	97	20	7	1.15	1	3.8696	1	2	c03	S1	97	3	1
778	778	98	20	7	2.55	1	1.1784	1	2	c03	S1	98	3	1
779	779	99	20	32	1.25	0	1.6735	1	1	c03	S1	99	3	1
780	780	100	20	3	1.55	1	1.7031	2	1	c03	S1	100	3	1
781	781	101	20	24	1.45	0	2.3632	2	2	c03	S1	101	3	1
782	782	102	20	45	2.55	1	3.4595	2	1	c03	S1	102	3	1
783	783	103	20	7	2.25	1	1.7475	1	2	c03	S1	103	3	1
784	784	104	20	58	2.85	1	3.4676	1	2	c03	S1	104	3	1
785	785	105	20	24	1.15	0	3.1687	1	1	c03	S1	105	3	1
786	786	106	20	58	1.65	0	1.1971	1	1	c03	S1	106	3	1
787	787	107	20	13	3.05	1	0.9926	1	2	c03	S1	107	3	1
788	788	108	20	32	3.05	1	2.6618	1	2	c03	S1	108	3	1
789	789	109	20	24	1.35	0	1.8947	1	1	c03	S1	109	3	1
790	790	110	20	7	1.85	1	1.0991	2	1	c03	S1	110	3	1
791	791	111	20	13	1.25	1	4.2594	1	2	c03	S1	111	3	1
792	792	112	20	45	3.05	1	1.3842	2	1	c03	S1	112	3	1
793	793	113	20	1	1.85	1	1.3721	1	2	c03	S1	113	3	1
794	794	114	20	75	1.35	0	1.399	1	1	c03	S1	114	3	1
795	795	115	20	32	2.05	0	2.8644	2	2	c03	S1	115	3	1
796	796	116	20	7	2.05	1	3.7686	2	1	c03	S1	116	3	1
797	797	117	20	122	1.25	0	2.9374	1	1	c03	S1	117	3	1
798	798	118	20	75	3.85	1	1.8581	1	2	c03	S1	118	3	1
799	799	119	20	3	3.05	1	3.8861	1	2	c03	S1	119	3	1
800	800	120	20	58	2.55	1	4.7692	1	2	c03	S1	120	3	1
801	801	121	20	24	2.85	1	2.2648	1	2	c03	S1	121	3	1
802	802	122	20	24	1.55	0	1.8525	2	2	c03	S1	122	3	1
803	803	123	20	24	1.05	0	1.6251	1	1	c03	S1	123	3	1
804	804	124	20	32	1.9	0	2.2066	2	2	c03	S1	124	3	1
805	805	125	20	7	3.85	1	1.0458	2	1	c03	S1	125	3	1
806	806	126	20	1	1.25	1	1.4186	1	2	c03	S1	126	3	1
807	807	127	20	7	1.9	1	1.1558	2	1	c03	S1	127	3	1
808	808	128	20	58	3.85	0	4.2299	2	2	c03	S1	128	3	1
809	809	129	20	1	2.05	1	1.2891	1	2	c03	S1	129	3	1
810	810	130	20	32	1.15	0	3.8163	2	2	c03	S1	130	3	1
811	811	131	20	13	3.85	1	0.7535	1	2	c03	S1	131	3	1
812	812	132	20	13	1.9	1	3.4529	1	2	c03	S1	132	3	1
813	813	133	20	7	1.55	1	1.3913	2	1	c03	S1	133	3	1
814	814	134	20	45	1.9	0	2.3958	1	1	c03	S1	134	3	1
815	815	135	20	7	1.25	1	3.2291	1	2	c03	S1	135	3	1
816	816	136	20	13	1.85	1	1.4299	2	1	c03	S1	136	3	1
817	817	137	20	1	1.9	1	0.9959	1	2	c03	S1	137	3	1
818	818	138	20	7	3.05	1	1.0281	2	1	c03	S1	138	3	1
819	819	139	20	24	3.85	1	2.6334	2	1	c03	S1	139	3	1
820	820	140	20	32	1.055	0	2.2814	2	2	c03	S1	140	3	1
821	821	141	20	122	3.05	0	4.9093	2	2	c03	S1	141	3	1
822	822	142	20	122	3.45	0	2.3634	2	2	c03	S1	142	3	1
823	823	143	20	122	1.65	0	1.4303	1	1	c03	S1	143	3	1
824	824	144	20	3	3.85	1	0.9388	1	2	c03	S1	144	3	1
825	825	145	20	75	1.45	0	1.6831	2	2	c03	S1	145	3	1
826	826	146	20	75	1.055	0	1.5246	1	1	c03	S1	146	3	1
827	827	147	20	45	3.45	0	2.6136	2	2	c03	S1	147	3	1
828	828	148	20	3	1.35	0	1.2713	2	2	c03	S1	148	3	1
829	829	149	20	45	1.45	0	4.1578	2	2	c03	S1	149	3	1
830	830	150	20	24	3.05	1	2.2872	1	2	c03	S1	150	3	1
831	831	151	20	32	1.55	0	1.8135	1	1	c03	S1	151	3	1
832	832	152	20	7	1.45	1	2.5286	1	2	c03	S1	152	3	1
833	833	153	20	3	1.65	1	2.9641	2	1	c03	S1	153	3	1
834	834	154	20	45	1.65	0	1.6037	1	1	c03	S1	154	3	1
835	835	155	20	13	1.055	0	1.2819	1	1	c03	S1	155	3	1
836	836	156	20	75	3.45	0	2.7354	2	2	c03	S1	156	3	1
837	837	157	20	3	1.25	1	0.9937	2	1	c03	S1	157	3	1
838	838	158	20	7	3.45	1	1.0682	2	1	c03	S1	158	3	1
839	839	159	20	45	2.05	0	2.7644	1	1	c03	S1	159	3	1
840	840	160	20	13	1.15	0	2.1167	1	1	c03	S1	160	3	1
841	841	161	20	58	1.85	0	2.0392	2	2	c03	S1	161	3	1
842	842	162	20	3	1.85	1	1.4385	1	2	c03	S1	162	3	1
843	843	163	20	24	1.055	0	3.5426	1	1	c03	S1	163	3	1
844	844	164	20	32	2.85	1	3.4965	1	2	c03	S1	164	3	1
845	845	165	20	24	2.55	1	2.0897	1	2	c03	S1	165	3	1
846	846	166	20	1	2.55	1	1.3211	2	1	c03	S1	166	3	1
847	847	167	20	122	2.85	0	1.4708	1	1	c03	S1	167	3	1
848	848	168	20	13	2.55	1	1.4669	2	1	c03	S1	168	3	1
849	849	169	20	122	2.55	0	1.588	2	2	c03	S1	169	3	1
850	850	170	20	32	3.45	1	2.3148	1	2	c03	S1	170	3	1
851	851	1	20	62	1.47	0	1.5979	1	1	c03	S2	1	3	0
852	852	2	20	118	1.2	0	1.7548	2	2	c03	S2	2	3	0
853	853	3	20	23	2.3	0	1.3422	1	1	c03	S2	3	3	0
854	854	4	20	2	1.47	0	1.7525	1	1	c03	S2	4	3	0
855	855	5	20	4	2.3	1	1.2393	2	1	c03	S2	5	3	0
856	856	6	20	23	1.5	0	2.0104	1	1	c03	S2	6	3	0
857	857	7	20	118	3.1	0	1.4019	1	1	c03	S2	7	3	0
858	858	8	20	50	1.9	0	2.4216	1	1	c03	S2	8	3	0
859	859	9	20	4	2.07	1	1.8336	2	1	c03	S2	9	3	0
860	860	10	20	29	2.3	1	2.2521	2	1	c03	S2	10	3	0
861	861	11	20	2	2.3	1	1.2934	1	2	c03	S2	11	3	0
862	862	12	20	62	1.7	0	1.6546	1	1	c03	S2	12	3	0
863	863	13	20	73	3.5	1	1.8263	1	2	c03	S2	13	3	0
864	864	14	20	118	1.47	0	1.3754	1	1	c03	S2	14	3	0
865	865	15	20	14	2.3	0	2.407	2	2	c03	S2	15	3	0
866	866	16	20	118	1.2	0	1.0198	1	1	c03	S2	16	3	0
867	867	17	20	6	3.5	1	0.9069	1	2	c03	S2	17	3	0
868	868	18	20	118	2.3	0	1.0297	1	1	c03	S2	18	3	0
869	869	19	20	62	1.2	0	1.2734	2	2	c03	S2	19	3	0
870	870	20	20	50	1.33	0	1.4518	2	2	c03	S2	20	3	0
871	871	21	20	6	3.8	1	0.7426	1	2	c03	S2	21	3	0
872	872	22	20	73	3.1	1	1.4647	2	1	c03	S2	22	3	0
873	873	23	20	118	1.7	0	1.2167	1	1	c03	S2	23	3	0
874	874	24	20	62	3.5	1	1.3985	1	2	c03	S2	24	3	0
875	875	25	20	62	1.085	0	1.4578	1	1	c03	S2	25	3	0
876	876	26	20	4	1.83	1	1.0704	2	1	c03	S2	26	3	0
877	877	27	20	14	1.2	0	2.0077	1	1	c03	S2	27	3	0
878	878	28	20	23	1.02	0	2.0029	2	2	c03	S2	28	3	0
879	879	29	20	14	1.47	1	2.0998	2	1	c03	S2	29	3	0
880	880	30	20	118	1.5	0	1.3326	2	2	c03	S2	30	3	0
881	881	31	20	29	1.83	0	2.2786	1	1	c03	S2	31	3	0
882	882	32	20	2	1.9	1	1.331	1	2	c03	S2	32	3	0
883	883	33	20	6	1.2	0	2.4524	2	2	c03	S2	33	3	0
884	884	34	20	23	3.5	1	1.4139	1	2	c03	S2	34	3	0
885	885	35	20	50	1.02	0	1.4742	1	1	c03	S2	35	3	0
886	886	36	20	14	1.5	1	1.7891	2	1	c03	S2	36	3	0
887	887	37	20	23	2.5	1	1.7898	1	2	c03	S2	37	3	0
888	888	38	20	6	1.9	1	1.9019	1	2	c03	S2	38	3	0
889	889	39	20	23	3.1	1	2.4619	2	1	c03	S2	39	3	0
890	890	40	20	4	3.8	1	0.7951	1	2	c03	S2	40	3	0
891	891	41	20	118	2.5	0	1.0557	1	1	c03	S2	41	3	0
892	892	42	20	73	1.83	0	2.0745	2	2	c03	S2	42	3	0
893	893	43	20	23	2.07	1	1.7658	1	2	c03	S2	43	3	0
894	894	44	20	29	1.9	1	1.9262	1	2	c03	S2	44	3	0
895	895	45	20	14	3.1	1	1.8768	1	2	c03	S2	45	3	0
896	896	46	20	14	3.5	1	1.1024	2	1	c03	S2	46	3	0
897	897	47	20	2	1.33	1	2.0493	2	1	c03	S2	47	3	0
898	898	48	20	2	2.8	1	1.072	2	1	c03	S2	48	3	0
899	899	49	20	14	3.8	1	1.2325	1	2	c03	S2	49	3	0
900	900	50	20	14	1.2	0	2.2616	1	1	c03	S2	50	3	0
901	901	51	20	23	1.2	0	1.2681	1	1	c03	S2	51	3	0
902	902	52	20	29	3.5	1	1.7348	2	1	c03	S2	52	3	0
903	903	53	20	6	3.1	1	1.7449	1	2	c03	S2	53	3	0
904	904	54	20	62	2.07	0	1.2909	1	1	c03	S2	54	3	0
905	905	55	20	50	1.7	0	2.5328	1	1	c03	S2	55	3	0
906	906	56	20	29	2.5	1	2.3669	2	1	c03	S2	56	3	0
907	907	57	20	118	1.025	0	1.8172	1	1	c03	S2	57	3	0
908	908	58	20	14	1.025	0	1.4504	2	2	c03	S2	58	3	0
909	909	59	20	73	1.2	0	1.5045	2	2	c03	S2	59	3	0
910	910	60	20	29	1.7	1	2.068	1	2	c03	S2	60	3	0
911	911	61	20	14	2.8	1	1.2326	2	1	c03	S2	61	3	0
912	912	62	20	73	1.2	0	1.3795	2	2	c03	S2	62	3	0
913	913	63	20	62	1.5	1	2.6424	1	2	c03	S2	63	3	0
914	914	64	20	29	2.8	0	1.4521	1	1	c03	S2	64	3	0
915	915	65	20	4	1.085	0	1.519	2	2	c03	S2	65	3	0
916	916	66	20	14	2.5	1	0.9269	1	2	c03	S2	66	3	0
917	917	67	20	4	1.9	1	1.2843	2	1	c03	S2	67	3	0
918	918	68	20	23	1.33	0	1.4477	2	2	c03	S2	68	3	0
919	919	69	20	29	2.07	1	2.3599	1	2	c03	S2	69	3	0
920	920	70	20	14	1.7	1	1.8763	2	1	c03	S2	70	3	0
921	921	71	20	118	2.8	0	1.8085	2	2	c03	S2	71	3	0
922	922	72	20	2	2.5	1	1.0121	1	2	c03	S2	72	3	0
923	923	73	20	29	1.47	0	1.7925	1	1	c03	S2	73	3	0
924	924	74	20	6	1.7	1	1.2532	1	2	c03	S2	74	3	0
925	925	75	20	73	2.8	0	1.7043	1	1	c03	S2	75	3	0
926	926	76	20	118	1.33	0	0.9751	2	2	c03	S2	76	3	0
927	927	77	20	118	3.8	0	1.9885	1	1	c03	S2	77	3	0
928	928	78	20	14	1.085	0	2.0172	2	2	c03	S2	78	3	0
929	929	79	20	14	2.07	1	2.1299	1	2	c03	S2	79	3	0
930	930	80	20	23	1.08	0	1.9304	1	1	c03	S2	80	3	0
931	931	81	20	62	1.9	0	2.294	1	1	c03	S2	81	3	0
932	932	82	20	4	1.2	1	0.8738	1	2	c03	S2	82	3	0
933	933	83	20	29	1.2	0	2.3283	2	2	c03	S2	83	3	0
934	934	84	20	50	2.3	0	2.0746	2	2	c03	S2	84	3	0
935	935	85	20	50	1.08	0	1.1905	1	1	c03	S2	85	3	0
936	936	86	20	4	1.7	1	1.3184	1	2	c03	S2	86	3	0
937	937	87	20	14	1.33	0	1.1632	1	1	c03	S2	87	3	0
938	938	88	20	29	3.8	1	1.5954	2	1	c03	S2	88	3	0
939	939	89	20	6	2.5	1	1.2502	2	1	c03	S2	89	3	0
940	940	90	20	50	2.5	1	1.5111	2	1	c03	S2	90	3	0
941	941	91	20	29	3.1	1	1.6663	1	2	c03	S2	91	3	0
942	942	92	20	62	2.3	0	2.503	1	1	c03	S2	92	3	0
943	943	93	20	6	1.2	1	2.0493	1	2	c03	S2	93	3	0
944	944	94	20	50	1.2	0	1.7419	2	2	c03	S2	94	3	0
945	945	95	20	73	1.08	0	0.9946	2	2	c03	S2	95	3	0
946	946	96	20	73	3.8	0	1.6382	1	1	c03	S2	96	3	0
947	947	97	20	29	1.2	0	1.4753	2	2	c03	S2	97	3	0
948	948	98	20	4	1.33	0	1.197	1	1	c03	S2	98	3	0
949	949	99	20	50	1.5	0	1.5283	1	1	c03	S2	99	3	0
950	950	100	20	2	1.83	1	2.0084	2	1	c03	S2	100	3	0
951	951	101	20	2	3.5	1	0.7981	1	2	c03	S2	101	3	0
952	952	102	20	6	2.8	1	1.4259	2	1	c03	S2	102	3	0
953	953	103	20	50	3.8	1	2.8834	2	1	c03	S2	103	3	0
954	954	104	20	73	2.3	0	1.7102	2	2	c03	S2	104	3	0
955	955	105	20	50	1.2	0	1.7663	1	1	c03	S2	105	3	0
956	956	106	20	2	1.2	1	1.3395	1	2	c03	S2	106	3	0
957	957	107	20	6	1.08	0	1.1611	2	2	c03	S2	107	3	0
958	958	108	20	4	1.2	0	1.3664	2	2	c03	S2	108	3	0
959	959	109	20	73	2.5	0	2.1486	2	2	c03	S2	109	3	0
960	960	110	20	6	1.47	1	2.6131	2	1	c03	S2	110	3	0
961	961	111	20	14	1.9	1	2.6674	1	2	c03	S2	111	3	0
962	962	112	20	62	3.8	1	2.0217	2	1	c03	S2	112	3	0
963	963	113	20	23	3.8	1	0.8896	1	2	c03	S2	113	3	0
964	964	114	20	118	1.9	0	1.2802	1	1	c03	S2	114	3	0
965	965	115	20	73	1.02	0	1.4796	2	2	c03	S2	115	3	0
966	966	116	20	62	1.025	0	1.2687	1	1	c03	S2	116	3	0
967	967	117	20	73	1.7	0	1.1193	1	1	c03	S2	117	3	0
968	968	118	20	118	3.5	1	2.0619	1	2	c03	S2	118	3	0
969	969	119	20	50	3.5	1	1.7003	2	1	c03	S2	119	3	0
970	970	120	20	6	2.3	1	0.8557	1	2	c03	S2	120	3	0
971	971	121	20	4	3.1	1	1.0874	2	1	c03	S2	121	3	0
972	972	122	20	50	2.07	0	1.7074	2	2	c03	S2	122	3	0
973	973	123	20	4	1.47	1	1.1149	2	1	c03	S2	123	3	0
974	974	124	20	50	1.47	0	1.7559	1	1	c03	S2	124	3	0
975	975	125	20	73	1.9	0	1.6528	1	1	c03	S2	125	3	0
976	976	126	20	29	1.025	0	1.066	1	1	c03	S2	126	3	0
977	977	127	20	73	2.07	0	1.3546	1	1	c03	S2	127	3	0
978	978	128	20	2	1.5	1	1.1958	1	2	c03	S2	128	3	0
979	979	129	20	14	1.83	0	1.7285	2	2	c03	S2	129	3	0
980	980	130	20	6	1.5	1	2.2996	2	1	c03	S2	130	3	0
981	981	131	20	62	1.2	0	1.5459	2	2	c03	S2	131	3	0
982	982	132	20	118	1.085	0	0.8626	2	2	c03	S2	132	3	0
983	983	133	20	62	1.83	0	1.1806	2	2	c03	S2	133	3	0
984	984	134	20	2	1.7	1	1.1349	2	1	c03	S2	134	3	0
985	985	135	20	6	1.02	0	1.5535	1	1	c03	S2	135	3	0
986	986	136	20	62	2.8	0	2.5593	2	2	c03	S2	136	3	0
987	987	137	20	2	1.2	1	2.1681	1	2	c03	S2	137	3	0
988	988	138	20	62	3.1	1	2.3289	2	1	c03	S2	138	3	0
989	989	139	20	4	1.5	1	1.203	1	2	c03	S2	139	3	0
990	990	140	20	2	1.02	0	0.9868	2	2	c03	S2	140	3	0
991	991	141	20	4	1.025	0	1.0921	1	1	c03	S2	141	3	0
992	992	142	20	2	2.07	1	1.1377	1	2	c03	S2	142	3	0
993	993	143	20	23	1.9	0	2.0479	2	2	c03	S2	143	3	0
994	994	144	20	73	1.47	0	1.4235	1	1	c03	S2	144	3	0
995	995	145	20	4	2.5	1	1.1615	2	1	c03	S2	145	3	0
996	996	146	20	2	3.1	1	0.8555	2	1	c03	S2	146	3	0
997	997	147	20	118	1.83	0	1.0954	2	2	c03	S2	147	3	0
998	998	148	20	2	1.08	0	1.4098	1	1	c03	S2	148	3	0
999	999	149	20	23	1.83	1	2.4685	1	2	c03	S2	149	3	0
1000	1000	150	20	2	3.8	1	0.7952	1	2	c03	S2	150	3	0
1001	1001	151	20	29	1.5	1	2.2574	2	1	c03	S2	151	3	0
1002	1002	152	20	62	1.33	0	1.1093	2	2	c03	S2	152	3	0
1003	1003	153	20	23	1.7	1	3.6184	2	1	c03	S2	153	3	0
1004	1004	154	20	23	2.8	0	0.9166	1	1	c03	S2	154	3	0
1005	1005	155	20	6	1.33	1	2.214	1	2	c03	S2	155	3	0
1006	1006	156	20	62	2.5	1	1.3057	1	2	c03	S2	156	3	0
1007	1007	157	20	50	2.8	1	1.2305	1	2	c03	S2	157	3	0
1008	1008	158	20	73	1.5	0	1.2499	1	1	c03	S2	158	3	0
1009	1009	159	20	29	1.085	0	1.188	2	2	c03	S2	159	3	0
1010	1010	160	20	50	3.1	1	1.58	1	2	c03	S2	160	3	0
1011	1011	161	20	4	2.8	1	0.9617	1	2	c03	S2	161	3	0
1012	1012	162	20	29	1.33	0	1.1104	1	1	c03	S2	162	3	0
1013	1013	163	20	4	3.5	1	0.7432	1	2	c03	S2	163	3	0
1014	1014	164	20	50	1.83	0	1.2221	2	2	c03	S2	164	3	0
1015	1015	165	20	118	2.07	0	0.9899	1	1	c03	S2	165	3	0
1016	1016	166	20	23	1.2	0	1.802	2	2	c03	S2	166	3	0
1017	1017	167	20	73	1.33	0	0.9626	2	2	c03	S2	167	3	0
1018	1018	168	20	6	1.83	1	1.5594	2	1	c03	S2	168	3	0
1019	1019	169	20	23	1.47	0	1.0528	1	1	c03	S2	169	3	0
1020	1020	170	20	6	2.07	1	0.9133	1	2	c03	S2	170	3	0
1021	1021	1	20	45	3.85	1	4.232	1	2	c06	S1	1	4	0
1022	1022	2	20	24	3.05	1	2.5408	2	1	c06	S1	2	4	0
1023	1023	3	20	24	3.45	1	2.1979	1	2	c06	S1	3	4	0
1024	1024	4	20	45	1.45	0	3.7607	2	2	c06	S1	4	4	0
1025	1025	5	20	45	2.25	0	2.4163	1	1	c06	S1	5	4	0
1026	1026	6	20	1	2.85	1	4.4866	2	1	c06	S1	6	4	0
1027	1027	7	20	24	2.25	1	3.1271	2	1	c06	S1	7	4	0
1028	1028	8	20	13	1.45	0	5.4236	2	2	c06	S1	8	4	0
1029	1029	9	20	13	1.05	0	3.248	1	1	c06	S1	9	4	0
1030	1030	10	20	58	2.55	1	2.6222	1	2	c06	S1	10	4	0
1031	1031	11	20	75	2.55	1	2.7509	2	1	c06	S1	11	4	0
1032	1032	12	20	45	1.9	1	2.6418	1	2	c06	S1	12	4	0
1033	1033	13	20	122	1.45	0	4.457	1	1	c06	S1	13	4	0
1034	1034	14	20	7	3.45	1	2.4691	1	2	c06	S1	14	4	0
1035	1035	15	20	7	1.05	0	3.1904	2	2	c06	S1	15	4	0
1036	1036	16	20	45	1.25	0	3.6582	2	2	c06	S1	16	4	0
1037	1037	17	20	24	2.05	1	2.4967	1	2	c06	S1	17	4	0
1038	1038	18	20	122	1.9	1	4.6967	1	2	c06	S1	18	4	0
1039	1039	19	20	7	1.055	0	2.7058	2	2	c06	S1	19	4	0
1040	1040	20	20	3	3.45	1	2.813	2	1	c06	S1	20	4	0
1041	1041	21	20	24	1.55	1	3.3592	1	2	c06	S1	21	4	0
1042	1042	22	20	7	1.15	0	2.2415	1	1	c06	S1	22	4	0
1043	1043	23	20	32	2.05	1	2.1629	1	2	c06	S1	23	4	0
1044	1044	24	20	122	1.65	0	3.2473	1	1	c06	S1	24	4	0
1045	1045	25	20	32	1.65	1	2.9703	2	1	c06	S1	25	4	0
1046	1046	26	20	45	2.05	1	2.6308	1	2	c06	S1	26	4	0
1047	1047	27	20	13	1.055	0	2.5192	1	1	c06	S1	27	4	0
1048	1048	28	20	75	1.05	0	2.8801	1	1	c06	S1	28	4	0
1049	1049	29	20	75	1.055	0	2.6343	1	1	c06	S1	29	4	0
1050	1050	30	20	1	1.15	0	2.9425	1	1	c06	S1	30	4	0
1051	1051	31	20	1	1.05	0	3.0808	1	1	c06	S1	31	4	0
1052	1052	32	20	7	3.05	1	2.0824	2	1	c06	S1	32	4	0
1053	1053	33	20	1	1.055	0	2.3315	1	1	c06	S1	33	4	0
1054	1054	34	20	3	1.85	1	2.1064	2	1	c06	S1	34	4	0
1055	1055	35	20	32	1.85	1	3.4686	1	2	c06	S1	35	4	0
1056	1056	36	20	7	2.05	1	2.3703	2	1	c06	S1	36	4	0
1057	1057	37	20	7	1.45	1	3.8236	1	2	c06	S1	37	4	0
1058	1058	38	20	3	2.25	1	1.6518	1	2	c06	S1	38	4	0
1059	1059	39	20	1	3.05	1	1.8168	2	1	c06	S1	39	4	0
1060	1060	40	20	24	3.85	1	1.8932	2	1	c06	S1	40	4	0
1061	1061	41	20	13	1.25	0	3.7487	2	2	c06	S1	41	4	0
1062	1062	42	20	13	1.9	1	3.9921	2	1	c06	S1	42	4	0
1063	1063	43	20	24	1.65	1	2.5685	1	2	c06	S1	43	4	0
1064	1064	44	20	45	2.85	1	1.9994	1	2	c06	S1	44	4	0
1065	1065	45	20	24	1.05	0	2.82	2	2	c06	S1	45	4	0
1066	1066	46	20	1	1.85	1	1.6351	2	1	c06	S1	46	4	0
1067	1067	47	20	75	3.45	1	2.613	2	1	c06	S1	47	4	0
1068	1068	48	20	122	1.55	0	3.5203	2	2	c06	S1	48	4	0
1069	1069	49	20	58	1.55	1	4.4219	1	2	c06	S1	49	4	0
1070	1070	50	20	122	1.05	0	1.6859	1	1	c06	S1	50	4	0
1071	1071	51	20	58	2.85	1	1.6921	1	2	c06	S1	51	4	0
1072	1072	52	20	32	1.15	0	2.0845	1	1	c06	S1	52	4	0
1073	1073	53	20	58	1.65	1	3.8831	2	1	c06	S1	53	4	0
1074	1074	54	20	58	1.85	1	2.2556	2	1	c06	S1	54	4	0
1075	1075	55	20	24	1.45	0	3.6148	2	2	c06	S1	55	4	0
1076	1076	56	20	32	3.05	1	1.6082	2	1	c06	S1	56	4	0
1077	1077	57	20	13	2.25	1	1.996	1	2	c06	S1	57	4	0
1078	1078	58	20	75	2.05	1	2.0228	2	1	c06	S1	58	4	0
1079	1079	59	20	75	1.65	0	5.0492	2	2	c06	S1	59	4	0
1080	1080	60	20	3	3.85	1	2.1538	1	2	c06	S1	60	4	0
1081	1081	61	20	13	2.05	1	5.5994	1	2	c06	S1	61	4	0
1082	1082	62	20	1	2.55	1	2.1228	1	2	c06	S1	62	4	0
1083	1083	63	20	13	1.65	1	2.5214	2	1	c06	S1	63	4	0
1084	1084	64	20	3	3.05	1	1.7215	1	2	c06	S1	64	4	0
1085	1085	65	20	3	2.55	1	1.487	2	1	c06	S1	65	4	0
1086	1086	66	20	13	1.15	0	2.5913	2	2	c06	S1	66	4	0
1087	1087	67	20	122	2.85	1	2.3702	1	2	c06	S1	67	4	0
1088	1088	68	20	32	2.55	1	1.9027	1	2	c06	S1	68	4	0
1089	1089	69	20	3	1.05	0	1.5972	1	1	c06	S1	69	4	0
1090	1090	70	20	7	1.55	1	2.9465	2	1	c06	S1	70	4	0
1091	1091	71	20	75	3.85	1	2.2733	1	2	c06	S1	71	4	0
1092	1092	72	20	24	2.55	1	2.5031	2	1	c06	S1	72	4	0
1093	1093	73	20	122	2.25	1	2.8509	2	1	c06	S1	73	4	0
1094	1094	74	20	58	3.05	1	2.3054	1	2	c06	S1	74	4	0
1095	1095	75	20	32	1.55	0	2.2048	1	1	c06	S1	75	4	0
1096	1096	76	20	122	1.15	0	2.5885	2	2	c06	S1	76	4	0
1097	1097	77	20	24	1.055	0	2.9486	1	1	c06	S1	77	4	0
1098	1098	78	20	7	2.55	1	3.0668	1	2	c06	S1	78	4	0
1099	1099	79	20	122	2.55	1	2.0387	2	1	c06	S1	79	4	0
1100	1100	80	20	58	1.05	0	2.4648	1	1	c06	S1	80	4	0
1101	1101	81	20	122	1.055	0	2.0146	1	1	c06	S1	81	4	0
1102	1102	82	20	75	1.85	0	3.1776	2	2	c06	S1	82	4	0
1103	1103	83	20	1	3.85	1	3.4639	1	2	c06	S1	83	4	0
1104	1104	84	20	1	1.45	1	2.252	2	1	c06	S1	84	4	0
1105	1105	85	20	3	1.9	1	1.8213	2	1	c06	S1	85	4	0
1106	1106	86	20	45	1.65	1	2.4941	1	2	c06	S1	86	4	0
1107	1107	87	20	7	1.35	1	2.7847	1	2	c06	S1	87	4	0
1108	1108	88	20	58	2.05	1	1.9425	2	1	c06	S1	88	4	0
1109	1109	89	20	58	1.25	0	3.5342	1	1	c06	S1	89	4	0
1110	1110	90	20	122	1.85	0	2.6002	1	1	c06	S1	90	4	0
1111	1111	91	20	24	1.15	0	2.41	1	1	c06	S1	91	4	0
1112	1112	92	20	1	3.45	1	2.1672	1	2	c06	S1	92	4	0
1113	1113	93	20	32	3.45	1	2.4627	1	2	c06	S1	93	4	0
1114	1114	94	20	7	1.85	1	2.4299	2	1	c06	S1	94	4	0
1115	1115	95	20	45	2.55	1	2.9904	1	2	c06	S1	95	4	0
1116	1116	96	20	32	1.05	0	2.7474	1	1	c06	S1	96	4	0
1117	1117	97	20	7	2.85	1	2.2299	2	1	c06	S1	97	4	0
1118	1118	98	20	75	1.15	0	2.0241	2	2	c06	S1	98	4	0
1119	1119	99	20	75	1.9	1	2.6344	2	1	c06	S1	99	4	0
1120	1120	100	20	75	2.25	1	2.2681	1	2	c06	S1	100	4	0
1121	1121	101	20	75	1.35	0	2.4791	2	2	c06	S1	101	4	0
1122	1122	102	20	32	2.25	1	1.7855	1	2	c06	S1	102	4	0
1123	1123	103	20	1	1.55	1	2.7866	1	2	c06	S1	103	4	0
1124	1124	104	20	13	1.85	1	4.5402	1	2	c06	S1	104	4	0
1125	1125	105	20	1	1.35	1	1.9013	2	1	c06	S1	105	4	0
1126	1126	106	20	7	1.65	1	1.8674	2	1	c06	S1	106	4	0
1127	1127	107	20	3	1.25	1	2.8724	1	2	c06	S1	107	4	0
1128	1128	108	20	13	2.85	1	1.7313	2	1	c06	S1	108	4	0
1129	1129	109	20	24	1.25	0	4.2913	1	1	c06	S1	109	4	0
1130	1130	110	20	24	1.35	0	3.3131	1	1	c06	S1	110	4	0
1131	1131	111	20	1	1.9	1	2.482	1	2	c06	S1	111	4	0
1132	1132	112	20	32	1.055	0	2.8262	1	1	c06	S1	112	4	0
1133	1133	113	20	24	1.85	0	3.5462	2	2	c06	S1	113	4	0
1134	1134	114	20	1	1.65	1	2.3927	2	1	c06	S1	114	4	0
1135	1135	115	20	3	1.15	0	4.2251	2	2	c06	S1	115	4	0
1136	1136	116	20	32	1.9	1	3.1348	2	1	c06	S1	116	4	0
1137	1137	117	20	7	1.25	0	3.1118	2	2	c06	S1	117	4	0
1138	1138	118	20	75	2.85	1	2.2056	1	2	c06	S1	118	4	0
1139	1139	119	20	122	3.85	1	2.255	2	1	c06	S1	119	4	0
1140	1140	120	20	122	1.25	0	3.9328	1	1	c06	S1	120	4	0
1141	1141	121	20	3	2.05	1	2.6381	1	2	c06	S1	121	4	0
1142	1142	122	20	24	1.9	1	1.8451	2	1	c06	S1	122	4	0
1143	1143	123	20	3	1.35	1	4.1476	2	1	c06	S1	123	4	0
1144	1144	124	20	32	2.85	1	4.8753	1	2	c06	S1	124	4	0
1145	1145	125	20	58	3.45	1	4.1301	1	2	c06	S1	125	4	0
1146	1146	126	20	58	1.9	1	3.7578	1	2	c06	S1	126	4	0
1147	1147	127	20	45	1.05	0	5.6492	2	2	c06	S1	127	4	0
1148	1148	128	20	45	1.15	0	2.5309	1	1	c06	S1	128	4	0
1149	1149	129	20	45	1.35	0	3.1296	1	1	c06	S1	129	4	0
1150	1150	130	20	122	1.35	0	2.352	2	2	c06	S1	130	4	0
1151	1151	131	20	122	2.05	0	2.9326	1	1	c06	S1	131	4	0
1152	1152	132	20	13	1.35	1	2.213	2	1	c06	S1	132	4	0
1153	1153	133	20	32	1.45	0	3.2933	2	2	c06	S1	133	4	0
1154	1154	134	20	58	1.15	0	3.625	1	1	c06	S1	134	4	0
1155	1155	135	20	45	3.05	1	2.0215	1	2	c06	S1	135	4	0
1156	1156	136	20	13	3.05	1	1.8882	1	2	c06	S1	136	4	0
1157	1157	137	20	1	2.25	1	2.3115	2	1	c06	S1	137	4	0
1158	1158	138	20	7	3.85	1	1.7256	1	2	c06	S1	138	4	0
1159	1159	139	20	3	1.45	1	4.2188	1	2	c06	S1	139	4	0
1160	1160	140	20	58	2.25	1	2.5563	1	2	c06	S1	140	4	0
1161	1161	141	20	13	2.55	1	1.6052	1	2	c06	S1	141	4	0
1162	1162	142	20	3	2.85	1	1.7448	1	2	c06	S1	142	4	0
1163	1163	143	20	75	3.05	1	1.9821	2	1	c06	S1	143	4	0
1164	1164	144	20	58	1.35	0	2.358	2	2	c06	S1	144	4	0
1165	1165	145	20	13	3.45	1	1.7346	2	1	c06	S1	145	4	0
1166	1166	146	20	75	1.45	0	3.8216	1	1	c06	S1	146	4	0
1167	1167	147	20	1	2.05	1	2.3743	1	2	c06	S1	147	4	0
1168	1168	148	20	45	1.85	1	2.6126	1	2	c06	S1	148	4	0
1169	1169	149	20	58	3.85	1	1.6188	2	1	c06	S1	149	4	0
1170	1170	150	20	13	1.55	1	2.5732	2	1	c06	S1	150	4	0
1171	1171	151	20	24	2.85	1	1.5907	2	1	c06	S1	151	4	0
1172	1172	152	20	58	1.055	0	2.0347	1	1	c06	S1	152	4	0
1173	1173	153	20	75	1.55	0	1.8102	1	1	c06	S1	153	4	0
1174	1174	154	20	122	3.05	1	2.3076	1	2	c06	S1	154	4	0
1175	1175	155	20	13	3.85	1	2.1183	2	1	c06	S1	155	4	0
1176	1176	156	20	32	1.25	0	2.3269	2	2	c06	S1	156	4	0
1177	1177	157	20	7	2.25	1	1.5008	2	1	c06	S1	157	4	0
1178	1178	158	20	3	1.55	1	1.8715	2	1	c06	S1	158	4	0
1179	1179	159	20	75	1.25	0	2.3928	1	1	c06	S1	159	4	0
1180	1180	160	20	45	1.55	0	2.9678	2	2	c06	S1	160	4	0
1181	1181	161	20	32	1.35	0	2.2812	1	1	c06	S1	161	4	0
1182	1182	162	20	3	1.65	1	1.4761	2	1	c06	S1	162	4	0
1183	1183	163	20	122	3.45	1	2.0836	1	2	c06	S1	163	4	0
1184	1184	164	20	45	1.055	0	2.4778	2	2	c06	S1	164	4	0
1185	1185	165	20	58	1.45	0	2.4765	2	2	c06	S1	165	4	0
1186	1186	166	20	32	3.85	1	2.0729	1	2	c06	S1	166	4	0
1187	1187	167	20	3	1.055	0	1.6452	2	2	c06	S1	167	4	0
1188	1188	168	20	7	1.9	1	1.3019	1	2	c06	S1	168	4	0
1189	1189	169	20	1	1.25	1	1.5908	2	1	c06	S1	169	4	0
1190	1190	170	20	45	3.45	1	1.3972	1	2	c06	S1	170	4	0
1191	1191	1	20	6	1.2	1	3.5337	1	2	c06	S2	1	4	1
1192	1192	2	20	6	1.2	1	2.1739	2	1	c06	S2	2	4	1
1193	1193	3	20	50	3.1	1	3.2969	1	2	c06	S2	3	4	1
1194	1194	4	20	29	1.47	1	2.7623	2	1	c06	S2	4	4	1
1195	1195	5	20	29	1.9	1	2.616	2	1	c06	S2	5	4	1
1196	1196	6	20	2	1.08	1	2.4246	1	2	c06	S2	6	4	1
1197	1197	7	20	6	3.5	1	2.3908	1	2	c06	S2	7	4	1
1198	1198	8	20	2	1.02	0	2.305	1	1	c06	S2	8	4	1
1199	1199	9	20	23	1.2	0	2.2226	1	1	c06	S2	9	4	1
1200	1200	10	20	4	1.2	0	1.7273	1	1	c06	S2	10	4	1
1201	1201	11	20	14	1.2	0	2.8976	1	1	c06	S2	11	4	1
1202	1202	12	20	62	2.07	1	2.8173	1	2	c06	S2	12	4	1
1203	1203	13	20	2	1.33	1	2.2951	2	1	c06	S2	13	4	1
1204	1204	14	20	2	1.9	1	2.6919	2	1	c06	S2	14	4	1
1205	1205	15	20	50	1.2	0	2.8599	2	2	c06	S2	15	4	1
1206	1206	16	20	73	1.33	0	3.1572	1	1	c06	S2	16	4	1
1207	1207	17	20	73	1.5	0	2.5125	2	2	c06	S2	17	4	1
1208	1208	18	20	23	1.9	1	2.2476	1	2	c06	S2	18	4	1
1209	1209	19	20	4	1.7	1	1.9997	2	1	c06	S2	19	4	1
1210	1210	20	20	23	3.8	1	1.9923	1	2	c06	S2	20	4	1
1211	1211	21	20	23	2.07	1	2.209	1	2	c06	S2	21	4	1
1212	1212	22	20	14	1.025	0	1.5516	1	1	c06	S2	22	4	1
1213	1213	23	20	6	3.8	1	1.8228	2	1	c06	S2	23	4	1
1214	1214	24	20	23	1.2	0	4.4542	2	2	c06	S2	24	4	1
1215	1215	25	20	50	1.08	0	2.6424	1	1	c06	S2	25	4	1
1216	1216	26	20	6	2.07	1	1.551	2	1	c06	S2	26	4	1
1217	1217	27	20	4	3.1	1	1.347	1	2	c06	S2	27	4	1
1218	1218	28	20	14	2.3	1	2.3055	2	1	c06	S2	28	4	1
1219	1219	29	20	118	3.8	1	1.8206	1	2	c06	S2	29	4	1
1220	1220	30	20	62	2.8	1	3.1919	2	1	c06	S2	30	4	1
1221	1221	31	20	6	1.5	1	1.9343	1	2	c06	S2	31	4	1
1222	1222	32	20	2	2.07	1	1.7353	2	1	c06	S2	32	4	1
1223	1223	33	20	2	1.2	0	1.8234	1	1	c06	S2	33	4	1
1224	1224	34	20	6	2.8	1	1.2094	2	1	c06	S2	34	4	1
1225	1225	35	20	29	1.7	1	3.2528	1	2	c06	S2	35	4	1
1226	1226	36	20	23	2.8	1	1.0244	1	2	c06	S2	36	4	1
1227	1227	37	20	73	2.07	0	3.1017	2	2	c06	S2	37	4	1
1228	1228	38	20	4	2.3	1	1.1935	1	2	c06	S2	38	4	1
1229	1229	39	20	62	1.2	0	3.1936	1	1	c06	S2	39	4	1
1230	1230	40	20	4	1.2	0	2.5514	1	1	c06	S2	40	4	1
1231	1231	41	20	73	1.08	0	2.3113	1	1	c06	S2	41	4	1
1232	1232	42	20	73	2.5	1	2.3924	2	1	c06	S2	42	4	1
1233	1233	43	20	4	1.085	0	1.8892	2	2	c06	S2	43	4	1
1234	1234	44	20	50	2.07	0	3.0352	2	2	c06	S2	44	4	1
1235	1235	45	20	4	3.8	1	2.194	1	2	c06	S2	45	4	1
1236	1236	46	20	62	1.33	0	1.374	1	1	c06	S2	46	4	1
1237	1237	47	20	62	1.47	0	1.773	1	1	c06	S2	47	4	1
1238	1238	48	20	50	1.2	0	2.7749	1	1	c06	S2	48	4	1
1239	1239	49	20	62	3.5	1	1.8675	2	1	c06	S2	49	4	1
1240	1240	50	20	118	1.7	0	1.6401	2	2	c06	S2	50	4	1
1241	1241	51	20	6	1.02	0	1.773	1	1	c06	S2	51	4	1
1242	1242	52	20	2	1.7	1	1.7793	2	1	c06	S2	52	4	1
1243	1243	53	20	73	3.5	1	1.8252	1	2	c06	S2	53	4	1
1244	1244	54	20	29	2.5	1	2.3678	1	2	c06	S2	54	4	1
1245	1245	55	20	14	2.8	1	1.9397	2	1	c06	S2	55	4	1
1246	1246	56	20	14	1.33	0	1.4765	1	1	c06	S2	56	4	1
1247	1247	57	20	50	3.5	1	1.9745	2	1	c06	S2	57	4	1
1248	1248	58	20	118	1.5	0	1.9387	1	1	c06	S2	58	4	1
1249	1249	59	20	62	1.83	1	2.8534	2	1	c06	S2	59	4	1
1250	1250	60	20	14	1.47	0	2.7983	1	1	c06	S2	60	4	1
1251	1251	61	20	14	1.085	0	2.3024	1	1	c06	S2	61	4	1
1252	1252	62	20	4	1.83	0	2.3107	2	2	c06	S2	62	4	1
1253	1253	63	20	62	1.2	0	3.4502	1	1	c06	S2	63	4	1
1254	1254	64	20	4	1.5	1	3.9731	2	1	c06	S2	64	4	1
1255	1255	65	20	23	1.7	1	3.6425	1	2	c06	S2	65	4	1
1256	1256	66	20	50	2.3	0	5.4658	2	2	c06	S2	66	4	1
1257	1257	67	20	29	1.5	0	2.4115	2	2	c06	S2	67	4	1
1258	1258	68	20	14	2.07	1	2.2502	1	2	c06	S2	68	4	1
1259	1259	69	20	62	2.3	1	1.5753	2	1	c06	S2	69	4	1
1260	1260	70	20	14	1.9	1	4.3531	1	2	c06	S2	70	4	1
1261	1261	71	20	14	3.8	1	2.1876	1	2	c06	S2	71	4	1
1262	1262	72	20	73	1.7	1	4.1594	2	1	c06	S2	72	4	1
1263	1263	73	20	2	2.8	1	1.4989	2	1	c06	S2	73	4	1
1264	1264	74	20	118	2.5	1	4.5124	2	1	c06	S2	74	4	1
1265	1265	75	20	14	2.5	1	3.5974	1	2	c06	S2	75	4	1
1266	1266	76	20	6	1.33	0	2.4255	2	2	c06	S2	76	4	1
1267	1267	77	20	118	1.2	0	1.2577	2	2	c06	S2	77	4	1
1268	1268	78	20	118	3.1	1	2.7254	2	1	c06	S2	78	4	1
1269	1269	79	20	118	2.3	1	3.0851	1	2	c06	S2	79	4	1
1270	1270	80	20	14	1.7	1	1.7321	2	1	c06	S2	80	4	1
1271	1271	81	20	62	1.7	0	1.7805	1	1	c06	S2	81	4	1
1272	1272	82	20	6	3.1	1	1.3137	2	1	c06	S2	82	4	1
1273	1273	83	20	2	2.5	1	1.3652	1	2	c06	S2	83	4	1
1274	1274	84	20	14	3.1	1	1.6597	2	1	c06	S2	84	4	1
1275	1275	85	20	62	1.5	0	3.0314	1	1	c06	S2	85	4	1
1276	1276	86	20	4	1.47	1	2.0081	1	2	c06	S2	86	4	1
1277	1277	87	20	62	3.8	1	1.4233	2	1	c06	S2	87	4	1
1278	1278	88	20	50	1.7	0	3.0602	2	2	c06	S2	88	4	1
1279	1279	89	20	118	1.47	0	4.2114	1	1	c06	S2	89	4	1
1280	1280	90	20	50	3.8	1	3.326	1	2	c06	S2	90	4	1
1281	1281	91	20	4	1.025	0	2.3508	2	2	c06	S2	91	4	1
1282	1282	92	20	23	2.5	1	1.7042	1	2	c06	S2	92	4	1
1283	1283	93	20	23	1.33	0	2.0317	1	1	c06	S2	93	4	1
1284	1284	94	20	23	1.08	0	2.0431	1	1	c06	S2	94	4	1
1285	1285	95	20	50	1.02	0	2.1737	1	1	c06	S2	95	4	1
1286	1286	96	20	4	1.9	1	2.0107	1	2	c06	S2	96	4	1
1287	1287	97	20	73	1.83	0	1.7844	1	1	c06	S2	97	4	1
1288	1288	98	20	50	1.33	0	2.3529	2	2	c06	S2	98	4	1
1289	1289	99	20	29	2.3	1	2.8939	2	1	c06	S2	99	4	1
1290	1290	100	20	14	3.5	1	1.2244	1	2	c06	S2	100	4	1
1291	1291	101	20	29	1.83	1	2.3294	2	1	c06	S2	101	4	1
1292	1292	102	20	50	2.8	1	1.4208	1	2	c06	S2	102	4	1
1293	1293	103	20	118	1.2	0	1.5067	1	1	c06	S2	103	4	1
1294	1294	104	20	29	2.07	1	2.7291	1	2	c06	S2	104	4	1
1295	1295	105	20	118	1.33	0	1.6595	2	2	c06	S2	105	4	1
1296	1296	106	20	2	2.3	1	1.9681	1	2	c06	S2	106	4	1
1297	1297	107	20	73	2.3	0	3.1872	2	2	c06	S2	107	4	1
1298	1298	108	20	73	1.2	0	3.7146	2	2	c06	S2	108	4	1
1299	1299	109	20	23	3.1	1	1.6483	2	1	c06	S2	109	4	1
1300	1300	110	20	73	2.8	0	2.4295	2	2	c06	S2	110	4	1
1301	1301	111	20	62	2.5	1	1.7769	1	2	c06	S2	111	4	1
1302	1302	112	20	29	3.8	1	1.1898	1	2	c06	S2	112	4	1
1303	1303	113	20	62	1.9	1	2.1402	1	2	c06	S2	113	4	1
1304	1304	114	20	118	1.83	0	2.1492	2	2	c06	S2	114	4	1
1305	1305	115	20	14	1.5	1	2.6679	2	1	c06	S2	115	4	1
1306	1306	116	20	2	3.5	1	1.4744	1	2	c06	S2	116	4	1
1307	1307	117	20	6	1.47	1	3.3916	2	1	c06	S2	117	4	1
1308	1308	118	20	62	1.025	0	1.3791	1	1	c06	S2	118	4	1
1309	1309	119	20	4	3.5	1	1.1404	1	2	c06	S2	119	4	1
1310	1310	120	20	2	1.47	1	1.6014	2	1	c06	S2	120	4	1
1311	1311	121	20	73	1.02	0	1.2359	2	2	c06	S2	121	4	1
1312	1312	122	20	29	1.33	0	1.904	2	2	c06	S2	122	4	1
1313	1313	123	20	4	2.8	1	1.1942	2	1	c06	S2	123	4	1
1314	1314	124	20	4	1.33	0	1.2567	2	2	c06	S2	124	4	1
1315	1315	125	20	23	1.02	0	2.2591	2	2	c06	S2	125	4	1
1316	1316	126	20	73	1.47	0	2.2983	1	1	c06	S2	126	4	1
1317	1317	127	20	29	1.025	0	1.4229	2	2	c06	S2	127	4	1
1318	1318	128	20	2	1.5	1	1.0678	1	2	c06	S2	128	4	1
1319	1319	129	20	73	3.8	1	1.6351	2	1	c06	S2	129	4	1
1320	1320	130	20	29	3.5	1	1.0469	1	2	c06	S2	130	4	1
1321	1321	131	20	50	1.9	1	3.367	2	1	c06	S2	131	4	1
1322	1322	132	20	23	1.47	0	1.0708	1	1	c06	S2	132	4	1
1323	1323	133	20	14	1.2	0	1.5636	2	2	c06	S2	133	4	1
1324	1324	134	20	4	2.07	1	1.8147	2	1	c06	S2	134	4	1
1325	1325	135	20	6	1.9	1	2.4617	2	1	c06	S2	135	4	1
1326	1326	136	20	23	2.3	1	1.2497	1	2	c06	S2	136	4	1
1327	1327	137	20	29	1.085	0	1.3633	2	2	c06	S2	137	4	1
1328	1328	138	20	118	1.085	0	1.7753	1	1	c06	S2	138	4	1
1329	1329	139	20	6	1.83	1	1.8426	1	2	c06	S2	139	4	1
1330	1330	140	20	23	3.5	1	2.6875	1	2	c06	S2	140	4	1
1331	1331	141	20	6	2.5	1	1.1813	2	1	c06	S2	141	4	1
1332	1332	142	20	73	1.9	0	3.1623	2	2	c06	S2	142	4	1
1333	1333	143	20	29	1.2	0	2.0455	1	1	c06	S2	143	4	1
1334	1334	144	20	73	3.1	1	1.1767	2	1	c06	S2	144	4	1
1335	1335	145	20	118	1.9	0	1.529	1	1	c06	S2	145	4	1
1336	1336	146	20	6	1.08	0	1.0478	1	1	c06	S2	146	4	1
1337	1337	147	20	23	1.83	0	1.8864	2	2	c06	S2	147	4	1
1338	1338	148	20	4	2.5	1	2.656	1	2	c06	S2	148	4	1
1339	1339	149	20	118	3.5	1	2.2431	2	1	c06	S2	149	4	1
1340	1340	150	20	29	1.2	0	1.5262	1	1	c06	S2	150	4	1
1341	1341	151	20	50	1.47	0	1.6005	2	2	c06	S2	151	4	1
1342	1342	152	20	50	2.5	1	1.5959	1	2	c06	S2	152	4	1
1343	1343	153	20	2	3.8	1	1.2239	1	2	c06	S2	153	4	1
1344	1344	154	20	2	1.2	1	1.9949	1	2	c06	S2	154	4	1
1345	1345	155	20	23	1.5	0	1.5598	1	1	c06	S2	155	4	1
1346	1346	156	20	14	1.83	1	1.5642	2	1	c06	S2	156	4	1
1347	1347	157	20	118	2.8	1	2.4345	2	1	c06	S2	157	4	1
1348	1348	158	20	62	3.1	1	1.1819	1	2	c06	S2	158	4	1
1349	1349	159	20	6	2.3	1	1.9176	1	2	c06	S2	159	4	1
1350	1350	160	20	50	1.83	0	2.7416	2	2	c06	S2	160	4	1
1351	1351	161	20	118	2.07	0	1.4963	2	2	c06	S2	161	4	1
1352	1352	162	20	29	2.8	1	1.0896	1	2	c06	S2	162	4	1
1353	1353	163	20	50	1.5	0	3.4017	2	2	c06	S2	163	4	1
1354	1354	164	20	62	1.085	0	1.2725	1	1	c06	S2	164	4	1
1355	1355	165	20	6	1.7	1	1.655	1	2	c06	S2	165	4	1
1356	1356	166	20	73	1.2	0	1.6143	1	1	c06	S2	166	4	1
1357	1357	167	20	29	3.1	1	2.6208	2	1	c06	S2	167	4	1
1358	1358	168	20	118	1.025	0	1.355	1	1	c06	S2	168	4	1
1359	1359	169	20	2	3.1	1	1.1729	1	2	c06	S2	169	4	1
1360	1360	170	20	2	1.83	1	2.2811	1	2	c06	S2	170	4	1
1361	1361	1	20	58	1.65	0	1.7945	1	1	c07	S1	1	5	1
1362	1362	2	20	58	1.85	0	1.2265	2	2	c07	S1	2	5	1
1363	1363	3	20	75	1.65	0	0.9091	2	2	c07	S1	3	5	1
1364	1364	4	20	32	1.35	0	1.4061	1	1	c07	S1	4	5	1
1365	1365	5	20	1	1.85	1	1.0471	1	2	c07	S1	5	5	1
1366	1366	6	20	122	1.35	0	0.827	2	2	c07	S1	6	5	1
1367	1367	7	20	122	1.55	0	1.01	1	1	c07	S1	7	5	1
1368	1368	8	20	45	1.15	0	0.9573	1	1	c07	S1	8	5	1
1369	1369	9	20	45	2.55	0	0.9237	1	1	c07	S1	9	5	1
1370	1370	10	20	58	2.05	1	1.4812	1	2	c07	S1	10	5	1
1371	1371	11	20	1	1.25	1	1.2239	2	1	c07	S1	11	5	1
1372	1372	12	20	24	2.85	1	1.8873	2	1	c07	S1	12	5	1
1373	1373	13	20	75	1.45	0	0.862	1	1	c07	S1	13	5	1
1374	1374	14	20	75	1.05	0	0.972	1	1	c07	S1	14	5	1
1375	1375	15	20	1	1.05	0	0.75	1	1	c07	S1	15	5	1
1376	1376	16	20	7	1.9	1	1.5172	1	2	c07	S1	16	5	1
1377	1377	17	20	3	3.85	1	0.7824	1	2	c07	S1	17	5	1
1378	1378	18	20	13	3.45	1	0.9392	1	2	c07	S1	18	5	1
1379	1379	19	20	24	1.05	0	1.015	2	2	c07	S1	19	5	1
1380	1380	20	20	13	3.05	1	0.9906	2	1	c07	S1	20	5	1
1381	1381	21	20	32	1.55	1	0.9621	2	1	c07	S1	21	5	1
1382	1382	22	20	24	1.9	1	1.1183	2	1	c07	S1	22	5	1
1383	1383	23	20	7	2.55	1	1.0987	1	2	c07	S1	23	5	1
1384	1384	24	20	3	1.45	1	0.9008	2	1	c07	S1	24	5	1
1385	1385	25	20	75	1.25	0	1.1613	1	1	c07	S1	25	5	1
1386	1386	26	20	32	2.85	1	0.8408	2	1	c07	S1	26	5	1
1387	1387	27	20	1	2.25	1	0.9954	1	2	c07	S1	27	5	1
1388	1388	28	20	7	1.05	0	0.7685	1	1	c07	S1	28	5	1
1389	1389	29	20	32	2.55	1	1.105	1	2	c07	S1	29	5	1
1390	1390	30	20	24	3.85	1	1.3855	2	1	c07	S1	30	5	1
1391	1391	31	20	58	2.55	0	1.8354	2	2	c07	S1	31	5	1
1392	1392	32	20	7	3.45	1	0.7189	1	2	c07	S1	32	5	1
1393	1393	33	20	122	1.65	0	1.3625	2	2	c07	S1	33	5	1
1394	1394	34	20	58	1.25	0	1.1512	1	1	c07	S1	34	5	1
1395	1395	35	20	32	1.85	1	1.7226	2	1	c07	S1	35	5	1
1396	1396	36	20	32	2.05	1	1.521	2	1	c07	S1	36	5	1
1397	1397	37	20	58	2.25	0	1.206	2	2	c07	S1	37	5	1
1398	1398	38	20	13	1.55	1	1.5426	2	1	c07	S1	38	5	1
1399	1399	39	20	122	1.05	0	1.0203	1	1	c07	S1	39	5	1
1400	1400	40	20	24	1.85	1	1.1989	2	1	c07	S1	40	5	1
1401	1401	41	20	122	2.05	0	1.0473	1	1	c07	S1	41	5	1
1402	1402	42	20	3	2.05	1	0.9716	1	2	c07	S1	42	5	1
1403	1403	43	20	32	1.05	0	0.9711	2	2	c07	S1	43	5	1
1404	1404	44	20	32	3.85	1	1.0413	2	1	c07	S1	44	5	1
1405	1405	45	20	3	2.85	1	0.8809	1	2	c07	S1	45	5	1
1406	1406	46	20	122	1.15	0	1.2913	1	1	c07	S1	46	5	1
1407	1407	47	20	7	1.15	1	0.9613	2	1	c07	S1	47	5	1
1408	1408	48	20	32	1.15	0	0.9797	2	2	c07	S1	48	5	1
1409	1409	49	20	75	3.05	0	0.9808	1	1	c07	S1	49	5	1
1410	1410	50	20	45	1.05	0	1.0745	1	1	c07	S1	50	5	1
1411	1411	51	20	45	2.85	1	1.8892	1	2	c07	S1	51	5	1
1412	1412	52	20	32	1.9	0	1.9076	1	1	c07	S1	52	5	1
1413	1413	53	20	13	3.85	1	0.7874	2	1	c07	S1	53	5	1
1414	1414	54	20	45	1.055	0	1.0021	1	1	c07	S1	54	5	1
1415	1415	55	20	32	1.65	0	1.7482	1	1	c07	S1	55	5	1
1416	1416	56	20	32	1.45	0	1.4371	2	2	c07	S1	56	5	1
1417	1417	57	20	7	1.65	1	0.9547	1	2	c07	S1	57	5	1
1418	1418	58	20	24	3.45	1	1.5131	1	2	c07	S1	58	5	1
1419	1419	59	20	13	1.35	0	1.0641	2	2	c07	S1	59	5	1
1420	1420	60	20	1	3.05	1	0.984	2	1	c07	S1	60	5	1
1421	1421	61	20	45	1.45	0	5.9321	1	1	c07	S1	61	5	1
1422	1422	62	20	13	1.25	0	2.2239	2	2	c07	S1	62	5	1
1423	1423	63	20	122	3.45	0	1.5886	2	2	c07	S1	63	5	1
1424	1424	64	20	45	3.45	0	1.0391	2	2	c07	S1	64	5	1
1425	1425	65	20	32	3.05	1	1.5934	1	2	c07	S1	65	5	1
1426	1426	66	20	45	1.85	0	1.9428	2	2	c07	S1	66	5	1
1427	1427	67	20	75	2.85	0	0.8792	1	1	c07	S1	67	5	1
1428	1428	68	20	1	1.55	1	0.6495	1	2	c07	S1	68	5	1
1429	1429	69	20	3	2.55	1	0.855	1	2	c07	S1	69	5	1
1430	1430	70	20	122	2.85	0	0.6465	2	2	c07	S1	70	5	1
1431	1431	71	20	24	1.15	1	0.6764	1	2	c07	S1	71	5	1
1432	1432	72	20	7	3.05	1	0.9779	2	1	c07	S1	72	5	1
1433	1433	73	20	3	3.05	1	0.921	2	1	c07	S1	73	5	1
1434	1434	74	20	58	1.55	0	0.9738	1	1	c07	S1	74	5	1
1435	1435	75	20	13	1.45	1	2.312	2	1	c07	S1	75	5	1
1436	1436	76	20	3	1.25	1	1.3691	1	2	c07	S1	76	5	1
1437	1437	77	20	45	3.05	1	1.7768	2	1	c07	S1	77	5	1
1438	1438	78	20	1	2.05	1	0.7701	1	2	c07	S1	78	5	1
1439	1439	79	20	3	1.9	1	0.9768	1	2	c07	S1	79	5	1
1440	1440	80	20	24	1.45	1	1.5913	1	2	c07	S1	80	5	1
1441	1441	81	20	58	1.05	0	2.0827	2	2	c07	S1	81	5	1
1442	1442	82	20	45	1.65	0	1.6267	2	2	c07	S1	82	5	1
1443	1443	83	20	45	1.55	0	2.0075	1	1	c07	S1	83	5	1
1444	1444	84	20	7	3.85	1	0.9514	2	1	c07	S1	84	5	1
1445	1445	85	20	75	1.9	0	1.356	1	1	c07	S1	85	5	1
1446	1446	86	20	1	1.9	1	0.7079	1	2	c07	S1	86	5	1
1447	1447	87	20	24	1.35	0	1.2745	2	2	c07	S1	87	5	1
1448	1448	88	20	75	2.25	0	1.1097	2	2	c07	S1	88	5	1
1449	1449	89	20	122	1.055	0	1.2645	2	2	c07	S1	89	5	1
1450	1450	90	20	32	1.055	0	1.2029	1	1	c07	S1	90	5	1
1451	1451	91	20	1	1.65	1	1.0673	2	1	c07	S1	91	5	1
1452	1452	92	20	24	1.055	0	1.1067	1	1	c07	S1	92	5	1
1453	1453	93	20	13	1.15	0	1.2427	2	2	c07	S1	93	5	1
1454	1454	94	20	75	3.45	0	0.9644	2	2	c07	S1	94	5	1
1455	1455	95	20	1	1.35	1	1.1068	2	1	c07	S1	95	5	1
1456	1456	96	20	1	2.85	1	1.212	1	2	c07	S1	96	5	1
1457	1457	97	20	75	1.55	0	1.0794	2	2	c07	S1	97	5	1
1458	1458	98	20	58	1.45	0	1.1081	1	1	c07	S1	98	5	1
1459	1459	99	20	7	1.85	1	1.1309	2	1	c07	S1	99	5	1
1460	1460	100	20	3	2.25	1	0.6989	1	2	c07	S1	100	5	1
1461	1461	101	20	3	1.65	1	0.6396	1	2	c07	S1	101	5	1
1462	1462	102	20	24	1.65	0	0.8546	2	2	c07	S1	102	5	1
1463	1463	103	20	58	3.85	0	0.6906	2	2	c07	S1	103	5	1
1464	1464	104	20	1	1.45	1	0.8564	1	2	c07	S1	104	5	1
1465	1465	105	20	24	1.25	0	0.9378	1	1	c07	S1	105	5	1
1466	1466	106	20	3	1.85	1	1.7414	1	2	c07	S1	106	5	1
1467	1467	107	20	13	1.65	0	0.9848	2	2	c07	S1	107	5	1
1468	1468	108	20	58	3.45	0	0.5955	2	2	c07	S1	108	5	1
1469	1469	109	20	13	1.05	0	1.1871	1	1	c07	S1	109	5	1
1470	1470	110	20	45	2.05	0	0.739	1	1	c07	S1	110	5	1
1471	1471	111	20	7	2.25	1	1.1657	2	1	c07	S1	111	5	1
1472	1472	112	20	7	1.35	1	0.9685	1	2	c07	S1	112	5	1
1473	1473	113	20	1	2.55	1	0.6832	1	2	c07	S1	113	5	1
1474	1474	114	20	1	3.85	1	0.6638	1	2	c07	S1	114	5	1
1475	1475	115	20	24	2.05	0	0.9461	1	1	c07	S1	115	5	1
1476	1476	116	20	45	3.85	0	0.7513	2	2	c07	S1	116	5	1
1477	1477	117	20	75	2.55	0	1.4966	2	2	c07	S1	117	5	1
1478	1478	118	20	7	1.25	1	1.1455	1	2	c07	S1	118	5	1
1479	1479	119	20	13	2.55	1	1.5741	2	1	c07	S1	119	5	1
1480	1480	120	20	122	1.45	0	0.8924	1	1	c07	S1	120	5	1
1481	1481	121	20	75	1.35	0	0.8315	2	2	c07	S1	121	5	1
1482	1482	122	20	75	1.85	0	0.992	1	1	c07	S1	122	5	1
1483	1483	123	20	122	2.25	0	1.7972	1	1	c07	S1	123	5	1
1484	1484	124	20	58	3.05	0	0.7371	2	2	c07	S1	124	5	1
1485	1485	125	20	32	1.25	0	1.6984	2	2	c07	S1	125	5	1
1486	1486	126	20	24	2.55	1	1.943	2	1	c07	S1	126	5	1
1487	1487	127	20	3	1.05	0	1.2972	1	1	c07	S1	127	5	1
1488	1488	128	20	13	1.055	0	0.9325	2	2	c07	S1	128	5	1
1489	1489	129	20	1	1.15	1	1.2369	2	1	c07	S1	129	5	1
1490	1490	130	20	3	1.55	1	1.0245	1	2	c07	S1	130	5	1
1491	1491	131	20	58	1.35	0	1.2453	1	1	c07	S1	131	5	1
1492	1492	132	20	3	1.055	0	0.9185	2	2	c07	S1	132	5	1
1493	1493	133	20	24	2.25	1	1.0055	2	1	c07	S1	133	5	1
1494	1494	134	20	75	3.85	0	1.7335	2	2	c07	S1	134	5	1
1495	1495	135	20	122	2.55	0	0.767	2	2	c07	S1	135	5	1
1496	1496	136	20	3	3.45	1	0.9961	1	2	c07	S1	136	5	1
1497	1497	137	20	1	3.45	1	0.9131	2	1	c07	S1	137	5	1
1498	1498	138	20	122	1.25	0	1.6737	2	2	c07	S1	138	5	1
1499	1499	139	20	122	3.85	0	1.245	1	1	c07	S1	139	5	1
1500	1500	140	20	75	2.05	0	1.2947	1	1	c07	S1	140	5	1
1501	1501	141	20	45	1.9	0	0.6533	2	2	c07	S1	141	5	1
1502	1502	142	20	122	3.05	0	0.9277	1	1	c07	S1	142	5	1
1503	1503	143	20	13	2.25	1	1.3748	1	2	c07	S1	143	5	1
1504	1504	144	20	32	3.45	0	1.4949	1	1	c07	S1	144	5	1
1505	1505	145	20	24	3.05	0	1.5606	2	2	c07	S1	145	5	1
1506	1506	146	20	45	2.25	0	1.3343	2	2	c07	S1	146	5	1
1507	1507	147	20	75	1.15	0	0.9642	1	1	c07	S1	147	5	1
1508	1508	148	20	13	2.05	1	1.2986	2	1	c07	S1	148	5	1
1509	1509	149	20	13	2.85	0	0.8204	1	1	c07	S1	149	5	1
1510	1510	150	20	7	2.05	1	0.9921	2	1	c07	S1	150	5	1
1511	1511	151	20	13	1.9	1	1.1496	2	1	c07	S1	151	5	1
1512	1512	152	20	7	2.85	1	3.0941	1	2	c07	S1	152	5	1
1513	1513	153	20	58	1.9	0	1.453	1	1	c07	S1	153	5	1
1514	1514	154	20	1	1.055	0	1.287	1	1	c07	S1	154	5	1
1515	1515	155	20	24	1.55	0	2.3037	2	2	c07	S1	155	5	1
1516	1516	156	20	7	1.55	1	1.5075	1	2	c07	S1	156	5	1
1517	1517	157	20	7	1.45	1	1.5015	1	2	c07	S1	157	5	1
1518	1518	158	20	32	2.25	1	1.5202	2	1	c07	S1	158	5	1
1519	1519	159	20	13	1.85	1	1.1345	2	1	c07	S1	159	5	1
1520	1520	160	20	45	1.35	0	1.8561	2	2	c07	S1	160	5	1
1521	1521	161	20	58	2.85	0	1.5549	1	1	c07	S1	161	5	1
1522	1522	162	20	7	1.055	1	0.754	1	2	c07	S1	162	5	1
1523	1523	163	20	3	1.15	1	0.8926	2	1	c07	S1	163	5	1
1524	1524	164	20	58	1.055	0	0.7806	2	2	c07	S1	164	5	1
1525	1525	165	20	122	1.9	0	1.4029	1	1	c07	S1	165	5	1
1526	1526	166	20	58	1.15	0	1.8592	2	2	c07	S1	166	5	1
1527	1527	167	20	75	1.055	0	0.9421	1	1	c07	S1	167	5	1
1528	1528	168	20	45	1.25	0	0.8963	1	1	c07	S1	168	5	1
1529	1529	169	20	122	1.85	0	0.7408	2	2	c07	S1	169	5	1
1530	1530	170	20	3	1.35	1	1.4526	2	1	c07	S1	170	5	1
1531	1531	1	20	2	1.9	1	2.0455	1	2	c07	S2	1	5	0
1532	1532	2	20	29	2.5	1	1.4233	2	1	c07	S2	2	5	0
1533	1533	3	20	23	1.83	1	2.5033	2	1	c07	S2	3	5	0
1534	1534	4	20	50	1.02	0	1.2627	1	1	c07	S2	4	5	0
1535	1535	5	20	14	1.33	0	1.6974	2	2	c07	S2	5	5	0
1536	1536	6	20	50	3.1	1	1.251	1	2	c07	S2	6	5	0
1537	1537	7	20	14	1.025	0	1.2668	1	1	c07	S2	7	5	0
1538	1538	8	20	118	1.47	0	1.4515	1	1	c07	S2	8	5	0
1539	1539	9	20	6	2.3	1	1.5492	2	1	c07	S2	9	5	0
1540	1540	10	20	2	1.7	1	1.1163	2	1	c07	S2	10	5	0
1541	1541	11	20	23	1.02	0	1.7659	2	2	c07	S2	11	5	0
1542	1542	12	20	62	2.8	1	0.9762	1	2	c07	S2	12	5	0
1543	1543	13	20	23	1.7	1	1.2618	2	1	c07	S2	13	5	0
1544	1544	14	20	29	2.8	1	1.1355	1	2	c07	S2	14	5	0
1545	1545	15	20	2	1.33	1	1.1419	1	2	c07	S2	15	5	0
1546	1546	16	20	50	1.08	0	0.9112	1	1	c07	S2	16	5	0
1547	1547	17	20	2	3.1	1	0.6607	1	2	c07	S2	17	5	0
1548	1548	18	20	2	2.07	1	0.7014	1	2	c07	S2	18	5	0
1549	1549	19	20	62	2.3	1	0.9237	2	1	c07	S2	19	5	0
1550	1550	20	20	62	1.025	0	0.8617	1	1	c07	S2	20	5	0
1551	1551	21	20	50	3.5	1	0.9653	1	2	c07	S2	21	5	0
1552	1552	22	20	29	1.33	0	1.3121	1	1	c07	S2	22	5	0
1553	1553	23	20	118	2.5	1	1.2692	2	1	c07	S2	23	5	0
1554	1554	24	20	14	2.5	1	0.8999	1	2	c07	S2	24	5	0
1555	1555	25	20	118	1.2	0	1.1958	1	1	c07	S2	25	5	0
1556	1556	26	20	23	3.8	1	1.0036	2	1	c07	S2	26	5	0
1557	1557	27	20	4	3.5	1	0.9272	1	2	c07	S2	27	5	0
1558	1558	28	20	50	2.8	0	1.9271	2	2	c07	S2	28	5	0
1559	1559	29	20	4	1.33	1	1.1875	2	1	c07	S2	29	5	0
1560	1560	30	20	50	3.8	1	1.0134	1	2	c07	S2	30	5	0
1561	1561	31	20	118	3.8	1	1.3084	2	1	c07	S2	31	5	0
1562	1562	32	20	29	1.9	1	1.3336	1	2	c07	S2	32	5	0
1563	1563	33	20	118	1.9	0	1.661	1	1	c07	S2	33	5	0
1564	1564	34	20	62	3.8	1	1.1713	1	2	c07	S2	34	5	0
1565	1565	35	20	50	1.7	1	0.9966	2	1	c07	S2	35	5	0
1566	1566	36	20	14	3.5	1	0.8236	1	2	c07	S2	36	5	0
1567	1567	37	20	2	2.5	1	0.9666	1	2	c07	S2	37	5	0
1568	1568	38	20	50	1.5	1	0.9256	1	2	c07	S2	38	5	0
1569	1569	39	20	2	3.5	1	0.8259	2	1	c07	S2	39	5	0
1570	1570	40	20	73	1.2	0	1.3714	2	2	c07	S2	40	5	0
1571	1571	41	20	6	1.5	1	1.6451	2	1	c07	S2	41	5	0
1572	1572	42	20	62	2.07	1	1.512	1	2	c07	S2	42	5	0
1573	1573	43	20	118	1.7	0	1.1946	1	1	c07	S2	43	5	0
1574	1574	44	20	6	1.08	1	1.7135	1	2	c07	S2	44	5	0
1575	1575	45	20	73	1.5	1	1.961	1	2	c07	S2	45	5	0
1576	1576	46	20	29	1.2	0	1.3635	1	1	c07	S2	46	5	0
1577	1577	47	20	23	2.5	1	1.2714	2	1	c07	S2	47	5	0
1578	1578	48	20	62	1.33	0	0.9456	2	2	c07	S2	48	5	0
1579	1579	49	20	4	1.7	1	0.696	1	2	c07	S2	49	5	0
1580	1580	50	20	6	1.2	1	0.8383	1	2	c07	S2	50	5	0
1581	1581	51	20	14	1.5	1	0.8563	2	1	c07	S2	51	5	0
1582	1582	52	20	73	2.07	1	0.6087	1	2	c07	S2	52	5	0
1583	1583	53	20	6	2.07	1	0.8379	2	1	c07	S2	53	5	0
1584	1584	54	20	29	2.07	1	0.6414	2	1	c07	S2	54	5	0
1585	1585	55	20	2	1.2	1	0.8092	1	2	c07	S2	55	5	0
1586	1586	56	20	2	2.3	1	0.771	2	1	c07	S2	56	5	0
1587	1587	57	20	73	1.02	0	1.0628	1	1	c07	S2	57	5	0
1588	1588	58	20	73	1.47	1	2.3586	1	2	c07	S2	58	5	0
1589	1589	59	20	62	1.2	1	1.3871	2	1	c07	S2	59	5	0
1590	1590	60	20	62	1.2	0	0.8095	2	2	c07	S2	60	5	0
1591	1591	61	20	6	2.8	0	0.5237	1	1	c07	S2	61	5	0
1592	1592	62	20	62	1.085	0	1.0942	1	1	c07	S2	62	5	0
1593	1593	63	20	29	1.7	1	1.4059	1	2	c07	S2	63	5	0
1594	1594	64	20	73	2.8	0	2.3453	2	2	c07	S2	64	5	0
1595	1595	65	20	23	2.3	1	1.1112	1	2	c07	S2	65	5	0
1596	1596	66	20	14	1.83	1	1.5206	2	1	c07	S2	66	5	0
1597	1597	67	20	14	1.9	1	0.9977	2	1	c07	S2	67	5	0
1598	1598	68	20	14	2.07	1	0.9298	1	2	c07	S2	68	5	0
1599	1599	69	20	14	1.7	1	0.9888	1	2	c07	S2	69	5	0
1600	1600	70	20	118	2.8	1	4.4201	1	2	c07	S2	70	5	0
1601	1601	71	20	73	1.83	1	1.787	1	2	c07	S2	71	5	0
1602	1602	72	20	118	1.33	0	1.1731	1	1	c07	S2	72	5	0
1603	1603	73	20	73	3.5	1	4.1504	1	2	c07	S2	73	5	0
1604	1604	74	20	118	1.025	0	1.577	1	1	c07	S2	74	5	0
1605	1605	75	20	62	2.5	1	1.1753	1	2	c07	S2	75	5	0
1606	1606	76	20	14	3.8	1	1.8579	2	1	c07	S2	76	5	0
1607	1607	77	20	62	3.1	1	0.7351	1	2	c07	S2	77	5	0
1608	1608	78	20	6	1.47	1	2.0225	2	1	c07	S2	78	5	0
1609	1609	79	20	73	2.3	1	2.5958	1	2	c07	S2	79	5	0
1610	1610	80	20	73	1.08	0	2.5542	2	2	c07	S2	80	5	0
1611	1611	81	20	118	1.2	0	1.8871	2	2	c07	S2	81	5	0
1612	1612	82	20	62	3.5	1	2.2871	1	2	c07	S2	82	5	0
1613	1613	83	20	2	1.2	1	1.6169	1	2	c07	S2	83	5	0
1614	1614	84	20	4	1.085	0	1.7561	1	1	c07	S2	84	5	0
1615	1615	85	20	73	1.9	1	4.1036	1	2	c07	S2	85	5	0
1616	1616	86	20	2	1.47	1	1.3415	1	2	c07	S2	86	5	0
1617	1617	87	20	23	1.5	1	1.0475	2	1	c07	S2	87	5	0
1618	1618	88	20	118	2.3	0	3.5466	1	1	c07	S2	88	5	0
1619	1619	89	20	118	1.83	0	2.3821	1	1	c07	S2	89	5	0
1620	1620	90	20	118	3.5	0	2.2965	2	2	c07	S2	90	5	0
1621	1621	91	20	29	2.3	1	1.7481	2	1	c07	S2	91	5	0
1622	1622	92	20	50	2.3	1	2.967	2	1	c07	S2	92	5	0
1623	1623	93	20	6	3.8	1	3.4702	1	2	c07	S2	93	5	0
1624	1624	94	20	23	3.1	1	1.1658	2	1	c07	S2	94	5	0
1625	1625	95	20	4	2.5	1	0.9446	2	1	c07	S2	95	5	0
1626	1626	96	20	2	1.5	1	2.5421	1	2	c07	S2	96	5	0
1627	1627	97	20	14	1.47	1	2.4902	2	1	c07	S2	97	5	0
1628	1628	98	20	50	2.5	1	0.8627	2	1	c07	S2	98	5	0
1629	1629	99	20	62	1.5	1	2.1303	1	2	c07	S2	99	5	0
1630	1630	100	20	23	3.5	1	1.3007	1	2	c07	S2	100	5	0
1631	1631	101	20	23	2.8	1	1.1938	1	2	c07	S2	101	5	0
1632	1632	102	20	29	1.025	0	1.2539	1	1	c07	S2	102	5	0
1633	1633	103	20	4	2.8	1	0.8573	1	2	c07	S2	103	5	0
1634	1634	104	20	4	2.3	1	0.7855	2	1	c07	S2	104	5	0
1635	1635	105	20	50	1.9	1	1.6261	2	1	c07	S2	105	5	0
1636	1636	106	20	4	1.025	0	1.5401	2	2	c07	S2	106	5	0
1637	1637	107	20	50	1.2	0	1.3589	2	2	c07	S2	107	5	0
1638	1638	108	20	4	1.5	1	0.7535	1	2	c07	S2	108	5	0
1639	1639	109	20	14	3.1	1	2.4567	2	1	c07	S2	109	5	0
1640	1640	110	20	23	2.07	1	1.6704	1	2	c07	S2	110	5	0
1641	1641	111	20	62	1.9	1	1.0629	2	1	c07	S2	111	5	0
1642	1642	112	20	4	3.8	1	0.7935	1	2	c07	S2	112	5	0
1643	1643	113	20	2	1.83	1	0.9865	1	2	c07	S2	113	5	0
1644	1644	114	20	29	1.085	0	1.6957	2	2	c07	S2	114	5	0
1645	1645	115	20	118	1.5	0	2.0751	2	2	c07	S2	115	5	0
1646	1646	116	20	73	1.2	0	3.0373	1	1	c07	S2	116	5	0
1647	1647	117	20	4	1.2	1	2.398	1	2	c07	S2	117	5	0
1648	1648	118	20	62	1.7	1	3.6037	2	1	c07	S2	118	5	0
1649	1649	119	20	50	1.2	0	2.0848	2	2	c07	S2	119	5	0
1650	1650	120	20	23	1.2	1	4.79	1	2	c07	S2	120	5	0
1651	1651	121	20	4	2.07	1	1.9631	2	1	c07	S2	121	5	0
1652	1652	122	20	6	2.5	1	0.8441	2	1	c07	S2	122	5	0
1653	1653	123	20	50	1.33	1	4.8435	2	1	c07	S2	123	5	0
1654	1654	124	20	29	3.8	1	0.8401	2	1	c07	S2	124	5	0
1655	1655	125	20	29	3.5	1	2.4928	2	1	c07	S2	125	5	0
1656	1656	126	20	73	2.5	1	2.0119	2	1	c07	S2	126	5	0
1657	1657	127	20	73	3.8	1	1.2805	1	2	c07	S2	127	5	0
1658	1658	128	20	4	1.2	1	1.7029	2	1	c07	S2	128	5	0
1659	1659	129	20	2	3.8	1	1.0702	2	1	c07	S2	129	5	0
1660	1660	130	20	6	1.02	0	2.532	2	2	c07	S2	130	5	0
1661	1661	131	20	23	1.47	1	1.5999	2	1	c07	S2	131	5	0
1662	1662	132	20	73	1.7	1	2.6276	2	1	c07	S2	132	5	0
1663	1663	133	20	14	2.3	1	1.0887	2	1	c07	S2	133	5	0
1664	1664	134	20	62	1.83	1	3.2509	1	2	c07	S2	134	5	0
1665	1665	135	20	6	3.5	1	0.8684	1	2	c07	S2	135	5	0
1666	1666	136	20	23	1.9	1	1.4386	1	2	c07	S2	136	5	0
1667	1667	137	20	2	1.08	1	2.868	1	2	c07	S2	137	5	0
1668	1668	138	20	118	1.085	0	1.4886	1	1	c07	S2	138	5	0
1669	1669	139	20	73	1.33	0	6.9923	1	1	c07	S2	139	5	0
1670	1670	140	20	4	1.83	1	1.7255	1	2	c07	S2	140	5	0
1671	1671	141	20	50	1.47	1	3.602	1	2	c07	S2	141	5	0
1672	1672	142	20	6	1.83	1	0.924	2	1	c07	S2	142	5	0
1673	1673	143	20	6	3.1	1	0.9694	1	2	c07	S2	143	5	0
1674	1674	144	20	14	1.2	1	0.7757	2	1	c07	S2	144	5	0
1675	1675	145	20	6	1.33	1	0.8924	2	1	c07	S2	145	5	0
1676	1676	146	20	118	2.07	1	2.3723	2	1	c07	S2	146	5	0
1677	1677	147	20	6	1.9	1	1.1888	2	1	c07	S2	147	5	0
1678	1678	148	20	14	2.8	1	3.809	2	1	c07	S2	148	5	0
1679	1679	149	20	14	1.2	1	1.9542	1	2	c07	S2	149	5	0
1680	1680	150	20	118	3.1	1	0.9724	2	1	c07	S2	150	5	0
1681	1681	151	20	50	1.83	1	3.7729	2	1	c07	S2	151	5	0
1682	1682	152	20	2	2.8	1	0.8549	1	2	c07	S2	152	5	0
1683	1683	153	20	23	1.2	0	1.8114	1	1	c07	S2	153	5	0
1684	1684	154	20	4	3.1	1	1.5155	2	1	c07	S2	154	5	0
1685	1685	155	20	4	1.47	1	2.1997	1	2	c07	S2	155	5	0
1686	1686	156	20	29	3.1	1	1.6924	2	1	c07	S2	156	5	0
1687	1687	157	20	29	1.83	1	1.4245	2	1	c07	S2	157	5	0
1688	1688	158	20	29	1.5	1	3.467	1	2	c07	S2	158	5	0
1689	1689	159	20	4	1.9	1	1.6857	1	2	c07	S2	159	5	0
1690	1690	160	20	29	1.2	0	4.27	2	2	c07	S2	160	5	0
1691	1691	161	20	50	2.07	1	1.4477	1	2	c07	S2	161	5	0
1692	1692	162	20	23	1.33	1	1.9258	2	1	c07	S2	162	5	0
1693	1693	163	20	73	3.1	1	2.1879	2	1	c07	S2	163	5	0
1694	1694	164	20	23	1.08	0	1.4937	1	1	c07	S2	164	5	0
1695	1695	165	20	29	1.47	1	0.992	1	2	c07	S2	165	5	0
1696	1696	166	20	2	1.02	1	3.2458	1	2	c07	S2	166	5	0
1697	1697	167	20	14	1.085	1	2.4771	2	1	c07	S2	167	5	0
1698	1698	168	20	6	1.2	1	2.2377	1	2	c07	S2	168	5	0
1699	1699	169	20	62	1.47	1	3.2971	1	2	c07	S2	169	5	0
1700	1700	170	20	6	1.7	1	1.1113	2	1	c07	S2	170	5	0
1701	1701	1	20	32	1.85	1	1.423	2	1	c09	S1	1	6	0
1702	1702	2	20	32	1.35	1	0.6235	1	2	c09	S1	2	6	0
1703	1703	3	20	45	3.45	1	0.7228	1	2	c09	S1	3	6	0
1704	1704	4	20	45	1.15	1	0.8014	1	2	c09	S1	4	6	0
1705	1705	5	20	3	1.35	1	0.6504	2	1	c09	S1	5	6	0
1706	1706	6	20	122	1.25	1	0.6842	2	1	c09	S1	6	6	0
1707	1707	7	20	24	2.05	1	1.2142	2	1	c09	S1	7	6	0
1708	1708	8	20	1	3.45	1	1.7028	2	1	c09	S1	8	6	0
1709	1709	9	20	58	1.9	1	1.2256	1	2	c09	S1	9	6	0
1710	1710	10	20	32	1.65	1	1.341	2	1	c09	S1	10	6	0
1711	1711	11	20	7	2.25	1	0.8849	2	1	c09	S1	11	6	0
1712	1712	12	20	3	1.45	1	1.1066	1	2	c09	S1	12	6	0
1713	1713	13	20	24	1.9	1	0.626	1	2	c09	S1	13	6	0
1714	1714	14	20	75	1.15	1	0.9131	1	2	c09	S1	14	6	0
1715	1715	15	20	45	1.05	0	1.1083	2	2	c09	S1	15	6	0
1716	1716	16	20	7	1.85	1	0.8867	1	2	c09	S1	16	6	0
1717	1717	17	20	1	2.55	1	0.9108	1	2	c09	S1	17	6	0
1718	1718	18	20	24	3.85	1	3.7197	2	1	c09	S1	18	6	0
1719	1719	19	20	122	3.05	1	2.3705	1	2	c09	S1	19	6	0
1720	1720	20	20	45	2.25	1	0.6162	2	1	c09	S1	20	6	0
1721	1721	21	20	75	1.55	1	1.323	1	2	c09	S1	21	6	0
1722	1722	22	20	58	3.85	1	0.9765	1	2	c09	S1	22	6	0
1723	1723	23	20	3	1.65	1	0.9526	2	1	c09	S1	23	6	0
1724	1724	24	20	58	2.55	1	0.6943	1	2	c09	S1	24	6	0
1725	1725	25	20	3	1.9	1	1.751	2	1	c09	S1	25	6	0
1726	1726	26	20	3	3.05	1	0.5881	1	2	c09	S1	26	6	0
1727	1727	27	20	13	1.85	1	0.7937	2	1	c09	S1	27	6	0
1728	1728	28	20	1	3.85	1	0.5607	2	1	c09	S1	28	6	0
1729	1729	29	20	45	2.55	1	0.7278	2	1	c09	S1	29	6	0
1730	1730	30	20	75	1.85	1	0.7552	2	1	c09	S1	30	6	0
1731	1731	31	20	7	1.45	1	1.1242	1	2	c09	S1	31	6	0
1732	1732	32	20	1	1.45	1	0.9904	1	2	c09	S1	32	6	0
1733	1733	33	20	32	2.25	1	0.5379	1	2	c09	S1	33	6	0
1734	1734	34	20	58	1.05	1	0.6573	2	1	c09	S1	34	6	0
1735	1735	35	20	45	2.05	1	0.7207	2	1	c09	S1	35	6	0
1736	1736	36	20	32	1.45	1	0.7802	1	2	c09	S1	36	6	0
1737	1737	37	20	1	3.05	1	0.8687	1	2	c09	S1	37	6	0
1738	1738	38	20	32	1.15	1	1.1354	2	1	c09	S1	38	6	0
1739	1739	39	20	32	1.05	1	0.7911	2	1	c09	S1	39	6	0
1740	1740	40	20	75	2.05	1	1.269	2	1	c09	S1	40	6	0
1741	1741	41	20	75	2.85	1	1.4014	2	1	c09	S1	41	6	0
1742	1742	42	20	13	2.05	1	0.8295	2	1	c09	S1	42	6	0
1743	1743	43	20	3	1.55	1	1.4607	1	2	c09	S1	43	6	0
1744	1744	44	20	13	3.05	1	0.6341	1	2	c09	S1	44	6	0
1745	1745	45	20	24	1.055	1	1.9526	1	2	c09	S1	45	6	0
1746	1746	46	20	3	3.85	1	1.095	2	1	c09	S1	46	6	0
1747	1747	47	20	58	1.35	1	0.8131	2	1	c09	S1	47	6	0
1748	1748	48	20	75	2.55	1	0.5804	2	1	c09	S1	48	6	0
1749	1749	49	20	3	2.85	1	0.675	1	2	c09	S1	49	6	0
1750	1750	50	20	13	1.35	1	0.6689	2	1	c09	S1	50	6	0
1751	1751	51	20	45	1.65	1	0.6546	1	2	c09	S1	51	6	0
1752	1752	52	20	75	2.25	1	1.3593	1	2	c09	S1	52	6	0
1753	1753	53	20	122	2.25	1	0.5722	2	1	c09	S1	53	6	0
1754	1754	54	20	1	1.15	1	1.0393	1	2	c09	S1	54	6	0
1755	1755	55	20	13	1.45	1	0.8885	2	1	c09	S1	55	6	0
1756	1756	56	20	1	1.25	1	1.2407	1	2	c09	S1	56	6	0
1757	1757	57	20	13	2.55	1	0.8215	2	1	c09	S1	57	6	0
1758	1758	58	20	75	3.05	1	0.6309	2	1	c09	S1	58	6	0
1759	1759	59	20	3	2.25	1	0.8396	2	1	c09	S1	59	6	0
1760	1760	60	20	122	1.055	1	1.7385	2	1	c09	S1	60	6	0
1761	1761	61	20	122	1.15	1	0.9055	2	1	c09	S1	61	6	0
1762	1762	62	20	122	1.65	1	1.0742	2	1	c09	S1	62	6	0
1763	1763	63	20	75	1.65	1	1.2828	1	2	c09	S1	63	6	0
1764	1764	64	20	7	3.85	1	0.6807	2	1	c09	S1	64	6	0
1765	1765	65	20	45	1.45	1	0.6946	1	2	c09	S1	65	6	0
1766	1766	66	20	24	1.65	1	0.692	1	2	c09	S1	66	6	0
1767	1767	67	20	7	1.65	1	0.7278	1	2	c09	S1	67	6	0
1768	1768	68	20	13	2.85	1	0.5565	1	2	c09	S1	68	6	0
1769	1769	69	20	45	1.85	1	0.6469	1	2	c09	S1	69	6	0
1770	1770	70	20	75	1.05	1	0.799	2	1	c09	S1	70	6	0
1771	1771	71	20	24	2.85	1	0.741	1	2	c09	S1	71	6	0
1772	1772	72	20	32	2.55	1	0.4742	2	1	c09	S1	72	6	0
1773	1773	73	20	7	1.25	1	0.5917	2	1	c09	S1	73	6	0
1774	1774	74	20	122	1.55	1	0.7324	1	2	c09	S1	74	6	0
1775	1775	75	20	75	1.055	1	0.8489	1	2	c09	S1	75	6	0
1776	1776	76	20	58	1.55	1	0.5238	1	2	c09	S1	76	6	0
1777	1777	77	20	3	3.45	1	1.0364	1	2	c09	S1	77	6	0
1778	1778	78	20	7	1.05	0	0.7822	2	2	c09	S1	78	6	0
1779	1779	79	20	58	1.15	1	1.1155	2	1	c09	S1	79	6	0
1780	1780	80	20	24	2.25	1	0.7004	1	2	c09	S1	80	6	0
1781	1781	81	20	7	3.45	1	0.9944	2	1	c09	S1	81	6	0
1782	1782	82	20	58	1.45	1	0.6752	2	1	c09	S1	82	6	0
1783	1783	83	20	24	1.35	1	0.8773	2	1	c09	S1	83	6	0
1784	1784	84	20	24	3.05	1	0.4998	2	1	c09	S1	84	6	0
1785	1785	85	20	7	1.15	1	0.612	1	2	c09	S1	85	6	0
1786	1786	86	20	122	1.45	1	0.5214	1	2	c09	S1	86	6	0
1787	1787	87	20	24	2.55	1	1.0089	1	2	c09	S1	87	6	0
1788	1788	88	20	3	1.05	0	0.7321	2	2	c09	S1	88	6	0
1789	1789	89	20	45	3.85	1	0.6856	2	1	c09	S1	89	6	0
1790	1790	90	20	45	2.85	1	0.6631	1	2	c09	S1	90	6	0
1791	1791	91	20	32	3.45	1	0.587	2	1	c09	S1	91	6	0
1792	1792	92	20	32	3.05	1	0.8385	1	2	c09	S1	92	6	0
1793	1793	93	20	1	1.55	1	0.5	2	1	c09	S1	93	6	0
1794	1794	94	20	3	2.55	1	0.5958	2	1	c09	S1	94	6	0
1795	1795	95	20	1	1.05	0	0.7906	2	2	c09	S1	95	6	0
1796	1796	96	20	32	1.055	1	0.8453	2	1	c09	S1	96	6	0
1797	1797	97	20	24	3.45	1	0.657	1	2	c09	S1	97	6	0
1798	1798	98	20	58	1.65	1	0.7878	1	2	c09	S1	98	6	0
1799	1799	99	20	1	1.9	1	0.6814	2	1	c09	S1	99	6	0
1800	1800	100	20	7	1.9	1	0.6981	2	1	c09	S1	100	6	0
1801	1801	101	20	122	1.35	1	0.6577	2	1	c09	S1	101	6	0
1802	1802	102	20	24	1.15	1	0.9194	2	1	c09	S1	102	6	0
1803	1803	103	20	24	1.85	1	0.8214	2	1	c09	S1	103	6	0
1804	1804	104	20	45	1.9	1	0.6024	2	1	c09	S1	104	6	0
1805	1805	105	20	1	1.055	1	0.6781	2	1	c09	S1	105	6	0
1806	1806	106	20	122	3.45	1	1.2324	2	1	c09	S1	106	6	0
1807	1807	107	20	13	1.9	1	0.6614	1	2	c09	S1	107	6	0
1808	1808	108	20	58	2.25	1	0.5938	1	2	c09	S1	108	6	0
1809	1809	109	20	24	1.55	1	0.6239	2	1	c09	S1	109	6	0
1810	1810	110	20	13	3.45	1	0.7305	1	2	c09	S1	110	6	0
1811	1811	111	20	1	2.05	1	0.8695	1	2	c09	S1	111	6	0
1812	1812	112	20	45	1.055	1	0.5741	1	2	c09	S1	112	6	0
1813	1813	113	20	75	1.25	1	0.6668	1	2	c09	S1	113	6	0
1814	1814	114	20	32	3.85	1	1.465	1	2	c09	S1	114	6	0
1815	1815	115	20	3	1.85	1	0.5695	1	2	c09	S1	115	6	0
1816	1816	116	20	32	2.85	1	0.5938	2	1	c09	S1	116	6	0
1817	1817	117	20	7	2.85	1	0.5984	1	2	c09	S1	117	6	0
1818	1818	118	20	45	1.55	1	0.6789	1	2	c09	S1	118	6	0
1819	1819	119	20	7	1.055	0	1.1484	2	2	c09	S1	119	6	0
1820	1820	120	20	122	1.9	0	0.748	2	2	c09	S1	120	6	0
1821	1821	121	20	13	1.25	0	0.7554	2	2	c09	S1	121	6	0
1822	1822	122	20	75	1.9	0	1.2039	2	2	c09	S1	122	6	0
1823	1823	123	20	122	1.05	0	1.1497	1	1	c09	S1	123	6	0
1824	1824	124	20	58	1.85	0	0.6028	1	1	c09	S1	124	6	0
1825	1825	125	20	13	1.65	1	1.0894	1	2	c09	S1	125	6	0
1826	1826	126	20	122	3.85	0	1.172	2	2	c09	S1	126	6	0
1827	1827	127	20	1	2.25	1	0.7029	1	2	c09	S1	127	6	0
1828	1828	128	20	122	2.05	0	1.0302	2	2	c09	S1	128	6	0
1829	1829	129	20	7	2.55	1	1.021	1	2	c09	S1	129	6	0
1830	1830	130	20	3	1.055	1	1.3559	2	1	c09	S1	130	6	0
1831	1831	131	20	24	1.05	0	1.0232	1	1	c09	S1	131	6	0
1832	1832	132	20	3	1.15	1	1.062	2	1	c09	S1	132	6	0
1833	1833	133	20	1	1.65	1	0.7518	2	1	c09	S1	133	6	0
1834	1834	134	20	32	2.05	1	1.0489	2	1	c09	S1	134	6	0
1835	1835	135	20	7	1.55	1	1.022	1	2	c09	S1	135	6	0
1836	1836	136	20	13	1.55	1	0.986	1	2	c09	S1	136	6	0
1837	1837	137	20	75	3.45	1	0.6777	1	2	c09	S1	137	6	0
1838	1838	138	20	1	1.35	1	0.6148	2	1	c09	S1	138	6	0
1839	1839	139	20	122	2.85	1	1.679	1	2	c09	S1	139	6	0
1840	1840	140	20	75	3.85	0	1.0873	2	2	c09	S1	140	6	0
1841	1841	141	20	13	1.15	0	1.2029	1	1	c09	S1	141	6	0
1842	1842	142	20	1	1.85	1	0.5952	2	1	c09	S1	142	6	0
1843	1843	143	20	58	3.45	1	0.7009	2	1	c09	S1	143	6	0
1844	1844	144	20	7	3.05	1	0.5169	2	1	c09	S1	144	6	0
1845	1845	145	20	75	1.45	1	0.7029	2	1	c09	S1	145	6	0
1846	1846	146	20	13	2.25	1	0.7892	2	1	c09	S1	146	6	0
1847	1847	147	20	58	3.05	1	1.143	2	1	c09	S1	147	6	0
1848	1848	148	20	58	2.85	1	0.6664	2	1	c09	S1	148	6	0
1849	1849	149	20	13	1.05	0	0.873	2	2	c09	S1	149	6	0
1850	1850	150	20	58	2.05	1	0.8838	1	2	c09	S1	150	6	0
1851	1851	151	20	24	1.25	1	0.7476	1	2	c09	S1	151	6	0
1852	1852	152	20	58	1.25	1	1.5502	2	1	c09	S1	152	6	0
1853	1853	153	20	7	2.05	1	0.4706	1	2	c09	S1	153	6	0
1854	1854	154	20	45	1.35	0	0.6158	1	1	c09	S1	154	6	0
1855	1855	155	20	24	1.45	1	0.6074	1	2	c09	S1	155	6	0
1856	1856	156	20	45	3.05	1	1.0618	1	2	c09	S1	156	6	0
1857	1857	157	20	58	1.055	1	0.8061	2	1	c09	S1	157	6	0
1858	1858	158	20	3	1.25	1	0.7029	1	2	c09	S1	158	6	0
1859	1859	159	20	122	2.55	0	1.0725	2	2	c09	S1	159	6	0
1860	1860	160	20	13	1.055	0	1.3748	1	1	c09	S1	160	6	0
1861	1861	161	20	3	2.05	0	0.8362	1	1	c09	S1	161	6	0
1862	1862	162	20	32	1.55	0	1.9409	2	2	c09	S1	162	6	0
1863	1863	163	20	13	3.85	1	1.3378	2	1	c09	S1	163	6	0
1864	1864	164	20	32	1.25	1	1.157	1	2	c09	S1	164	6	0
1865	1865	165	20	122	1.85	1	1.3926	2	1	c09	S1	165	6	0
1866	1866	166	20	7	1.35	0	1.5368	1	1	c09	S1	166	6	0
1867	1867	167	20	32	1.9	1	1.1902	2	1	c09	S1	167	6	0
1868	1868	168	20	1	2.85	1	1.3317	1	2	c09	S1	168	6	0
1869	1869	169	20	45	1.25	1	0.8936	2	1	c09	S1	169	6	0
1870	1870	170	20	75	1.35	1	1.386	2	1	c09	S1	170	6	0
1871	1871	1	20	50	3.1	1	5.8656	1	2	c09	S2	1	6	1
1872	1872	2	20	50	1.33	0	4.1321	2	2	c09	S2	2	6	1
1873	1873	3	20	73	1.5	1	3.1153	1	2	c09	S2	3	6	1
1874	1874	4	20	118	3.5	1	3.1407	1	2	c09	S2	4	6	1
1875	1875	5	20	73	2.3	0	1.9495	1	1	c09	S2	5	6	1
1876	1876	6	20	50	1.7	0	2.5845	1	1	c09	S2	6	6	1
1877	1877	7	20	14	1.5	1	3.1021	2	1	c09	S2	7	6	1
1878	1878	8	20	73	1.2	0	3.3868	1	1	c09	S2	8	6	1
1879	1879	9	20	4	1.2	1	2.5924	1	2	c09	S2	9	6	1
1880	1880	10	20	2	2.3	1	1.8999	2	1	c09	S2	10	6	1
1881	1881	11	20	14	2.3	1	1.091	2	1	c09	S2	11	6	1
1882	1882	12	20	50	2.8	1	1.1751	2	1	c09	S2	12	6	1
1883	1883	13	20	4	1.33	1	1.8892	2	1	c09	S2	13	6	1
1884	1884	14	20	50	1.08	0	2.3473	2	2	c09	S2	14	6	1
1885	1885	15	20	4	2.3	1	1.7667	1	2	c09	S2	15	6	1
1886	1886	16	20	6	1.2	1	2.1472	2	1	c09	S2	16	6	1
1887	1887	17	20	50	1.83	1	2.2577	2	1	c09	S2	17	6	1
1888	1888	18	20	118	2.3	1	3.9136	2	1	c09	S2	18	6	1
1889	1889	19	20	29	1.47	1	3.1077	2	1	c09	S2	19	6	1
1890	1890	20	20	118	1.085	0	1.3908	2	2	c09	S2	20	6	1
1891	1891	21	20	29	3.8	1	1.7368	1	2	c09	S2	21	6	1
1892	1892	22	20	6	2.5	1	1.4168	1	2	c09	S2	22	6	1
1893	1893	23	20	14	1.83	1	1.547	1	2	c09	S2	23	6	1
1894	1894	24	20	6	2.3	1	1.3792	2	1	c09	S2	24	6	1
1895	1895	25	20	2	1.2	1	1.2527	2	1	c09	S2	25	6	1
1896	1896	26	20	29	2.07	1	1.5723	1	2	c09	S2	26	6	1
1897	1897	27	20	14	3.1	1	1.13	1	2	c09	S2	27	6	1
1898	1898	28	20	6	2.8	1	1.108	2	1	c09	S2	28	6	1
1899	1899	29	20	4	1.2	1	1.3886	1	2	c09	S2	29	6	1
1900	1900	30	20	14	1.33	1	1.3805	2	1	c09	S2	30	6	1
1901	1901	31	20	73	1.2	0	1.8664	1	1	c09	S2	31	6	1
1902	1902	32	20	23	1.2	1	2.3297	1	2	c09	S2	32	6	1
1903	1903	33	20	50	2.3	1	1.2408	1	2	c09	S2	33	6	1
1904	1904	34	20	2	1.2	1	1.8569	1	2	c09	S2	34	6	1
1905	1905	35	20	62	2.07	1	2.7061	2	1	c09	S2	35	6	1
1906	1906	36	20	29	3.5	1	1.2464	2	1	c09	S2	36	6	1
1907	1907	37	20	6	1.7	1	1.1835	1	2	c09	S2	37	6	1
1908	1908	38	20	62	1.2	0	2.446	1	1	c09	S2	38	6	1
1909	1909	39	20	50	1.47	1	2.1375	2	1	c09	S2	39	6	1
1910	1910	40	20	4	1.025	0	2.0005	1	1	c09	S2	40	6	1
1911	1911	41	20	118	1.2	0	2.8945	2	2	c09	S2	41	6	1
1912	1912	42	20	29	1.085	1	1.7664	1	2	c09	S2	42	6	1
1913	1913	43	20	50	2.5	1	2.2207	2	1	c09	S2	43	6	1
1914	1914	44	20	2	3.5	1	0.9732	2	1	c09	S2	44	6	1
1915	1915	45	20	6	1.9	1	1.4509	1	2	c09	S2	45	6	1
1916	1916	46	20	118	1.9	1	1.0557	2	1	c09	S2	46	6	1
1917	1917	47	20	2	1.02	0	2.2456	1	1	c09	S2	47	6	1
1918	1918	48	20	73	3.5	1	2.7748	2	1	c09	S2	48	6	1
1919	1919	49	20	50	1.2	0	2.3548	1	1	c09	S2	49	6	1
1920	1920	50	20	62	1.085	0	1.7728	1	1	c09	S2	50	6	1
1921	1921	51	20	62	3.1	1	1.2902	2	1	c09	S2	51	6	1
1922	1922	52	20	73	3.1	1	1.4819	2	1	c09	S2	52	6	1
1923	1923	53	20	73	1.33	0	2.2169	1	1	c09	S2	53	6	1
1924	1924	54	20	29	1.2	0	1.9316	1	1	c09	S2	54	6	1
1925	1925	55	20	6	2.07	1	1.1061	2	1	c09	S2	55	6	1
1926	1926	56	20	6	3.5	1	1.0271	2	1	c09	S2	56	6	1
1927	1927	57	20	2	1.7	1	1.0727	2	1	c09	S2	57	6	1
1928	1928	58	20	73	2.07	1	0.8389	2	1	c09	S2	58	6	1
1929	1929	59	20	62	2.8	1	1.2293	1	2	c09	S2	59	6	1
1930	1930	60	20	50	1.02	0	1.3005	1	1	c09	S2	60	6	1
1931	1931	61	20	29	1.7	1	1.428	2	1	c09	S2	61	6	1
1932	1932	62	20	118	1.025	0	1.8926	2	2	c09	S2	62	6	1
1933	1933	63	20	23	3.5	1	1.4964	2	1	c09	S2	63	6	1
1934	1934	64	20	29	2.8	1	1.2082	1	2	c09	S2	64	6	1
1935	1935	65	20	23	3.1	1	0.8543	1	2	c09	S2	65	6	1
1936	1936	66	20	29	1.5	1	1.7227	1	2	c09	S2	66	6	1
1937	1937	67	20	29	1.83	1	1.8404	1	2	c09	S2	67	6	1
1938	1938	68	20	50	1.5	1	2.2658	2	1	c09	S2	68	6	1
1939	1939	69	20	6	1.5	1	1.9363	2	1	c09	S2	69	6	1
1940	1940	70	20	14	1.025	0	1.4933	1	1	c09	S2	70	6	1
1941	1941	71	20	118	1.33	0	1.7331	2	2	c09	S2	71	6	1
1942	1942	72	20	50	3.5	1	1.03	1	2	c09	S2	72	6	1
1943	1943	73	20	4	3.5	1	0.9052	1	2	c09	S2	73	6	1
1944	1944	74	20	4	1.9	1	0.7731	1	2	c09	S2	74	6	1
1945	1945	75	20	29	1.9	1	1.4434	2	1	c09	S2	75	6	1
1946	1946	76	20	23	3.8	1	2.016	1	2	c09	S2	76	6	1
1947	1947	77	20	2	1.33	1	1.2516	2	1	c09	S2	77	6	1
1948	1948	78	20	14	1.2	1	1.6456	1	2	c09	S2	78	6	1
1949	1949	79	20	73	1.47	0	1.9125	2	2	c09	S2	79	6	1
1950	1950	80	20	23	1.83	1	1.4203	1	2	c09	S2	80	6	1
1951	1951	81	20	2	2.07	1	1.639	2	1	c09	S2	81	6	1
1952	1952	82	20	29	1.33	1	1.3259	2	1	c09	S2	82	6	1
1953	1953	83	20	62	1.2	0	1.9917	1	1	c09	S2	83	6	1
1954	1954	84	20	6	3.1	1	1.0744	1	2	c09	S2	84	6	1
1955	1955	85	20	23	1.7	1	1.7864	2	1	c09	S2	85	6	1
1956	1956	86	20	23	2.07	1	1.3199	1	2	c09	S2	86	6	1
1957	1957	87	20	4	2.5	1	1.2412	1	2	c09	S2	87	6	1
1958	1958	88	20	14	1.085	0	2.6697	1	1	c09	S2	88	6	1
1959	1959	89	20	6	1.02	1	1.7407	1	2	c09	S2	89	6	1
1960	1960	90	20	29	2.5	1	1.0807	1	2	c09	S2	90	6	1
1961	1961	91	20	50	1.2	1	1.0701	1	2	c09	S2	91	6	1
1962	1962	92	20	2	2.8	1	1.6384	1	2	c09	S2	92	6	1
1963	1963	93	20	14	3.8	1	1.1759	2	1	c09	S2	93	6	1
1964	1964	94	20	4	1.83	1	1.2362	1	2	c09	S2	94	6	1
1965	1965	95	20	4	1.5	1	1.644	2	1	c09	S2	95	6	1
1966	1966	96	20	62	1.83	1	1.0999	1	2	c09	S2	96	6	1
1967	1967	97	20	62	1.025	0	1.3274	2	2	c09	S2	97	6	1
1968	1968	98	20	6	1.08	0	1.8188	2	2	c09	S2	98	6	1
1969	1969	99	20	118	1.47	0	3.2186	2	2	c09	S2	99	6	1
1970	1970	100	20	2	2.5	1	0.9946	2	1	c09	S2	100	6	1
1971	1971	101	20	23	2.5	1	1.1924	1	2	c09	S2	101	6	1
1972	1972	102	20	73	1.7	0	2.4091	1	1	c09	S2	102	6	1
1973	1973	103	20	50	3.8	1	0.977	2	1	c09	S2	103	6	1
1974	1974	104	20	62	1.5	1	1.8142	2	1	c09	S2	104	6	1
1975	1975	105	20	73	3.8	1	1.5946	1	2	c09	S2	105	6	1
1976	1976	106	20	73	2.5	1	1.4393	2	1	c09	S2	106	6	1
1977	1977	107	20	118	1.5	0	2.0956	1	1	c09	S2	107	6	1
1978	1978	108	20	62	1.33	1	1.6362	2	1	c09	S2	108	6	1
1979	1979	109	20	2	1.08	1	3.049	1	2	c09	S2	109	6	1
1980	1980	110	20	73	1.83	1	1.2254	2	1	c09	S2	110	6	1
1981	1981	111	20	62	1.7	1	1.2532	1	2	c09	S2	111	6	1
1982	1982	112	20	73	1.9	1	1.2111	2	1	c09	S2	112	6	1
1983	1983	113	20	2	1.9	1	1.0496	2	1	c09	S2	113	6	1
1984	1984	114	20	4	1.7	1	1.422	1	2	c09	S2	114	6	1
1985	1985	115	20	2	1.47	1	1.5376	1	2	c09	S2	115	6	1
1986	1986	116	20	62	1.9	1	1.3454	1	2	c09	S2	116	6	1
1987	1987	117	20	29	2.3	1	1.4419	1	2	c09	S2	117	6	1
1988	1988	118	20	4	1.47	1	1.6276	1	2	c09	S2	118	6	1
1989	1989	119	20	23	1.2	1	1.7518	1	2	c09	S2	119	6	1
1990	1990	120	20	118	2.8	0	2.7204	2	2	c09	S2	120	6	1
1991	1991	121	20	6	1.47	1	0.8897	2	1	c09	S2	121	6	1
1992	1992	122	20	14	1.7	1	1.3178	2	1	c09	S2	122	6	1
1993	1993	123	20	14	1.2	1	1.8821	1	2	c09	S2	123	6	1
1994	1994	124	20	50	1.9	1	1.0887	1	2	c09	S2	124	6	1
1995	1995	125	20	29	1.025	0	1.1443	2	2	c09	S2	125	6	1
1996	1996	126	20	14	2.5	1	1.0525	1	2	c09	S2	126	6	1
1997	1997	127	20	23	1.33	1	0.8264	1	2	c09	S2	127	6	1
1998	1998	128	20	62	1.47	1	0.8014	1	2	c09	S2	128	6	1
1999	1999	129	20	4	2.8	1	1.0428	1	2	c09	S2	129	6	1
[truncated: 8,201 more rows]
