# Supplementary material for: Gambling Environment Exposure Increases Temporal Discounting but Improves Model-Based Control in Regular Slot-Machine Gamblers
Source: Comput Psychiatr. 2022 Jul 5;6(1):142–65. doi: 10.5334/cpsy.84 (PMC11104401; doi:10.5334/cpsy.84)
Supplement: Raw choice data. — Intertemporal Choice- and 2-Step Task datasets for all participants. [file cpsy-6-1-84-s2.zip › s2-cpsy-84_wagner/84-659-1-SP.csv]

	trial	val_basic	delay	val_prc	response	RT	respSide	sideNOW	subID	Version	Trial	loopID	Context	rt_flip
1	1	20	122	1.9	1	2.8579	2	1	c01	S1	1	1	1	2.8579
2	2	20	32	2.25	0	4.2243	1	1	c01	S1	2	1	1	-4.2243
3	3	20	7	2.25	1	2.7171	1	2	c01	S1	3	1	1	2.7171
4	4	20	3	2.05	1	1.4399	1	2	c01	S1	4	1	1	1.4399
5	5	20	58	3.05	1	2.4916	1	2	c01	S1	5	1	1	2.4916
6	6	20	1	1.55	1	2.2111	2	1	c01	S1	6	1	1	2.2111
7	7	20	24	2.55	1	1.4692	2	1	c01	S1	7	1	1	1.4692
8	8	20	24	2.05	1	1.9462	1	2	c01	S1	8	1	1	1.9462
9	9	20	32	1.05	0	1.6433	2	2	c01	S1	9	1	1	-1.6433
10	10	20	75	1.05	0	2.3052	1	1	c01	S1	10	1	1	-2.3052
11	11	20	1	1.15	0	3.364	1	1	c01	S1	11	1	1	-3.364
12	12	20	58	1.55	0	1.7617	1	1	c01	S1	12	1	1	-1.7617
13	13	20	24	3.05	1	2.467	1	2	c01	S1	13	1	1	2.467
14	14	20	58	2.25	0	3.271	1	1	c01	S1	14	1	1	-3.271
15	15	20	45	1.65	0	2.199	1	1	c01	S1	15	1	1	-2.199
16	16	20	32	3.85	1	2.2384	2	1	c01	S1	16	1	1	2.2384
17	17	20	3	1.25	1	2.9692	2	1	c01	S1	17	1	1	2.9692
18	18	20	24	3.85	1	2.766	1	2	c01	S1	18	1	1	2.766
19	19	20	7	1.25	0	3.2652	2	2	c01	S1	19	1	1	-3.2652
20	20	20	32	1.9	1	3.8681	2	1	c01	S1	20	1	1	3.8681
21	21	20	32	1.055	0	1.752	1	1	c01	S1	21	1	1	-1.752
22	22	20	3	1.15	0	2.011	1	1	c01	S1	22	1	1	-2.011
23	23	20	122	2.05	0	1.7604	1	1	c01	S1	23	1	1	-1.7604
24	24	20	45	1.05	0	1.6279	1	1	c01	S1	24	1	1	-1.6279
25	25	20	32	1.55	0	3.848	2	2	c01	S1	25	1	1	-3.848
26	26	20	7	1.05	0	1.7528	1	1	c01	S1	26	1	1	-1.7528
27	28	20	1	3.05	1	1.0948	1	2	c01	S1	28	1	1	1.0948
28	29	20	24	1.9	0	2.4692	1	1	c01	S1	29	1	1	-2.4692
29	30	20	13	1.05	0	1.851	2	2	c01	S1	30	1	1	-1.851
30	31	20	7	2.55	1	1.5411	2	1	c01	S1	31	1	1	1.5411
31	32	20	24	1.65	0	2.5326	1	1	c01	S1	32	1	1	-2.5326
32	34	20	24	1.55	0	2.5512	2	2	c01	S1	34	1	1	-2.5512
33	35	20	32	1.65	0	3.2439	2	2	c01	S1	35	1	1	-3.2439
34	36	20	58	1.45	0	2.1947	2	2	c01	S1	36	1	1	-2.1947
35	37	20	13	3.45	1	3.9924	2	1	c01	S1	37	1	1	3.9924
36	38	20	1	1.85	1	2.0665	1	2	c01	S1	38	1	1	2.0665
37	39	20	58	2.55	1	2.635	2	1	c01	S1	39	1	1	2.635
38	40	20	45	1.45	0	3.6906	2	2	c01	S1	40	1	1	-3.6906
39	41	20	45	1.15	0	1.4457	2	2	c01	S1	41	1	1	-1.4457
40	42	20	7	3.05	1	1.1992	2	1	c01	S1	42	1	1	1.1992
41	43	20	45	3.05	1	2.5256	2	1	c01	S1	43	1	1	2.5256
42	44	20	7	1.55	1	4.7707	2	1	c01	S1	44	1	1	4.7707
43	45	20	24	1.45	0	5.0552	2	2	c01	S1	45	1	1	-5.0552
44	46	20	7	2.85	1	2.7923	1	2	c01	S1	46	1	1	2.7923
45	47	20	1	3.45	1	1.4739	2	1	c01	S1	47	1	1	1.4739
46	48	20	3	3.85	1	1.561	2	1	c01	S1	48	1	1	1.561
47	49	20	75	1.55	0	2.3555	1	1	c01	S1	49	1	1	-2.3555
48	50	20	58	2.05	0	1.8695	1	1	c01	S1	50	1	1	-1.8695
49	51	20	75	1.9	0	1.6167	1	1	c01	S1	51	1	1	-1.6167
50	52	20	75	2.85	0	5.051	1	1	c01	S1	52	1	1	-5.051
51	53	20	75	1.65	0	1.1458	2	2	c01	S1	53	1	1	-1.1458
52	54	20	32	3.05	1	1.3867	1	2	c01	S1	54	1	1	1.3867
53	55	20	13	1.055	0	1.8329	1	1	c01	S1	55	1	1	-1.8329
54	56	20	7	1.65	0	4.1437	1	1	c01	S1	56	1	1	-4.1437
55	57	20	13	2.85	1	1.4871	2	1	c01	S1	57	1	1	1.4871
56	58	20	122	1.45	0	1.4662	2	2	c01	S1	58	1	1	-1.4662
57	59	20	75	1.45	0	3.5563	2	2	c01	S1	59	1	1	-3.5563
58	60	20	1	1.9	0	1.5201	2	2	c01	S1	60	1	1	-1.5201
59	61	20	1	1.35	1	2.7994	1	2	c01	S1	61	1	1	2.7994
60	62	20	7	1.9	0	2.2156	2	2	c01	S1	62	1	1	-2.2156
61	63	20	75	3.05	0	3.9614	2	2	c01	S1	63	1	1	-3.9614
62	64	20	13	3.85	1	1.3616	1	2	c01	S1	64	1	1	1.3616
63	65	20	3	3.45	1	1.8705	1	2	c01	S1	65	1	1	1.8705
64	66	20	32	2.85	1	2.598	2	1	c01	S1	66	1	1	2.598
65	67	20	45	3.45	1	2.2924	1	2	c01	S1	67	1	1	2.2924
66	68	20	45	1.35	0	1.8433	2	2	c01	S1	68	1	1	-1.8433
67	69	20	3	3.05	1	1.1094	1	2	c01	S1	69	1	1	1.1094
68	70	20	24	1.85	0	1.7375	2	2	c01	S1	70	1	1	-1.7375
69	71	20	1	1.05	0	2.199	2	2	c01	S1	71	1	1	-2.199
70	72	20	75	1.055	0	1.3603	2	2	c01	S1	72	1	1	-1.3603
71	73	20	122	2.55	0	1.681	2	2	c01	S1	73	1	1	-1.681
72	74	20	75	1.25	0	1.884	2	2	c01	S1	74	1	1	-1.884
73	75	20	45	2.85	0	4.8176	2	2	c01	S1	75	1	1	-4.8176
74	76	20	58	1.05	0	1.3731	2	2	c01	S1	76	1	1	-1.3731
75	77	20	3	1.55	1	1.535	2	1	c01	S1	77	1	1	1.535
76	78	20	1	3.85	1	1.3721	2	1	c01	S1	78	1	1	1.3721
77	79	20	58	1.25	0	2.6151	1	1	c01	S1	79	1	1	-2.6151
78	80	20	122	1.65	0	0.9968	1	1	c01	S1	80	1	1	-0.9968
79	81	20	122	2.85	0	1.6383	2	2	c01	S1	81	1	1	-1.6383
80	82	20	3	1.05	0	1.8158	1	1	c01	S1	82	1	1	-1.8158
81	83	20	58	3.85	1	1.8005	2	1	c01	S1	83	1	1	1.8005
82	84	20	58	1.15	0	1.624	1	1	c01	S1	84	1	1	-1.624
83	85	20	32	3.45	1	1.8499	1	2	c01	S1	85	1	1	1.8499
84	86	20	24	1.05	0	2.5732	2	2	c01	S1	86	1	1	-2.5732
85	87	20	75	1.85	0	1.7883	2	2	c01	S1	87	1	1	-1.7883
86	88	20	75	1.15	0	2.5564	2	2	c01	S1	88	1	1	-2.5564
87	89	20	32	1.35	0	2.2696	1	1	c01	S1	89	1	1	-2.2696
88	90	20	45	3.85	1	1.6646	1	2	c01	S1	90	1	1	1.6646
89	91	20	32	1.85	0	2.0622	1	1	c01	S1	91	1	1	-2.0622
90	92	20	32	1.15	0	1.7464	2	2	c01	S1	92	1	1	-1.7464
91	93	20	122	1.05	0	1.7029	2	2	c01	S1	93	1	1	-1.7029
92	94	20	13	1.85	1	2.4487	2	1	c01	S1	94	1	1	2.4487
93	95	20	122	1.25	0	1.529	1	1	c01	S1	95	1	1	-1.529
94	96	20	13	1.45	1	2.0939	1	2	c01	S1	96	1	1	2.0939
95	97	20	58	1.85	0	3.267	1	1	c01	S1	97	1	1	-3.267
96	98	20	122	1.15	0	1.433	1	1	c01	S1	98	1	1	-1.433
97	99	20	58	1.055	0	2.6989	2	2	c01	S1	99	1	1	-2.6989
98	100	20	7	3.85	1	1.8306	1	2	c01	S1	100	1	1	1.8306
99	101	20	13	2.55	1	2.2055	1	2	c01	S1	101	1	1	2.2055
100	102	20	122	1.055	0	1.5432	2	2	c01	S1	102	1	1	-1.5432
101	103	20	75	3.85	1	4.6009	2	1	c01	S1	103	1	1	4.6009
102	104	20	58	1.9	0	4.9917	2	2	c01	S1	104	1	1	-4.9917
103	105	20	45	1.85	0	2.8794	1	1	c01	S1	105	1	1	-2.8794
104	107	20	13	3.05	1	1.5608	2	1	c01	S1	107	1	1	1.5608
105	108	20	45	2.05	0	2.9876	1	1	c01	S1	108	1	1	-2.9876
106	109	20	45	1.055	0	1.0875	1	1	c01	S1	109	1	1	-1.0875
107	110	20	122	1.85	0	1.6155	2	2	c01	S1	110	1	1	-1.6155
108	111	20	3	1.45	1	2.6521	2	1	c01	S1	111	1	1	2.6521
109	112	20	45	2.55	1	4.0465	1	2	c01	S1	112	1	1	4.0465
110	113	20	1	2.55	1	0.9987	1	2	c01	S1	113	1	1	0.9987
111	114	20	13	1.9	1	1.7897	1	2	c01	S1	114	1	1	1.7897
112	115	20	13	1.15	0	3.1974	1	1	c01	S1	115	1	1	-3.1974
113	116	20	45	1.25	0	1.9106	2	2	c01	S1	116	1	1	-1.9106
114	117	20	58	3.45	1	1.7013	2	1	c01	S1	117	1	1	1.7013
115	118	20	13	2.25	1	3.124	1	2	c01	S1	118	1	1	3.124
116	119	20	3	1.9	1	2.1987	2	1	c01	S1	119	1	1	2.1987
117	120	20	32	2.55	1	1.9667	1	2	c01	S1	120	1	1	1.9667
118	121	20	7	1.85	1	1.8808	2	1	c01	S1	121	1	1	1.8808
119	122	20	122	1.55	0	1.4829	1	1	c01	S1	122	1	1	-1.4829
120	123	20	75	2.25	0	3.9943	2	2	c01	S1	123	1	1	-3.9943
121	124	20	7	2.05	1	2.4065	2	1	c01	S1	124	1	1	2.4065
122	125	20	1	2.25	1	1.6833	1	2	c01	S1	125	1	1	1.6833
123	126	20	122	3.05	0	1.2695	2	2	c01	S1	126	1	1	-1.2695
124	127	20	24	1.25	0	3.4965	1	1	c01	S1	127	1	1	-3.4965
125	128	20	122	3.45	0	1.8471	2	2	c01	S1	128	1	1	-1.8471
126	130	20	13	1.55	1	3.2217	1	2	c01	S1	130	1	1	3.2217
127	131	20	58	2.85	1	2.2471	1	2	c01	S1	131	1	1	2.2471
128	132	20	7	1.45	1	3.2074	2	1	c01	S1	132	1	1	3.2074
129	133	20	24	1.35	0	1.7873	1	1	c01	S1	133	1	1	-1.7873
130	134	20	3	2.55	1	2.6866	1	2	c01	S1	134	1	1	2.6866
131	135	20	58	1.35	0	3.0096	1	1	c01	S1	135	1	1	-3.0096
132	136	20	75	1.35	0	2.0467	1	1	c01	S1	136	1	1	-2.0467
133	137	20	3	1.35	1	2.3088	2	1	c01	S1	137	1	1	2.3088
134	138	20	45	1.55	0	3.6249	2	2	c01	S1	138	1	1	-3.6249
135	139	20	1	1.25	0	1.3032	2	2	c01	S1	139	1	1	-1.3032
136	140	20	13	2.05	1	2.1831	2	1	c01	S1	140	1	1	2.1831
137	141	20	75	3.45	1	1.5973	1	2	c01	S1	141	1	1	1.5973
138	142	20	122	3.85	1	4.5567	2	1	c01	S1	142	1	1	4.5567
139	143	20	7	1.35	1	3.1287	1	2	c01	S1	143	1	1	3.1287
140	144	20	45	1.9	0	2.5127	2	2	c01	S1	144	1	1	-2.5127
141	145	20	45	2.25	0	2.6057	1	1	c01	S1	145	1	1	-2.6057
142	146	20	75	2.55	1	2.883	1	2	c01	S1	146	1	1	2.883
143	147	20	13	1.25	0	2.5205	1	1	c01	S1	147	1	1	-2.5205
144	148	20	7	1.15	1	5.2191	2	1	c01	S1	148	1	1	5.2191
145	149	20	122	1.35	0	2.2906	2	2	c01	S1	149	1	1	-2.2906
146	150	20	32	1.25	0	2.4705	1	1	c01	S1	150	1	1	-2.4705
147	151	20	32	1.45	0	2.6814	1	1	c01	S1	151	1	1	-2.6814
148	152	20	1	1.45	1	4.0503	1	2	c01	S1	152	1	1	4.0503
149	153	20	1	2.85	1	4.0268	1	2	c01	S1	153	1	1	4.0268
150	154	20	7	3.45	1	1.2645	2	1	c01	S1	154	1	1	1.2645
151	155	20	3	2.85	1	1.6371	2	1	c01	S1	155	1	1	1.6371
152	156	20	1	1.65	1	1.5625	2	1	c01	S1	156	1	1	1.5625
153	157	20	3	1.85	1	1.4003	2	1	c01	S1	157	1	1	1.4003
154	158	20	24	1.15	0	1.8391	2	2	c01	S1	158	1	1	-1.8391
155	159	20	122	2.25	0	1.03	1	1	c01	S1	159	1	1	-1.03
156	160	20	7	1.055	0	2.767	2	2	c01	S1	160	1	1	-2.767
157	161	20	58	1.65	0	1.9116	2	2	c01	S1	161	1	1	-1.9116
158	162	20	3	2.25	1	2.9326	1	2	c01	S1	162	1	1	2.9326
159	163	20	75	2.05	0	1.8878	1	1	c01	S1	163	1	1	-1.8878
160	164	20	13	1.35	0	3.3636	2	2	c01	S1	164	1	1	-3.3636
161	165	20	24	1.055	0	1.6935	1	1	c01	S1	165	1	1	-1.6935
162	166	20	32	2.05	1	2.8295	2	1	c01	S1	166	1	1	2.8295
163	167	20	1	2.05	1	1.2995	2	1	c01	S1	167	1	1	1.2995
164	168	20	3	1.65	1	1.2793	2	1	c01	S1	168	1	1	1.2793
165	169	20	3	1.055	0	2.6653	2	2	c01	S1	169	1	1	-2.6653
166	170	20	1	1.055	1	4.3044	2	1	c01	S1	170	1	1	4.3044
167	1	20	118	3.1	1	3.7158	2	1	c01	S2	1	1	0	3.7158
168	2	20	4	1.33	1	5.4891	2	1	c01	S2	2	1	0	5.4891
169	3	20	23	2.07	1	4.6026	2	1	c01	S2	3	1	0	4.6026
170	4	20	50	2.07	1	4.3387	1	2	c01	S2	4	1	0	4.3387
171	5	20	118	1.2	0	2.4738	2	2	c01	S2	5	1	0	-2.4738
172	6	20	4	3.5	1	1.7245	2	1	c01	S2	6	1	0	1.7245
173	7	20	6	1.2	1	4.8351	1	2	c01	S2	7	1	0	4.8351
174	8	20	4	1.025	0	1.6346	2	2	c01	S2	8	1	0	-1.6346
175	9	20	62	2.07	1	3.933	2	1	c01	S2	9	1	0	3.933
176	10	20	118	1.025	0	1.689	1	1	c01	S2	10	1	0	-1.689
177	11	20	50	2.3	1	4.0474	1	2	c01	S2	11	1	0	4.0474
178	12	20	62	1.2	0	1.7174	1	1	c01	S2	12	1	0	-1.7174
179	13	20	29	1.7	1	4.5654	2	1	c01	S2	13	1	0	4.5654
180	14	20	62	1.025	0	1.6734	2	2	c01	S2	14	1	0	-1.6734
181	15	20	118	1.5	0	2.0217	1	1	c01	S2	15	1	0	-2.0217
182	16	20	118	3.8	1	5.5277	1	2	c01	S2	16	1	0	5.5277
183	17	20	4	1.085	0	1.5588	2	2	c01	S2	17	1	0	-1.5588
184	18	20	73	1.5	0	2.6191	2	2	c01	S2	18	1	0	-2.6191
185	19	20	23	1.2	0	3.5473	2	2	c01	S2	19	1	0	-3.5473
186	20	20	6	3.1	1	1.6698	2	1	c01	S2	20	1	0	1.6698
187	22	20	62	1.085	0	1.4314	2	2	c01	S2	22	1	0	-1.4314
188	23	20	6	1.33	0	1.9572	1	1	c01	S2	23	1	0	-1.9572
189	24	20	50	3.1	1	3.8588	2	1	c01	S2	24	1	0	3.8588
190	25	20	14	1.2	0	2.13	1	1	c01	S2	25	1	0	-2.13
191	26	20	29	2.8	1	3.449	1	2	c01	S2	26	1	0	3.449
192	27	20	62	1.9	0	4.6904	1	1	c01	S2	27	1	0	-4.6904
193	28	20	73	1.9	0	2.6055	2	2	c01	S2	28	1	0	-2.6055
194	29	20	14	1.085	0	1.336	2	2	c01	S2	29	1	0	-1.336
195	30	20	14	3.5	1	1.1899	1	2	c01	S2	30	1	0	1.1899
196	31	20	6	1.5	1	3.8271	1	2	c01	S2	31	1	0	3.8271
197	32	20	23	1.2	0	2.5951	2	2	c01	S2	32	1	0	-2.5951
198	33	20	62	3.8	1	3.184	1	2	c01	S2	33	1	0	3.184
199	34	20	29	1.5	0	3.8703	2	2	c01	S2	34	1	0	-3.8703
200	35	20	4	1.2	0	1.6422	1	1	c01	S2	35	1	0	-1.6422
201	36	20	4	3.1	1	2.3016	1	2	c01	S2	36	1	0	2.3016
202	37	20	23	1.08	0	1.689	1	1	c01	S2	37	1	0	-1.689
203	38	20	2	2.07	1	2.0148	1	2	c01	S2	38	1	0	2.0148
204	39	20	29	1.83	1	4.1321	2	1	c01	S2	39	1	0	4.1321
205	40	20	118	1.47	0	1.917	1	1	c01	S2	40	1	0	-1.917
206	41	20	73	2.3	0	3.0488	1	1	c01	S2	41	1	0	-3.0488
207	42	20	73	1.02	0	1.7108	1	1	c01	S2	42	1	0	-1.7108
208	43	20	23	3.8	1	2.8832	1	2	c01	S2	43	1	0	2.8832
209	44	20	29	1.2	0	1.8269	1	1	c01	S2	44	1	0	-1.8269
210	45	20	50	1.2	0	2.0982	2	2	c01	S2	45	1	0	-2.0982
211	46	20	73	1.47	0	3.6655	1	1	c01	S2	46	1	0	-3.6655
212	47	20	62	1.5	0	2.5445	2	2	c01	S2	47	1	0	-2.5445
213	48	20	29	2.3	1	4.3344	1	2	c01	S2	48	1	0	4.3344
214	49	20	118	1.33	0	1.3858	1	1	c01	S2	49	1	0	-1.3858
215	50	20	50	1.9	0	3.5333	2	2	c01	S2	50	1	0	-3.5333
216	51	20	4	1.2	0	3.099	2	2	c01	S2	51	1	0	-3.099
217	52	20	6	1.08	0	1.3836	2	2	c01	S2	52	1	0	-1.3836
218	53	20	2	2.5	1	2.766	1	2	c01	S2	53	1	0	2.766
219	55	20	6	2.07	1	2.0043	1	2	c01	S2	55	1	0	2.0043
220	56	20	23	2.3	1	2.5999	1	2	c01	S2	56	1	0	2.5999
221	57	20	118	2.3	0	1.5871	1	1	c01	S2	57	1	0	-1.5871
222	58	20	23	1.47	0	2.5719	1	1	c01	S2	58	1	0	-2.5719
223	61	20	62	3.5	1	1.7362	2	1	c01	S2	61	1	0	1.7362
224	62	20	4	2.07	1	2.1376	2	1	c01	S2	62	1	0	2.1376
225	64	20	14	3.8	1	1.5955	1	2	c01	S2	64	1	0	1.5955
226	65	20	2	3.8	1	1.4985	1	2	c01	S2	65	1	0	1.4985
227	66	20	29	1.025	0	2.1597	1	1	c01	S2	66	1	0	-2.1597
228	67	20	118	1.7	0	1.5645	2	2	c01	S2	67	1	0	-1.5645
229	69	20	2	3.1	1	3.2801	2	1	c01	S2	69	1	0	3.2801
230	70	20	118	1.9	0	1.6416	2	2	c01	S2	70	1	0	-1.6416
231	71	20	50	1.33	0	1.8042	1	1	c01	S2	71	1	0	-1.8042
232	72	20	23	3.5	1	1.5181	1	2	c01	S2	72	1	0	1.5181
233	73	20	2	2.3	1	3.5043	2	1	c01	S2	73	1	0	3.5043
234	74	20	2	1.9	1	1.9032	2	1	c01	S2	74	1	0	1.9032
235	75	20	6	1.7	1	3.798	2	1	c01	S2	75	1	0	3.798
236	76	20	118	1.085	0	1.4226	2	2	c01	S2	76	1	0	-1.4226
237	77	20	29	3.5	1	2.1805	2	1	c01	S2	77	1	0	2.1805
238	78	20	23	3.1	1	3.146	2	1	c01	S2	78	1	0	3.146
239	79	20	6	3.8	1	2.409	1	2	c01	S2	79	1	0	2.409
240	80	20	50	1.2	0	1.7909	1	1	c01	S2	80	1	0	-1.7909
241	81	20	14	1.33	0	2.4583	2	2	c01	S2	81	1	0	-2.4583
242	82	20	4	2.3	1	1.6608	2	1	c01	S2	82	1	0	1.6608
243	83	20	2	2.8	1	1.3808	2	1	c01	S2	83	1	0	1.3808
244	84	20	29	1.085	0	1.4806	1	1	c01	S2	84	1	0	-1.4806
245	85	20	62	1.33	0	1.708	1	1	c01	S2	85	1	0	-1.708
246	86	20	29	3.8	1	1.6222	2	1	c01	S2	86	1	0	1.6222
247	87	20	6	1.83	1	3.9693	2	1	c01	S2	87	1	0	3.9693
248	88	20	2	1.47	0	1.2188	2	2	c01	S2	88	1	0	-1.2188
249	89	20	6	1.47	1	3.133	1	2	c01	S2	89	1	0	3.133
250	90	20	29	1.33	0	3.9406	2	2	c01	S2	90	1	0	-3.9406
251	91	20	50	1.5	0	2.2776	2	2	c01	S2	91	1	0	-2.2776
252	92	20	62	1.7	0	1.5237	2	2	c01	S2	92	1	0	-1.5237
253	93	20	118	2.8	0	1.3789	1	1	c01	S2	93	1	0	-1.3789
254	94	20	4	1.7	1	1.8288	1	2	c01	S2	94	1	0	1.8288
255	95	20	6	2.8	1	2.4339	2	1	c01	S2	95	1	0	2.4339
256	97	20	73	2.07	0	1.8015	2	2	c01	S2	97	1	0	-1.8015
257	98	20	29	2.07	1	4.8522	1	2	c01	S2	98	1	0	4.8522
258	99	20	4	1.9	1	2.1359	2	1	c01	S2	99	1	0	2.1359
259	100	20	2	1.2	1	3.8501	1	2	c01	S2	100	1	0	3.8501
260	101	20	73	1.2	0	1.5326	1	1	c01	S2	101	1	0	-1.5326
261	102	20	50	3.8	1	1.8382	2	1	c01	S2	102	1	0	1.8382
262	104	20	14	3.1	1	1.3793	2	1	c01	S2	104	1	0	1.3793
263	105	20	2	1.5	1	3.476	2	1	c01	S2	105	1	0	3.476
264	106	20	50	1.08	0	1.5871	1	1	c01	S2	106	1	0	-1.5871
265	107	20	14	2.07	1	3.3958	1	2	c01	S2	107	1	0	3.3958
266	108	20	118	2.07	0	1.4499	2	2	c01	S2	108	1	0	-1.4499
267	109	20	2	1.2	1	2.0194	2	1	c01	S2	109	1	0	2.0194
268	110	20	23	1.5	0	5.3236	1	1	c01	S2	110	1	0	-5.3236
269	111	20	14	2.3	1	1.6174	2	1	c01	S2	111	1	0	1.6174
270	112	20	2	1.33	0	3.1859	1	1	c01	S2	112	1	0	-3.1859
271	113	20	6	1.2	0	3.1851	2	2	c01	S2	113	1	0	-3.1851
272	114	20	4	1.5	1	1.6693	1	2	c01	S2	114	1	0	1.6693
273	115	20	23	2.8	1	2.3775	2	1	c01	S2	115	1	0	2.3775
274	116	20	23	1.33	0	1.8776	2	2	c01	S2	116	1	0	-1.8776
275	117	20	6	3.5	1	2.6439	1	2	c01	S2	117	1	0	2.6439
276	118	20	50	1.7	0	1.5903	1	1	c01	S2	118	1	0	-1.5903
277	119	20	23	1.7	0	3.2235	1	1	c01	S2	119	1	0	-3.2235
278	120	20	14	1.2	0	2.3386	1	1	c01	S2	120	1	0	-2.3386
279	121	20	14	2.5	1	2.303	2	1	c01	S2	121	1	0	2.303
280	122	20	6	1.9	1	1.9528	2	1	c01	S2	122	1	0	1.9528
281	123	20	118	3.5	1	3.6965	2	1	c01	S2	123	1	0	3.6965
282	124	20	73	3.5	1	2.3328	2	1	c01	S2	124	1	0	2.3328
283	125	20	29	1.2	0	2.9299	2	2	c01	S2	125	1	0	-2.9299
284	126	20	4	1.47	1	1.6802	1	2	c01	S2	126	1	0	1.6802
285	127	20	50	1.02	0	1.4982	1	1	c01	S2	127	1	0	-1.4982
286	128	20	29	2.5	1	1.3839	2	1	c01	S2	128	1	0	1.3839
287	129	20	2	1.7	1	2.7087	2	1	c01	S2	129	1	0	2.7087
288	130	20	62	1.83	0	2.4287	2	2	c01	S2	130	1	0	-2.4287
289	131	20	14	1.5	0	3.8604	1	1	c01	S2	131	1	0	-3.8604
290	134	20	6	2.3	1	1.5166	2	1	c01	S2	134	1	0	1.5166
291	136	20	6	1.02	0	1.6806	2	2	c01	S2	136	1	0	-1.6806
292	137	20	23	1.02	0	1.2012	1	1	c01	S2	137	1	0	-1.2012
293	138	20	73	1.83	0	1.7446	2	2	c01	S2	138	1	0	-1.7446
294	139	20	14	2.8	1	1.9247	1	2	c01	S2	139	1	0	1.9247
295	140	20	14	1.83	1	4.4674	1	2	c01	S2	140	1	0	4.4674
296	141	20	23	1.83	0	3.1008	2	2	c01	S2	141	1	0	-3.1008
297	142	20	73	1.33	0	3.1034	2	2	c01	S2	142	1	0	-3.1034
298	143	20	62	1.2	0	1.4757	2	2	c01	S2	143	1	0	-1.4757
299	144	20	29	1.47	1	3.5697	1	2	c01	S2	144	1	0	3.5697
300	145	20	118	1.2	0	1.9848	2	2	c01	S2	145	1	0	-1.9848
301	146	20	14	1.025	0	3.3059	2	2	c01	S2	146	1	0	-3.3059
302	147	20	50	1.83	0	1.4043	1	1	c01	S2	147	1	0	-1.4043
303	148	20	14	1.47	1	2.7996	1	2	c01	S2	148	1	0	2.7996
304	149	20	2	1.02	0	2.7043	1	1	c01	S2	149	1	0	-2.7043
305	150	20	14	1.9	1	2.1843	2	1	c01	S2	150	1	0	2.1843
306	151	20	23	1.9	1	2.7538	2	1	c01	S2	151	1	0	2.7538
307	152	20	62	1.47	0	1.5808	1	1	c01	S2	152	1	0	-1.5808
308	153	20	118	1.83	0	2.0504	1	1	c01	S2	153	1	0	-2.0504
309	154	20	29	1.9	1	1.8216	2	1	c01	S2	154	1	0	1.8216
310	155	20	50	2.5	1	4.6957	2	1	c01	S2	155	1	0	4.6957
311	156	20	2	3.5	1	1.1884	1	2	c01	S2	156	1	0	1.1884
312	157	20	23	2.5	1	3.7634	1	2	c01	S2	157	1	0	3.7634
313	158	20	4	1.83	1	2.4035	2	1	c01	S2	158	1	0	2.4035
314	159	20	2	1.83	1	2.8314	1	2	c01	S2	159	1	0	2.8314
315	160	20	73	2.8	1	3.6479	1	2	c01	S2	160	1	0	3.6479
316	161	20	4	3.8	1	1.5627	2	1	c01	S2	161	1	0	1.5627
317	162	20	73	1.08	0	1.1022	1	1	c01	S2	162	1	0	-1.1022
318	163	20	73	3.8	1	1.719	1	2	c01	S2	163	1	0	1.719
319	164	20	4	2.8	1	2.2837	1	2	c01	S2	164	1	0	2.2837
320	165	20	62	3.1	1	2.6661	1	2	c01	S2	165	1	0	2.6661
321	166	20	29	3.1	1	2.3767	1	2	c01	S2	166	1	0	2.3767
322	167	20	50	3.5	1	1.1693	1	2	c01	S2	167	1	0	1.1693
323	169	20	2	1.08	0	1.5136	1	1	c01	S2	169	1	0	-1.5136
324	170	20	73	1.7	0	1.8837	1	1	c01	S2	170	1	0	-1.8837
325	1	20	122	3.05	0	3.0311	2	2	c02	S1	1	2	1	-3.0311
326	2	20	3	1.05	0	2.0215	2	2	c02	S1	2	2	1	-2.0215
327	4	20	32	2.85	0	1.5614	1	1	c02	S1	4	2	1	-1.5614
328	5	20	75	2.25	0	1.4196	1	1	c02	S1	5	2	1	-1.4196
329	6	20	13	1.05	0	1.9288	2	2	c02	S1	6	2	1	-1.9288
330	7	20	24	2.55	0	1.6627	1	1	c02	S1	7	2	1	-1.6627
331	8	20	13	2.55	0	1.7932	2	2	c02	S1	8	2	1	-1.7932
332	9	20	75	1.9	0	1.6513	1	1	c02	S1	9	2	1	-1.6513
333	10	20	24	1.35	0	1.6234	2	2	c02	S1	10	2	1	-1.6234
334	11	20	1	2.55	1	2.3289	2	1	c02	S1	11	2	1	2.3289
335	12	20	58	1.15	0	1.9361	1	1	c02	S1	12	2	1	-1.9361
336	13	20	75	1.35	0	1.2375	1	1	c02	S1	13	2	1	-1.2375
337	14	20	32	1.45	0	1.5823	1	1	c02	S1	14	2	1	-1.5823
338	15	20	32	3.05	0	1.4383	2	2	c02	S1	15	2	1	-1.4383
339	16	20	58	3.45	0	1.2807	1	1	c02	S1	16	2	1	-1.2807
340	17	20	32	1.15	0	1.9015	2	2	c02	S1	17	2	1	-1.9015
341	18	20	13	2.25	0	1.9842	1	1	c02	S1	18	2	1	-1.9842
342	19	20	7	3.45	1	3.2082	2	1	c02	S1	19	2	1	3.2082
343	20	20	58	1.9	0	2.3525	2	2	c02	S1	20	2	1	-2.3525
344	21	20	3	2.05	1	1.9661	1	2	c02	S1	21	2	1	1.9661
345	22	20	75	3.85	0	1.2672	2	2	c02	S1	22	2	1	-1.2672
346	23	20	32	1.55	0	1.5833	1	1	c02	S1	23	2	1	-1.5833
347	24	20	1	1.65	1	2.4576	1	2	c02	S1	24	2	1	2.4576
348	25	20	122	1.05	0	1.503	1	1	c02	S1	25	2	1	-1.503
349	26	20	122	2.85	0	1.6024	1	1	c02	S1	26	2	1	-1.6024
350	27	20	122	1.15	0	1.5152	1	1	c02	S1	27	2	1	-1.5152
351	28	20	75	1.05	0	1.3811	1	1	c02	S1	28	2	1	-1.3811
352	29	20	3	1.55	1	3.2164	1	2	c02	S1	29	2	1	3.2164
353	30	20	58	2.85	0	1.6513	2	2	c02	S1	30	2	1	-1.6513
354	31	20	24	1.15	0	1.3807	1	1	c02	S1	31	2	1	-1.3807
355	32	20	7	3.85	1	2.3976	2	1	c02	S1	32	2	1	2.3976
356	33	20	13	1.45	0	2.0955	2	2	c02	S1	33	2	1	-2.0955
357	34	20	32	1.05	0	1.1834	1	1	c02	S1	34	2	1	-1.1834
358	35	20	3	2.55	1	1.7125	2	1	c02	S1	35	2	1	1.7125
359	36	20	13	2.05	0	1.7735	2	2	c02	S1	36	2	1	-1.7735
360	37	20	7	1.45	0	2.0444	2	2	c02	S1	37	2	1	-2.0444
361	38	20	45	1.35	0	1.3549	1	1	c02	S1	38	2	1	-1.3549
362	39	20	1	1.15	1	1.6489	1	2	c02	S1	39	2	1	1.6489
363	40	20	13	1.15	0	1.3281	2	2	c02	S1	40	2	1	-1.3281
364	41	20	32	2.25	0	1.0567	2	2	c02	S1	41	2	1	-1.0567
365	42	20	1	2.25	1	1.2605	2	1	c02	S1	42	2	1	1.2605
366	43	20	3	1.25	0	1.7231	1	1	c02	S1	43	2	1	-1.7231
367	44	20	7	1.15	0	1.4899	1	1	c02	S1	44	2	1	-1.4899
368	45	20	45	1.25	0	1.3812	1	1	c02	S1	45	2	1	-1.3812
369	46	20	58	1.45	0	1.5064	2	2	c02	S1	46	2	1	-1.5064
370	47	20	75	2.55	0	1.1526	1	1	c02	S1	47	2	1	-1.1526
371	48	20	122	2.55	0	0.9563	2	2	c02	S1	48	2	1	-0.9563
372	49	20	24	1.9	0	1.8519	2	2	c02	S1	49	2	1	-1.8519
373	50	20	45	1.45	0	0.9819	2	2	c02	S1	50	2	1	-0.9819
374	51	20	58	2.05	0	1.6532	1	1	c02	S1	51	2	1	-1.6532
375	52	20	13	1.55	0	1.444	2	2	c02	S1	52	2	1	-1.444
376	53	20	13	1.055	0	1.6664	2	2	c02	S1	53	2	1	-1.6664
377	54	20	58	1.55	0	0.8261	2	2	c02	S1	54	2	1	-0.8261
378	55	20	122	2.05	0	1.2221	1	1	c02	S1	55	2	1	-1.2221
379	56	20	1	2.85	1	1.9904	1	2	c02	S1	56	2	1	1.9904
380	57	20	45	2.25	0	1.3126	1	1	c02	S1	57	2	1	-1.3126
381	58	20	45	1.05	0	1.5697	1	1	c02	S1	58	2	1	-1.5697
382	59	20	122	1.45	0	1.088	1	1	c02	S1	59	2	1	-1.088
383	60	20	32	1.35	0	1.3497	2	2	c02	S1	60	2	1	-1.3497
384	61	20	7	2.25	0	1.651	1	1	c02	S1	61	2	1	-1.651
385	62	20	24	1.55	0	1.405	2	2	c02	S1	62	2	1	-1.405
386	63	20	45	1.65	0	1.4159	2	2	c02	S1	63	2	1	-1.4159
387	64	20	3	3.45	1	1.277	1	2	c02	S1	64	2	1	1.277
388	65	20	75	1.55	0	1.3358	1	1	c02	S1	65	2	1	-1.3358
389	66	20	3	1.15	0	2.3317	2	2	c02	S1	66	2	1	-2.3317
390	67	20	75	3.45	0	1.0103	2	2	c02	S1	67	2	1	-1.0103
391	68	20	75	2.05	0	1.3261	1	1	c02	S1	68	2	1	-1.3261
392	69	20	24	2.05	0	1.0804	2	2	c02	S1	69	2	1	-1.0804
393	70	20	3	2.85	1	1.5473	2	1	c02	S1	70	2	1	1.5473
394	71	20	58	1.65	0	1.2991	2	2	c02	S1	71	2	1	-1.2991
395	72	20	32	3.85	0	1.018	1	1	c02	S1	72	2	1	-1.018
396	73	20	122	1.85	0	1.4331	2	2	c02	S1	73	2	1	-1.4331
397	74	20	45	1.85	0	1.4838	2	2	c02	S1	74	2	1	-1.4838
398	75	20	7	1.05	0	1.4078	1	1	c02	S1	75	2	1	-1.4078
399	76	20	122	3.45	0	1.0741	1	1	c02	S1	76	2	1	-1.0741
400	77	20	75	1.15	0	1.3343	1	1	c02	S1	77	2	1	-1.3343
401	78	20	122	3.85	0	1.1295	1	1	c02	S1	78	2	1	-1.1295
402	79	20	32	1.9	0	1.2749	2	2	c02	S1	79	2	1	-1.2749
403	80	20	7	2.55	0	2.3941	1	1	c02	S1	80	2	1	-2.3941
404	81	20	1	3.45	1	1.2755	2	1	c02	S1	81	2	1	1.2755
405	82	20	13	1.9	0	1.3785	1	1	c02	S1	82	2	1	-1.3785
406	83	20	3	3.85	1	1.2602	2	1	c02	S1	83	2	1	1.2602
407	84	20	1	1.55	1	1.8788	1	2	c02	S1	84	2	1	1.8788
408	85	20	13	1.25	0	1.1503	1	1	c02	S1	85	2	1	-1.1503
409	86	20	7	1.55	0	1.4312	2	2	c02	S1	86	2	1	-1.4312
410	87	20	7	2.05	0	1.4375	1	1	c02	S1	87	2	1	-1.4375
411	88	20	24	2.25	0	0.8984	2	2	c02	S1	88	2	1	-0.8984
412	89	20	24	2.85	0	1.0547	2	2	c02	S1	89	2	1	-1.0547
413	90	20	32	1.25	0	1.0225	1	1	c02	S1	90	2	1	-1.0225
414	92	20	45	1.9	0	1.214	1	1	c02	S1	92	2	1	-1.214
415	93	20	45	3.05	0	1.0776	1	1	c02	S1	93	2	1	-1.0776
416	94	20	3	2.25	1	1.2792	2	1	c02	S1	94	2	1	1.2792
417	95	20	32	1.055	0	1.2733	2	2	c02	S1	95	2	1	-1.2733
418	96	20	13	1.85	0	1.3443	1	1	c02	S1	96	2	1	-1.3443
419	97	20	32	3.45	0	1.4574	2	2	c02	S1	97	2	1	-1.4574
420	98	20	45	2.55	0	1.4559	1	1	c02	S1	98	2	1	-1.4559
421	99	20	7	3.05	0	1.359	2	2	c02	S1	99	2	1	-1.359
422	100	20	3	1.9	1	1.5116	2	1	c02	S1	100	2	1	1.5116
423	101	20	58	1.05	0	1.2182	1	1	c02	S1	101	2	1	-1.2182
424	102	20	45	1.055	0	0.886	1	1	c02	S1	102	2	1	-0.886
425	103	20	1	1.05	0	2.6745	1	1	c02	S1	103	2	1	-2.6745
426	104	20	1	3.85	1	1.3094	1	2	c02	S1	104	2	1	1.3094
427	105	20	122	1.9	0	1.2529	1	1	c02	S1	105	2	1	-1.2529
428	106	20	1	1.45	1	1.7828	1	2	c02	S1	106	2	1	1.7828
429	107	20	7	1.35	0	1.7024	2	2	c02	S1	107	2	1	-1.7024
430	108	20	58	3.85	0	1.2724	1	1	c02	S1	108	2	1	-1.2724
431	109	20	1	1.25	1	1.9186	1	2	c02	S1	109	2	1	1.9186
432	110	20	13	3.85	0	1.3119	1	1	c02	S1	110	2	1	-1.3119
433	111	20	13	2.85	0	1.0323	2	2	c02	S1	111	2	1	-1.0323
434	112	20	75	1.055	0	0.9747	2	2	c02	S1	112	2	1	-0.9747
435	113	20	32	2.55	0	1.1438	2	2	c02	S1	113	2	1	-1.1438
436	114	20	24	1.65	0	1.0317	2	2	c02	S1	114	2	1	-1.0317
437	115	20	7	1.25	0	1.4323	2	2	c02	S1	115	2	1	-1.4323
438	116	20	58	1.25	0	1.1121	2	2	c02	S1	116	2	1	-1.1121
439	117	20	24	1.25	0	1.5264	2	2	c02	S1	117	2	1	-1.5264
440	118	20	58	1.055	0	1.732	2	2	c02	S1	118	2	1	-1.732
441	119	20	122	1.65	0	1.42	1	1	c02	S1	119	2	1	-1.42
442	120	20	1	2.05	1	1.568	1	2	c02	S1	120	2	1	1.568
443	121	20	75	1.65	0	1.1333	1	1	c02	S1	121	2	1	-1.1333
444	122	20	24	1.85	0	1.7276	2	2	c02	S1	122	2	1	-1.7276
445	123	20	1	1.055	0	2.4009	2	2	c02	S1	123	2	1	-2.4009
446	124	20	45	2.05	0	1.2981	2	2	c02	S1	124	2	1	-1.2981
447	125	20	75	1.25	0	1.0024	2	2	c02	S1	125	2	1	-1.0024
448	126	20	58	2.55	0	0.8883	2	2	c02	S1	126	2	1	-0.8883
449	127	20	122	2.25	0	1.2534	1	1	c02	S1	127	2	1	-1.2534
450	128	20	24	1.05	0	1.0611	2	2	c02	S1	128	2	1	-1.0611
451	129	20	13	1.35	0	0.9771	2	2	c02	S1	129	2	1	-0.9771
452	130	20	3	1.055	0	1.3222	1	1	c02	S1	130	2	1	-1.3222
453	131	20	13	3.05	0	1.1123	1	1	c02	S1	131	2	1	-1.1123
454	132	20	7	1.65	0	1.5382	1	1	c02	S1	132	2	1	-1.5382
455	133	20	45	3.45	0	0.9878	2	2	c02	S1	133	2	1	-0.9878
456	134	20	3	1.35	0	2.0985	2	2	c02	S1	134	2	1	-2.0985
457	135	20	75	1.45	0	1.3393	1	1	c02	S1	135	2	1	-1.3393
458	136	20	75	3.05	0	0.9177	1	1	c02	S1	136	2	1	-0.9177
459	137	20	7	1.055	0	1.1728	1	1	c02	S1	137	2	1	-1.1728
460	138	20	45	1.15	0	1.1099	1	1	c02	S1	138	2	1	-1.1099
461	139	20	7	2.85	1	2.6771	1	2	c02	S1	139	2	1	2.6771
462	140	20	122	1.055	0	0.7866	2	2	c02	S1	140	2	1	-0.7866
463	141	20	75	2.85	0	1.0345	1	1	c02	S1	141	2	1	-1.0345
464	142	20	1	1.35	1	1.8079	1	2	c02	S1	142	2	1	1.8079
465	143	20	122	1.55	0	0.9714	2	2	c02	S1	143	2	1	-0.9714
466	144	20	58	3.05	0	1.3163	1	1	c02	S1	144	2	1	-1.3163
467	145	20	24	3.85	0	2.6502	2	2	c02	S1	145	2	1	-2.6502
468	146	20	45	3.85	0	1.1514	1	1	c02	S1	146	2	1	-1.1514
469	147	20	45	1.55	0	1.2426	1	1	c02	S1	147	2	1	-1.2426
470	148	20	32	1.65	0	1.1453	1	1	c02	S1	148	2	1	-1.1453
471	149	20	32	2.05	0	0.8615	2	2	c02	S1	149	2	1	-0.8615
472	150	20	1	1.85	1	2.1331	1	2	c02	S1	150	2	1	2.1331
473	151	20	45	2.85	0	1.736	1	1	c02	S1	151	2	1	-1.736
474	152	20	32	1.85	0	1.4188	1	1	c02	S1	152	2	1	-1.4188
475	153	20	24	1.055	0	1.2032	1	1	c02	S1	153	2	1	-1.2032
476	154	20	13	1.65	0	1.3095	2	2	c02	S1	154	2	1	-1.3095
477	155	20	24	3.05	0	1.1578	2	2	c02	S1	155	2	1	-1.1578
478	156	20	75	1.85	0	0.978	1	1	c02	S1	156	2	1	-0.978
479	157	20	122	1.35	0	1.2123	2	2	c02	S1	157	2	1	-1.2123
480	158	20	58	1.35	0	1.1101	2	2	c02	S1	158	2	1	-1.1101
481	159	20	24	1.45	0	0.7683	2	2	c02	S1	159	2	1	-0.7683
482	160	20	58	2.25	0	1.1326	1	1	c02	S1	160	2	1	-1.1326
483	161	20	3	1.85	0	2.7756	2	2	c02	S1	161	2	1	-2.7756
484	162	20	3	3.05	1	1.3389	1	2	c02	S1	162	2	1	1.3389
485	163	20	3	1.65	0	3.2245	2	2	c02	S1	163	2	1	-3.2245
486	164	20	122	1.25	0	1.4813	1	1	c02	S1	164	2	1	-1.4813
487	166	20	1	3.05	1	1.4437	2	1	c02	S1	166	2	1	1.4437
488	167	20	3	1.45	0	1.2982	1	1	c02	S1	167	2	1	-1.2982
489	168	20	7	1.85	0	1.257	1	1	c02	S1	168	2	1	-1.257
490	169	20	1	1.9	1	1.4933	1	2	c02	S1	169	2	1	1.4933
491	170	20	24	3.45	0	1.3219	1	1	c02	S1	170	2	1	-1.3219
492	4	20	23	1.08	0	2.5025	1	1	c02	S2	4	2	0	-2.5025
493	5	20	73	3.8	0	3.2129	1	1	c02	S2	5	2	0	-3.2129
494	6	20	73	1.5	0	2.1408	1	1	c02	S2	6	2	0	-2.1408
495	7	20	2	3.5	1	3.3174	1	2	c02	S2	7	2	0	3.3174
496	9	20	2	1.9	1	3.6178	2	1	c02	S2	9	2	0	3.6178
497	11	20	23	1.02	0	2.5408	1	1	c02	S2	11	2	0	-2.5408
498	13	20	14	1.5	0	3.1737	2	2	c02	S2	13	2	0	-3.1737
499	14	20	118	1.2	0	2.6413	2	2	c02	S2	14	2	0	-2.6413
500	15	20	4	1.7	1	3.5449	1	2	c02	S2	15	2	0	3.5449
501	16	20	118	1.025	0	3.4365	1	1	c02	S2	16	2	0	-3.4365
502	18	20	2	2.5	1	2.3087	1	2	c02	S2	18	2	0	2.3087
503	20	20	118	1.9	0	1.8235	1	1	c02	S2	20	2	0	-1.8235
504	22	20	118	1.085	0	1.4469	2	2	c02	S2	22	2	0	-1.4469
505	24	20	62	1.7	0	1.7955	1	1	c02	S2	24	2	0	-1.7955
506	25	20	73	2.5	0	1.5362	1	1	c02	S2	25	2	0	-1.5362
507	27	20	6	1.9	1	2.9936	1	2	c02	S2	27	2	0	2.9936
508	28	20	14	2.3	0	1.9298	1	1	c02	S2	28	2	0	-1.9298
509	29	20	23	1.47	0	1.8287	1	1	c02	S2	29	2	0	-1.8287
510	30	20	29	1.025	0	2.0776	2	2	c02	S2	30	2	0	-2.0776
511	31	20	4	1.9	1	1.9314	2	1	c02	S2	31	2	0	1.9314
512	32	20	6	2.3	1	1.7116	2	1	c02	S2	32	2	0	1.7116
513	33	20	118	1.5	0	1.3725	1	1	c02	S2	33	2	0	-1.3725
514	34	20	50	1.33	0	2.8889	1	1	c02	S2	34	2	0	-2.8889
515	35	20	14	1.025	0	2.9096	2	2	c02	S2	35	2	0	-2.9096
516	36	20	62	1.2	0	1.5451	2	2	c02	S2	36	2	0	-1.5451
517	37	20	23	1.7	0	1.518	2	2	c02	S2	37	2	0	-1.518
518	38	20	23	3.1	0	1.9563	2	2	c02	S2	38	2	0	-1.9563
519	39	20	14	1.47	0	2.9708	1	1	c02	S2	39	2	0	-2.9708
520	40	20	50	1.5	0	3.13	2	2	c02	S2	40	2	0	-3.13
521	41	20	23	2.8	0	2.4703	1	1	c02	S2	41	2	0	-2.4703
522	42	20	73	3.1	0	1.3433	1	1	c02	S2	42	2	0	-1.3433
523	43	20	14	1.7	0	2.1127	2	2	c02	S2	43	2	0	-2.1127
524	44	20	2	1.2	1	2.1743	2	1	c02	S2	44	2	0	2.1743
525	45	20	62	2.5	0	1.8281	2	2	c02	S2	45	2	0	-1.8281
526	46	20	50	3.5	0	3.0857	1	1	c02	S2	46	2	0	-3.0857
527	47	20	4	1.47	1	1.7806	2	1	c02	S2	47	2	0	1.7806
528	48	20	2	1.7	1	1.3399	2	1	c02	S2	48	2	0	1.3399
529	49	20	73	1.83	0	1.2252	1	1	c02	S2	49	2	0	-1.2252
530	50	20	4	2.3	1	1.2723	2	1	c02	S2	50	2	0	1.2723
531	51	20	6	2.8	1	2.1148	1	2	c02	S2	51	2	0	2.1148
532	52	20	2	1.47	1	1.7791	1	2	c02	S2	52	2	0	1.7791
533	53	20	50	1.02	0	1.3789	2	2	c02	S2	53	2	0	-1.3789
534	54	20	2	1.5	1	1.361	2	1	c02	S2	54	2	0	1.361
535	55	20	29	1.5	0	1.1839	2	2	c02	S2	55	2	0	-1.1839
536	57	20	29	1.2	0	1.8645	2	2	c02	S2	57	2	0	-1.8645
537	58	20	62	3.5	0	2.1673	2	2	c02	S2	58	2	0	-2.1673
538	59	20	50	1.83	0	1.4835	1	1	c02	S2	59	2	0	-1.4835
539	60	20	50	3.1	0	2.5307	2	2	c02	S2	60	2	0	-2.5307
540	61	20	23	1.83	0	1.9338	2	2	c02	S2	61	2	0	-1.9338
541	62	20	50	1.9	0	1.7013	1	1	c02	S2	62	2	0	-1.7013
542	63	20	50	2.3	0	1.5424	1	1	c02	S2	63	2	0	-1.5424
543	64	20	2	2.07	1	1.3599	1	2	c02	S2	64	2	0	1.3599
544	65	20	6	1.2	0	1.9755	1	1	c02	S2	65	2	0	-1.9755
545	66	20	118	2.3	0	0.9195	2	2	c02	S2	66	2	0	-0.9195
546	67	20	118	2.5	0	0.9162	2	2	c02	S2	67	2	0	-0.9162
547	68	20	6	2.07	1	1.9108	1	2	c02	S2	68	2	0	1.9108
548	69	20	6	1.83	1	1.9262	2	1	c02	S2	69	2	0	1.9262
549	70	20	2	2.8	1	1.4083	1	2	c02	S2	70	2	0	1.4083
550	71	20	4	3.1	1	1.515	1	2	c02	S2	71	2	0	1.515
551	72	20	73	2.8	0	1.5852	1	1	c02	S2	72	2	0	-1.5852
552	73	20	4	1.085	0	2.822	1	1	c02	S2	73	2	0	-2.822
553	74	20	29	1.7	0	1.2153	2	2	c02	S2	74	2	0	-1.2153
554	75	20	29	1.2	0	1.3922	2	2	c02	S2	75	2	0	-1.3922
555	76	20	29	3.8	0	1.5459	1	1	c02	S2	76	2	0	-1.5459
556	77	20	73	1.08	0	1.1864	2	2	c02	S2	77	2	0	-1.1864
557	78	20	2	1.83	1	1.3195	2	1	c02	S2	78	2	0	1.3195
558	79	20	73	1.9	0	1.3431	1	1	c02	S2	79	2	0	-1.3431
559	80	20	29	2.5	0	1.2874	1	1	c02	S2	80	2	0	-1.2874
560	81	20	118	1.2	0	1.2915	1	1	c02	S2	81	2	0	-1.2915
561	82	20	62	1.2	0	1.3191	1	1	c02	S2	82	2	0	-1.3191
562	83	20	29	3.1	0	0.8974	2	2	c02	S2	83	2	0	-0.8974
563	84	20	23	1.2	0	1.3469	1	1	c02	S2	84	2	0	-1.3469
564	85	20	50	2.8	0	0.8653	2	2	c02	S2	85	2	0	-0.8653
565	86	20	2	2.3	1	1.1186	1	2	c02	S2	86	2	0	1.1186
566	87	20	6	3.1	1	1.2834	2	1	c02	S2	87	2	0	1.2834
567	88	20	6	1.5	1	3.4844	1	2	c02	S2	88	2	0	3.4844
568	89	20	4	1.2	1	3.5196	1	2	c02	S2	89	2	0	3.5196
569	90	20	2	3.1	1	1.4745	2	1	c02	S2	90	2	0	1.4745
570	91	20	62	2.07	0	1.2308	1	1	c02	S2	91	2	0	-1.2308
571	92	20	50	2.5	0	1.3266	1	1	c02	S2	92	2	0	-1.3266
572	93	20	23	2.3	1	1.0967	2	1	c02	S2	93	2	0	1.0967
573	94	20	73	3.5	0	1.3755	1	1	c02	S2	94	2	0	-1.3755
574	95	20	2	1.02	0	2.6306	1	1	c02	S2	95	2	0	-2.6306
575	96	20	62	2.8	0	1.0278	1	1	c02	S2	96	2	0	-1.0278
576	97	20	23	2.5	0	0.9063	2	2	c02	S2	97	2	0	-0.9063
577	98	20	50	2.07	0	1.5858	2	2	c02	S2	98	2	0	-1.5858
578	99	20	6	1.02	0	2.5415	1	1	c02	S2	99	2	0	-2.5415
579	100	20	14	1.33	0	1.4302	2	2	c02	S2	100	2	0	-1.4302
580	101	20	118	1.7	0	0.9479	2	2	c02	S2	101	2	0	-0.9479
581	103	20	118	1.83	0	1.1796	2	2	c02	S2	103	2	0	-1.1796
582	104	20	29	2.07	0	1.6341	1	1	c02	S2	104	2	0	-1.6341
583	105	20	6	1.08	0	1.4081	1	1	c02	S2	105	2	0	-1.4081
584	106	20	4	1.33	1	2.9407	1	2	c02	S2	106	2	0	2.9407
585	107	20	73	1.33	0	1.1961	1	1	c02	S2	107	2	0	-1.1961
586	108	20	62	2.3	0	1.9446	2	2	c02	S2	108	2	0	-1.9446
587	109	20	23	1.5	0	1.9695	1	1	c02	S2	109	2	0	-1.9695
588	110	20	4	3.5	1	1.636	1	2	c02	S2	110	2	0	1.636
589	111	20	23	2.07	0	1.2214	2	2	c02	S2	111	2	0	-1.2214
590	112	20	118	3.5	0	1.0733	2	2	c02	S2	112	2	0	-1.0733
591	113	20	62	1.5	0	1.1507	2	2	c02	S2	113	2	0	-1.1507
592	114	20	73	2.07	0	1.6216	1	1	c02	S2	114	2	0	-1.6216
593	115	20	4	2.07	1	1.7961	1	2	c02	S2	115	2	0	1.7961
594	116	20	6	1.2	0	2.2503	1	1	c02	S2	116	2	0	-2.2503
595	117	20	14	1.83	0	1.2536	2	2	c02	S2	117	2	0	-1.2536
596	118	20	62	1.33	0	1.2384	2	2	c02	S2	118	2	0	-1.2384
597	119	20	6	1.47	1	1.865	2	1	c02	S2	119	2	0	1.865
598	120	20	118	2.8	0	1.2849	2	2	c02	S2	120	2	0	-1.2849
599	121	20	73	2.3	0	1.4448	2	2	c02	S2	121	2	0	-1.4448
600	122	20	14	1.2	0	1.7757	1	1	c02	S2	122	2	0	-1.7757
601	123	20	14	1.9	0	1.7971	2	2	c02	S2	123	2	0	-1.7971
602	124	20	62	1.9	0	0.9146	2	2	c02	S2	124	2	0	-0.9146
603	125	20	29	1.83	0	1.0767	1	1	c02	S2	125	2	0	-1.0767
604	126	20	14	3.5	1	1.8757	2	1	c02	S2	126	2	0	1.8757
605	127	20	50	3.8	0	1.5518	2	2	c02	S2	127	2	0	-1.5518
606	128	20	6	3.8	1	1.6341	1	2	c02	S2	128	2	0	1.6341
607	129	20	4	1.5	1	2.0133	2	1	c02	S2	129	2	0	2.0133
608	130	20	73	1.47	0	0.9745	2	2	c02	S2	130	2	0	-0.9745
609	131	20	50	1.2	0	1.3751	1	1	c02	S2	131	2	0	-1.3751
610	132	20	4	3.8	1	1.3604	1	2	c02	S2	132	2	0	1.3604
611	133	20	29	1.47	0	1.1999	2	2	c02	S2	133	2	0	-1.1999
612	134	20	73	1.2	0	1.167	1	1	c02	S2	134	2	0	-1.167
613	135	20	2	3.8	1	1.1065	1	2	c02	S2	135	2	0	1.1065
614	136	20	62	1.085	0	1.0897	1	1	c02	S2	136	2	0	-1.0897
615	137	20	62	1.47	0	1.5853	1	1	c02	S2	137	2	0	-1.5853
616	138	20	73	1.7	0	1.2565	1	1	c02	S2	138	2	0	-1.2565
617	139	20	29	1.9	0	1.3215	1	1	c02	S2	139	2	0	-1.3215
618	140	20	62	3.1	0	1.1885	1	1	c02	S2	140	2	0	-1.1885
619	141	20	14	1.085	0	1.3916	1	1	c02	S2	141	2	0	-1.3916
620	142	20	50	1.08	0	1.4665	1	1	c02	S2	142	2	0	-1.4665
621	143	20	14	1.2	0	1.4026	2	2	c02	S2	143	2	0	-1.4026
622	144	20	6	1.7	1	1.258	1	2	c02	S2	144	2	0	1.258
623	145	20	50	1.47	0	0.9597	2	2	c02	S2	145	2	0	-0.9597
624	146	20	62	1.025	0	1.8452	1	1	c02	S2	146	2	0	-1.8452
625	147	20	29	1.085	0	2.0289	2	2	c02	S2	147	2	0	-2.0289
626	148	20	118	3.8	0	1.4247	1	1	c02	S2	148	2	0	-1.4247
627	149	20	6	2.5	1	1.2416	2	1	c02	S2	149	2	0	1.2416
628	150	20	50	1.7	0	1.3703	2	2	c02	S2	150	2	0	-1.3703
629	151	20	4	1.025	0	1.5294	2	2	c02	S2	151	2	0	-1.5294
630	152	20	4	2.8	1	1.4412	2	1	c02	S2	152	2	0	1.4412
631	153	20	29	2.8	0	1.1106	1	1	c02	S2	153	2	0	-1.1106
632	154	20	4	1.83	1	1.5384	1	2	c02	S2	154	2	0	1.5384
633	155	20	118	1.33	0	1.6491	1	1	c02	S2	155	2	0	-1.6491
634	156	20	2	1.33	1	2.178	1	2	c02	S2	156	2	0	2.178
635	157	20	73	1.02	0	1.1728	1	1	c02	S2	157	2	0	-1.1728
636	158	20	23	1.33	0	1.5102	2	2	c02	S2	158	2	0	-1.5102
637	159	20	23	1.2	0	1.6042	2	2	c02	S2	159	2	0	-1.6042
638	160	20	6	1.33	0	2.1751	2	2	c02	S2	160	2	0	-2.1751
639	161	20	73	1.2	0	0.7764	2	2	c02	S2	161	2	0	-0.7764
640	162	20	23	3.8	0	2.3808	2	2	c02	S2	162	2	0	-2.3808
641	163	20	29	2.3	0	1.392	1	1	c02	S2	163	2	0	-1.392
642	164	20	118	2.07	0	1.1244	2	2	c02	S2	164	2	0	-1.1244
643	165	20	118	1.47	0	1.0551	1	1	c02	S2	165	2	0	-1.0551
644	166	20	29	1.33	0	1.5662	2	2	c02	S2	166	2	0	-1.5662
645	167	20	2	1.2	1	1.6831	2	1	c02	S2	167	2	0	1.6831
646	168	20	14	2.8	1	2.3208	2	1	c02	S2	168	2	0	2.3208
647	169	20	50	1.2	0	1.6905	2	2	c02	S2	169	2	0	-1.6905
648	170	20	23	1.9	0	2.4187	2	2	c02	S2	170	2	0	-2.4187
649	2	20	122	1.85	0	2.3368	2	2	c03	S1	2	3	1	-2.3368
650	4	20	1	2.25	1	2.0343	2	1	c03	S1	4	3	1	2.0343
651	5	20	13	1.65	0	2.742	1	1	c03	S1	5	3	1	-2.742
652	6	20	13	1.05	0	2.3148	1	1	c03	S1	6	3	1	-2.3148
653	8	20	45	1.05	0	1.7237	2	2	c03	S1	8	3	1	-1.7237
654	9	20	58	1.15	0	3.5065	2	2	c03	S1	9	3	1	-3.5065
655	10	20	1	1.35	1	2.2162	2	1	c03	S1	10	3	1	2.2162
656	11	20	75	1.15	0	3.3363	2	2	c03	S1	11	3	1	-3.3363
657	12	20	1	1.65	1	1.6708	2	1	c03	S1	12	3	1	1.6708
658	13	20	122	1.35	0	1.8755	1	1	c03	S1	13	3	1	-1.8755
659	15	20	24	2.05	0	2.3725	1	1	c03	S1	15	3	1	-2.3725
660	16	20	122	1.05	0	1.4697	2	2	c03	S1	16	3	1	-1.4697
661	17	20	1	1.15	1	1.9248	1	2	c03	S1	17	3	1	1.9248
662	18	20	32	1.65	0	3.1655	1	1	c03	S1	18	3	1	-3.1655
663	19	20	3	1.05	0	1.9112	2	2	c03	S1	19	3	1	-1.9112
664	20	20	24	1.85	0	2.7563	2	2	c03	S1	20	3	1	-2.7563
665	21	20	75	2.25	0	2.6502	1	1	c03	S1	21	3	1	-2.6502
666	22	20	13	1.45	0	2.6662	2	2	c03	S1	22	3	1	-2.6662
667	23	20	45	1.25	0	2.3155	1	1	c03	S1	23	3	1	-2.3155
668	24	20	45	3.85	1	2.4538	2	1	c03	S1	24	3	1	2.4538
669	25	20	75	3.05	1	2.9419	1	2	c03	S1	25	3	1	2.9419
670	27	20	58	1.35	0	1.7225	1	1	c03	S1	27	3	1	-1.7225
671	28	20	58	1.9	0	1.9364	2	2	c03	S1	28	3	1	-1.9364
672	29	20	24	1.9	0	1.7207	2	2	c03	S1	29	3	1	-1.7207
673	30	20	45	1.15	0	2.7288	1	1	c03	S1	30	3	1	-2.7288
674	32	20	7	2.85	1	1.6773	2	1	c03	S1	32	3	1	1.6773
675	33	20	32	1.35	0	1.9305	2	2	c03	S1	33	3	1	-1.9305
676	34	20	32	3.85	1	2.7172	2	1	c03	S1	34	3	1	2.7172
677	35	20	13	2.85	1	2.0657	2	1	c03	S1	35	3	1	2.0657
678	36	20	7	1.05	0	1.4503	2	2	c03	S1	36	3	1	-1.4503
679	37	20	3	2.85	1	2.7326	2	1	c03	S1	37	3	1	2.7326
680	38	20	1	1.55	1	1.5414	2	1	c03	S1	38	3	1	1.5414
681	39	20	3	1.45	1	1.3409	1	2	c03	S1	39	3	1	1.3409
682	40	20	45	2.85	0	2.371	1	1	c03	S1	40	3	1	-2.371
683	41	20	24	1.65	0	2.1082	2	2	c03	S1	41	3	1	-2.1082
684	42	20	45	1.85	0	2.8581	2	2	c03	S1	42	3	1	-2.8581
685	43	20	7	1.65	1	3.8829	2	1	c03	S1	43	3	1	3.8829
686	44	20	75	1.65	0	3.0288	1	1	c03	S1	44	3	1	-3.0288
687	45	20	58	2.25	0	2.8333	1	1	c03	S1	45	3	1	-2.8333
688	46	20	7	1.055	0	1.5949	2	2	c03	S1	46	3	1	-1.5949
689	47	20	75	1.25	0	2.2417	2	2	c03	S1	47	3	1	-2.2417
690	49	20	32	1.05	0	2.1848	2	2	c03	S1	49	3	1	-2.1848
691	50	20	58	3.45	0	2.7576	1	1	c03	S1	50	3	1	-2.7576
692	51	20	45	1.055	0	1.8902	2	2	c03	S1	51	3	1	-1.8902
693	52	20	3	1.9	1	2.6734	1	2	c03	S1	52	3	1	2.6734
694	54	20	58	3.05	0	3.0089	2	2	c03	S1	54	3	1	-3.0089
695	55	20	32	1.45	0	1.9756	1	1	c03	S1	55	3	1	-1.9756
696	56	20	1	3.05	1	2.7377	1	2	c03	S1	56	3	1	2.7377
697	57	20	75	1.9	0	2.0069	1	1	c03	S1	57	3	1	-2.0069
698	58	20	24	2.25	0	3.4833	1	1	c03	S1	58	3	1	-3.4833
699	59	20	122	2.05	0	1.7157	1	1	c03	S1	59	3	1	-1.7157
700	62	20	58	1.05	0	1.6451	2	2	c03	S1	62	3	1	-1.6451
701	63	20	58	1.45	0	2.4416	1	1	c03	S1	63	3	1	-2.4416
702	64	20	45	2.25	0	2.4256	1	1	c03	S1	64	3	1	-2.4256
703	65	20	122	1.055	0	1.2881	1	1	c03	S1	65	3	1	-1.2881
704	66	20	24	1.25	0	1.551	1	1	c03	S1	66	3	1	-1.551
705	67	20	122	1.9	0	1.4385	2	2	c03	S1	67	3	1	-1.4385
706	68	20	58	1.55	0	2.0376	2	2	c03	S1	68	3	1	-2.0376
707	69	20	45	1.55	0	1.3113	1	1	c03	S1	69	3	1	-1.3113
708	70	20	3	2.05	1	0.9405	1	2	c03	S1	70	3	1	0.9405
709	71	20	3	1.055	0	1.4654	1	1	c03	S1	71	3	1	-1.4654
710	72	20	1	2.85	1	1.5928	1	2	c03	S1	72	3	1	1.5928
711	73	20	75	2.55	0	3.0056	1	1	c03	S1	73	3	1	-3.0056
712	74	20	32	2.25	0	2.1817	1	1	c03	S1	74	3	1	-2.1817
713	75	20	1	3.85	1	1.3189	1	2	c03	S1	75	3	1	1.3189
714	76	20	75	1.05	0	1.6702	2	2	c03	S1	76	3	1	-1.6702
715	77	20	1	1.055	1	3.7243	2	1	c03	S1	77	3	1	3.7243
716	78	20	122	1.15	0	1.698	1	1	c03	S1	78	3	1	-1.698
717	79	20	32	1.85	0	1.3356	1	1	c03	S1	79	3	1	-1.3356
718	80	20	122	1.45	0	2.1234	2	2	c03	S1	80	3	1	-2.1234
719	81	20	58	1.055	0	2.0858	2	2	c03	S1	81	3	1	-2.0858
720	82	20	1	1.45	1	1.3169	2	1	c03	S1	82	3	1	1.3169
721	83	20	13	3.45	1	2.7076	1	2	c03	S1	83	3	1	2.7076
722	84	20	3	1.15	1	1.0743	2	1	c03	S1	84	3	1	1.0743
723	85	20	122	1.55	0	1.6145	1	1	c03	S1	85	3	1	-1.6145
724	86	20	75	2.05	0	1.8194	2	2	c03	S1	86	3	1	-1.8194
725	87	20	75	1.85	0	2.1407	1	1	c03	S1	87	3	1	-2.1407
726	88	20	122	2.25	0	1.7875	1	1	c03	S1	88	3	1	-1.7875
727	89	20	58	2.05	0	1.6373	1	1	c03	S1	89	3	1	-1.6373
728	90	20	3	2.55	1	1.0963	2	1	c03	S1	90	3	1	1.0963
729	91	20	58	1.25	0	1.8405	2	2	c03	S1	91	3	1	-1.8405
730	92	20	32	2.55	0	2.4838	2	2	c03	S1	92	3	1	-2.4838
731	93	20	3	2.25	1	1.0029	2	1	c03	S1	93	3	1	1.0029
732	94	20	13	1.55	1	2.0896	1	2	c03	S1	94	3	1	2.0896
733	95	20	75	1.55	0	2.7322	1	1	c03	S1	95	3	1	-2.7322
734	97	20	7	1.15	1	3.8696	1	2	c03	S1	97	3	1	3.8696
735	98	20	7	2.55	1	1.1784	1	2	c03	S1	98	3	1	1.1784
736	99	20	32	1.25	0	1.6735	1	1	c03	S1	99	3	1	-1.6735
737	100	20	3	1.55	1	1.7031	2	1	c03	S1	100	3	1	1.7031
738	101	20	24	1.45	0	2.3632	2	2	c03	S1	101	3	1	-2.3632
739	102	20	45	2.55	1	3.4595	2	1	c03	S1	102	3	1	3.4595
740	103	20	7	2.25	1	1.7475	1	2	c03	S1	103	3	1	1.7475
741	104	20	58	2.85	1	3.4676	1	2	c03	S1	104	3	1	3.4676
742	105	20	24	1.15	0	3.1687	1	1	c03	S1	105	3	1	-3.1687
743	106	20	58	1.65	0	1.1971	1	1	c03	S1	106	3	1	-1.1971
744	107	20	13	3.05	1	0.9926	1	2	c03	S1	107	3	1	0.9926
745	108	20	32	3.05	1	2.6618	1	2	c03	S1	108	3	1	2.6618
746	109	20	24	1.35	0	1.8947	1	1	c03	S1	109	3	1	-1.8947
747	110	20	7	1.85	1	1.0991	2	1	c03	S1	110	3	1	1.0991
748	112	20	45	3.05	1	1.3842	2	1	c03	S1	112	3	1	1.3842
749	113	20	1	1.85	1	1.3721	1	2	c03	S1	113	3	1	1.3721
750	114	20	75	1.35	0	1.399	1	1	c03	S1	114	3	1	-1.399
751	115	20	32	2.05	0	2.8644	2	2	c03	S1	115	3	1	-2.8644
752	116	20	7	2.05	1	3.7686	2	1	c03	S1	116	3	1	3.7686
753	117	20	122	1.25	0	2.9374	1	1	c03	S1	117	3	1	-2.9374
754	118	20	75	3.85	1	1.8581	1	2	c03	S1	118	3	1	1.8581
755	119	20	3	3.05	1	3.8861	1	2	c03	S1	119	3	1	3.8861
756	121	20	24	2.85	1	2.2648	1	2	c03	S1	121	3	1	2.2648
757	122	20	24	1.55	0	1.8525	2	2	c03	S1	122	3	1	-1.8525
758	123	20	24	1.05	0	1.6251	1	1	c03	S1	123	3	1	-1.6251
759	124	20	32	1.9	0	2.2066	2	2	c03	S1	124	3	1	-2.2066
760	125	20	7	3.85	1	1.0458	2	1	c03	S1	125	3	1	1.0458
761	126	20	1	1.25	1	1.4186	1	2	c03	S1	126	3	1	1.4186
762	127	20	7	1.9	1	1.1558	2	1	c03	S1	127	3	1	1.1558
763	129	20	1	2.05	1	1.2891	1	2	c03	S1	129	3	1	1.2891
764	130	20	32	1.15	0	3.8163	2	2	c03	S1	130	3	1	-3.8163
765	131	20	13	3.85	1	0.7535	1	2	c03	S1	131	3	1	0.7535
766	132	20	13	1.9	1	3.4529	1	2	c03	S1	132	3	1	3.4529
767	133	20	7	1.55	1	1.3913	2	1	c03	S1	133	3	1	1.3913
768	134	20	45	1.9	0	2.3958	1	1	c03	S1	134	3	1	-2.3958
769	135	20	7	1.25	1	3.2291	1	2	c03	S1	135	3	1	3.2291
770	136	20	13	1.85	1	1.4299	2	1	c03	S1	136	3	1	1.4299
771	137	20	1	1.9	1	0.9959	1	2	c03	S1	137	3	1	0.9959
772	138	20	7	3.05	1	1.0281	2	1	c03	S1	138	3	1	1.0281
773	139	20	24	3.85	1	2.6334	2	1	c03	S1	139	3	1	2.6334
774	140	20	32	1.055	0	2.2814	2	2	c03	S1	140	3	1	-2.2814
775	142	20	122	3.45	0	2.3634	2	2	c03	S1	142	3	1	-2.3634
776	143	20	122	1.65	0	1.4303	1	1	c03	S1	143	3	1	-1.4303
777	144	20	3	3.85	1	0.9388	1	2	c03	S1	144	3	1	0.9388
778	145	20	75	1.45	0	1.6831	2	2	c03	S1	145	3	1	-1.6831
779	146	20	75	1.055	0	1.5246	1	1	c03	S1	146	3	1	-1.5246
780	147	20	45	3.45	0	2.6136	2	2	c03	S1	147	3	1	-2.6136
781	148	20	3	1.35	0	1.2713	2	2	c03	S1	148	3	1	-1.2713
782	150	20	24	3.05	1	2.2872	1	2	c03	S1	150	3	1	2.2872
783	151	20	32	1.55	0	1.8135	1	1	c03	S1	151	3	1	-1.8135
784	152	20	7	1.45	1	2.5286	1	2	c03	S1	152	3	1	2.5286
785	153	20	3	1.65	1	2.9641	2	1	c03	S1	153	3	1	2.9641
786	154	20	45	1.65	0	1.6037	1	1	c03	S1	154	3	1	-1.6037
787	155	20	13	1.055	0	1.2819	1	1	c03	S1	155	3	1	-1.2819
788	156	20	75	3.45	0	2.7354	2	2	c03	S1	156	3	1	-2.7354
789	157	20	3	1.25	1	0.9937	2	1	c03	S1	157	3	1	0.9937
790	158	20	7	3.45	1	1.0682	2	1	c03	S1	158	3	1	1.0682
791	159	20	45	2.05	0	2.7644	1	1	c03	S1	159	3	1	-2.7644
792	160	20	13	1.15	0	2.1167	1	1	c03	S1	160	3	1	-2.1167
793	161	20	58	1.85	0	2.0392	2	2	c03	S1	161	3	1	-2.0392
794	162	20	3	1.85	1	1.4385	1	2	c03	S1	162	3	1	1.4385
795	163	20	24	1.055	0	3.5426	1	1	c03	S1	163	3	1	-3.5426
796	164	20	32	2.85	1	3.4965	1	2	c03	S1	164	3	1	3.4965
797	165	20	24	2.55	1	2.0897	1	2	c03	S1	165	3	1	2.0897
798	166	20	1	2.55	1	1.3211	2	1	c03	S1	166	3	1	1.3211
799	167	20	122	2.85	0	1.4708	1	1	c03	S1	167	3	1	-1.4708
800	168	20	13	2.55	1	1.4669	2	1	c03	S1	168	3	1	1.4669
801	169	20	122	2.55	0	1.588	2	2	c03	S1	169	3	1	-1.588
802	170	20	32	3.45	1	2.3148	1	2	c03	S1	170	3	1	2.3148
803	1	20	62	1.47	0	1.5979	1	1	c03	S2	1	3	0	-1.5979
804	2	20	118	1.2	0	1.7548	2	2	c03	S2	2	3	0	-1.7548
805	3	20	23	2.3	0	1.3422	1	1	c03	S2	3	3	0	-1.3422
806	4	20	2	1.47	0	1.7525	1	1	c03	S2	4	3	0	-1.7525
807	5	20	4	2.3	1	1.2393	2	1	c03	S2	5	3	0	1.2393
808	6	20	23	1.5	0	2.0104	1	1	c03	S2	6	3	0	-2.0104
809	7	20	118	3.1	0	1.4019	1	1	c03	S2	7	3	0	-1.4019
810	8	20	50	1.9	0	2.4216	1	1	c03	S2	8	3	0	-2.4216
811	9	20	4	2.07	1	1.8336	2	1	c03	S2	9	3	0	1.8336
812	10	20	29	2.3	1	2.2521	2	1	c03	S2	10	3	0	2.2521
813	11	20	2	2.3	1	1.2934	1	2	c03	S2	11	3	0	1.2934
814	12	20	62	1.7	0	1.6546	1	1	c03	S2	12	3	0	-1.6546
815	13	20	73	3.5	1	1.8263	1	2	c03	S2	13	3	0	1.8263
816	14	20	118	1.47	0	1.3754	1	1	c03	S2	14	3	0	-1.3754
817	15	20	14	2.3	0	2.407	2	2	c03	S2	15	3	0	-2.407
818	16	20	118	1.2	0	1.0198	1	1	c03	S2	16	3	0	-1.0198
819	17	20	6	3.5	1	0.9069	1	2	c03	S2	17	3	0	0.9069
820	18	20	118	2.3	0	1.0297	1	1	c03	S2	18	3	0	-1.0297
821	19	20	62	1.2	0	1.2734	2	2	c03	S2	19	3	0	-1.2734
822	20	20	50	1.33	0	1.4518	2	2	c03	S2	20	3	0	-1.4518
823	21	20	6	3.8	1	0.7426	1	2	c03	S2	21	3	0	0.7426
824	22	20	73	3.1	1	1.4647	2	1	c03	S2	22	3	0	1.4647
825	23	20	118	1.7	0	1.2167	1	1	c03	S2	23	3	0	-1.2167
826	24	20	62	3.5	1	1.3985	1	2	c03	S2	24	3	0	1.3985
827	25	20	62	1.085	0	1.4578	1	1	c03	S2	25	3	0	-1.4578
828	26	20	4	1.83	1	1.0704	2	1	c03	S2	26	3	0	1.0704
829	27	20	14	1.2	0	2.0077	1	1	c03	S2	27	3	0	-2.0077
830	28	20	23	1.02	0	2.0029	2	2	c03	S2	28	3	0	-2.0029
831	29	20	14	1.47	1	2.0998	2	1	c03	S2	29	3	0	2.0998
832	30	20	118	1.5	0	1.3326	2	2	c03	S2	30	3	0	-1.3326
833	31	20	29	1.83	0	2.2786	1	1	c03	S2	31	3	0	-2.2786
834	32	20	2	1.9	1	1.331	1	2	c03	S2	32	3	0	1.331
835	33	20	6	1.2	0	2.4524	2	2	c03	S2	33	3	0	-2.4524
836	34	20	23	3.5	1	1.4139	1	2	c03	S2	34	3	0	1.4139
837	35	20	50	1.02	0	1.4742	1	1	c03	S2	35	3	0	-1.4742
838	36	20	14	1.5	1	1.7891	2	1	c03	S2	36	3	0	1.7891
839	37	20	23	2.5	1	1.7898	1	2	c03	S2	37	3	0	1.7898
840	38	20	6	1.9	1	1.9019	1	2	c03	S2	38	3	0	1.9019
841	39	20	23	3.1	1	2.4619	2	1	c03	S2	39	3	0	2.4619
842	40	20	4	3.8	1	0.7951	1	2	c03	S2	40	3	0	0.7951
843	41	20	118	2.5	0	1.0557	1	1	c03	S2	41	3	0	-1.0557
844	42	20	73	1.83	0	2.0745	2	2	c03	S2	42	3	0	-2.0745
845	43	20	23	2.07	1	1.7658	1	2	c03	S2	43	3	0	1.7658
846	44	20	29	1.9	1	1.9262	1	2	c03	S2	44	3	0	1.9262
847	45	20	14	3.1	1	1.8768	1	2	c03	S2	45	3	0	1.8768
848	46	20	14	3.5	1	1.1024	2	1	c03	S2	46	3	0	1.1024
849	47	20	2	1.33	1	2.0493	2	1	c03	S2	47	3	0	2.0493
850	48	20	2	2.8	1	1.072	2	1	c03	S2	48	3	0	1.072
851	49	20	14	3.8	1	1.2325	1	2	c03	S2	49	3	0	1.2325
852	50	20	14	1.2	0	2.2616	1	1	c03	S2	50	3	0	-2.2616
853	51	20	23	1.2	0	1.2681	1	1	c03	S2	51	3	0	-1.2681
854	52	20	29	3.5	1	1.7348	2	1	c03	S2	52	3	0	1.7348
855	53	20	6	3.1	1	1.7449	1	2	c03	S2	53	3	0	1.7449
856	54	20	62	2.07	0	1.2909	1	1	c03	S2	54	3	0	-1.2909
857	55	20	50	1.7	0	2.5328	1	1	c03	S2	55	3	0	-2.5328
858	56	20	29	2.5	1	2.3669	2	1	c03	S2	56	3	0	2.3669
859	57	20	118	1.025	0	1.8172	1	1	c03	S2	57	3	0	-1.8172
860	58	20	14	1.025	0	1.4504	2	2	c03	S2	58	3	0	-1.4504
861	59	20	73	1.2	0	1.5045	2	2	c03	S2	59	3	0	-1.5045
862	60	20	29	1.7	1	2.068	1	2	c03	S2	60	3	0	2.068
863	61	20	14	2.8	1	1.2326	2	1	c03	S2	61	3	0	1.2326
864	62	20	73	1.2	0	1.3795	2	2	c03	S2	62	3	0	-1.3795
865	63	20	62	1.5	1	2.6424	1	2	c03	S2	63	3	0	2.6424
866	64	20	29	2.8	0	1.4521	1	1	c03	S2	64	3	0	-1.4521
867	65	20	4	1.085	0	1.519	2	2	c03	S2	65	3	0	-1.519
868	66	20	14	2.5	1	0.9269	1	2	c03	S2	66	3	0	0.9269
869	67	20	4	1.9	1	1.2843	2	1	c03	S2	67	3	0	1.2843
870	68	20	23	1.33	0	1.4477	2	2	c03	S2	68	3	0	-1.4477
871	69	20	29	2.07	1	2.3599	1	2	c03	S2	69	3	0	2.3599
872	70	20	14	1.7	1	1.8763	2	1	c03	S2	70	3	0	1.8763
873	71	20	118	2.8	0	1.8085	2	2	c03	S2	71	3	0	-1.8085
874	72	20	2	2.5	1	1.0121	1	2	c03	S2	72	3	0	1.0121
875	73	20	29	1.47	0	1.7925	1	1	c03	S2	73	3	0	-1.7925
876	74	20	6	1.7	1	1.2532	1	2	c03	S2	74	3	0	1.2532
877	75	20	73	2.8	0	1.7043	1	1	c03	S2	75	3	0	-1.7043
878	76	20	118	1.33	0	0.9751	2	2	c03	S2	76	3	0	-0.9751
879	77	20	118	3.8	0	1.9885	1	1	c03	S2	77	3	0	-1.9885
880	78	20	14	1.085	0	2.0172	2	2	c03	S2	78	3	0	-2.0172
881	79	20	14	2.07	1	2.1299	1	2	c03	S2	79	3	0	2.1299
882	80	20	23	1.08	0	1.9304	1	1	c03	S2	80	3	0	-1.9304
883	81	20	62	1.9	0	2.294	1	1	c03	S2	81	3	0	-2.294
884	82	20	4	1.2	1	0.8738	1	2	c03	S2	82	3	0	0.8738
885	83	20	29	1.2	0	2.3283	2	2	c03	S2	83	3	0	-2.3283
886	84	20	50	2.3	0	2.0746	2	2	c03	S2	84	3	0	-2.0746
887	85	20	50	1.08	0	1.1905	1	1	c03	S2	85	3	0	-1.1905
888	86	20	4	1.7	1	1.3184	1	2	c03	S2	86	3	0	1.3184
889	87	20	14	1.33	0	1.1632	1	1	c03	S2	87	3	0	-1.1632
890	88	20	29	3.8	1	1.5954	2	1	c03	S2	88	3	0	1.5954
891	89	20	6	2.5	1	1.2502	2	1	c03	S2	89	3	0	1.2502
892	90	20	50	2.5	1	1.5111	2	1	c03	S2	90	3	0	1.5111
893	91	20	29	3.1	1	1.6663	1	2	c03	S2	91	3	0	1.6663
894	92	20	62	2.3	0	2.503	1	1	c03	S2	92	3	0	-2.503
895	93	20	6	1.2	1	2.0493	1	2	c03	S2	93	3	0	2.0493
896	94	20	50	1.2	0	1.7419	2	2	c03	S2	94	3	0	-1.7419
897	95	20	73	1.08	0	0.9946	2	2	c03	S2	95	3	0	-0.9946
898	96	20	73	3.8	0	1.6382	1	1	c03	S2	96	3	0	-1.6382
899	97	20	29	1.2	0	1.4753	2	2	c03	S2	97	3	0	-1.4753
900	98	20	4	1.33	0	1.197	1	1	c03	S2	98	3	0	-1.197
901	99	20	50	1.5	0	1.5283	1	1	c03	S2	99	3	0	-1.5283
902	100	20	2	1.83	1	2.0084	2	1	c03	S2	100	3	0	2.0084
903	101	20	2	3.5	1	0.7981	1	2	c03	S2	101	3	0	0.7981
904	102	20	6	2.8	1	1.4259	2	1	c03	S2	102	3	0	1.4259
905	103	20	50	3.8	1	2.8834	2	1	c03	S2	103	3	0	2.8834
906	104	20	73	2.3	0	1.7102	2	2	c03	S2	104	3	0	-1.7102
907	105	20	50	1.2	0	1.7663	1	1	c03	S2	105	3	0	-1.7663
908	106	20	2	1.2	1	1.3395	1	2	c03	S2	106	3	0	1.3395
909	107	20	6	1.08	0	1.1611	2	2	c03	S2	107	3	0	-1.1611
910	108	20	4	1.2	0	1.3664	2	2	c03	S2	108	3	0	-1.3664
911	109	20	73	2.5	0	2.1486	2	2	c03	S2	109	3	0	-2.1486
912	110	20	6	1.47	1	2.6131	2	1	c03	S2	110	3	0	2.6131
913	111	20	14	1.9	1	2.6674	1	2	c03	S2	111	3	0	2.6674
914	112	20	62	3.8	1	2.0217	2	1	c03	S2	112	3	0	2.0217
915	113	20	23	3.8	1	0.8896	1	2	c03	S2	113	3	0	0.8896
916	114	20	118	1.9	0	1.2802	1	1	c03	S2	114	3	0	-1.2802
917	115	20	73	1.02	0	1.4796	2	2	c03	S2	115	3	0	-1.4796
918	116	20	62	1.025	0	1.2687	1	1	c03	S2	116	3	0	-1.2687
919	117	20	73	1.7	0	1.1193	1	1	c03	S2	117	3	0	-1.1193
920	118	20	118	3.5	1	2.0619	1	2	c03	S2	118	3	0	2.0619
921	119	20	50	3.5	1	1.7003	2	1	c03	S2	119	3	0	1.7003
922	120	20	6	2.3	1	0.8557	1	2	c03	S2	120	3	0	0.8557
923	121	20	4	3.1	1	1.0874	2	1	c03	S2	121	3	0	1.0874
924	122	20	50	2.07	0	1.7074	2	2	c03	S2	122	3	0	-1.7074
925	123	20	4	1.47	1	1.1149	2	1	c03	S2	123	3	0	1.1149
926	124	20	50	1.47	0	1.7559	1	1	c03	S2	124	3	0	-1.7559
927	125	20	73	1.9	0	1.6528	1	1	c03	S2	125	3	0	-1.6528
928	126	20	29	1.025	0	1.066	1	1	c03	S2	126	3	0	-1.066
929	127	20	73	2.07	0	1.3546	1	1	c03	S2	127	3	0	-1.3546
930	128	20	2	1.5	1	1.1958	1	2	c03	S2	128	3	0	1.1958
931	129	20	14	1.83	0	1.7285	2	2	c03	S2	129	3	0	-1.7285
932	130	20	6	1.5	1	2.2996	2	1	c03	S2	130	3	0	2.2996
933	131	20	62	1.2	0	1.5459	2	2	c03	S2	131	3	0	-1.5459
934	132	20	118	1.085	0	0.8626	2	2	c03	S2	132	3	0	-0.8626
935	133	20	62	1.83	0	1.1806	2	2	c03	S2	133	3	0	-1.1806
936	134	20	2	1.7	1	1.1349	2	1	c03	S2	134	3	0	1.1349
937	135	20	6	1.02	0	1.5535	1	1	c03	S2	135	3	0	-1.5535
938	136	20	62	2.8	0	2.5593	2	2	c03	S2	136	3	0	-2.5593
939	137	20	2	1.2	1	2.1681	1	2	c03	S2	137	3	0	2.1681
940	138	20	62	3.1	1	2.3289	2	1	c03	S2	138	3	0	2.3289
941	139	20	4	1.5	1	1.203	1	2	c03	S2	139	3	0	1.203
942	140	20	2	1.02	0	0.9868	2	2	c03	S2	140	3	0	-0.9868
943	141	20	4	1.025	0	1.0921	1	1	c03	S2	141	3	0	-1.0921
944	142	20	2	2.07	1	1.1377	1	2	c03	S2	142	3	0	1.1377
945	143	20	23	1.9	0	2.0479	2	2	c03	S2	143	3	0	-2.0479
946	144	20	73	1.47	0	1.4235	1	1	c03	S2	144	3	0	-1.4235
947	145	20	4	2.5	1	1.1615	2	1	c03	S2	145	3	0	1.1615
948	146	20	2	3.1	1	0.8555	2	1	c03	S2	146	3	0	0.8555
949	147	20	118	1.83	0	1.0954	2	2	c03	S2	147	3	0	-1.0954
950	148	20	2	1.08	0	1.4098	1	1	c03	S2	148	3	0	-1.4098
951	149	20	23	1.83	1	2.4685	1	2	c03	S2	149	3	0	2.4685
952	150	20	2	3.8	1	0.7952	1	2	c03	S2	150	3	0	0.7952
953	151	20	29	1.5	1	2.2574	2	1	c03	S2	151	3	0	2.2574
954	152	20	62	1.33	0	1.1093	2	2	c03	S2	152	3	0	-1.1093
955	153	20	23	1.7	1	3.6184	2	1	c03	S2	153	3	0	3.6184
956	154	20	23	2.8	0	0.9166	1	1	c03	S2	154	3	0	-0.9166
957	155	20	6	1.33	1	2.214	1	2	c03	S2	155	3	0	2.214
958	156	20	62	2.5	1	1.3057	1	2	c03	S2	156	3	0	1.3057
959	157	20	50	2.8	1	1.2305	1	2	c03	S2	157	3	0	1.2305
960	158	20	73	1.5	0	1.2499	1	1	c03	S2	158	3	0	-1.2499
961	159	20	29	1.085	0	1.188	2	2	c03	S2	159	3	0	-1.188
962	160	20	50	3.1	1	1.58	1	2	c03	S2	160	3	0	1.58
963	161	20	4	2.8	1	0.9617	1	2	c03	S2	161	3	0	0.9617
964	162	20	29	1.33	0	1.1104	1	1	c03	S2	162	3	0	-1.1104
965	163	20	4	3.5	1	0.7432	1	2	c03	S2	163	3	0	0.7432
966	164	20	50	1.83	0	1.2221	2	2	c03	S2	164	3	0	-1.2221
967	165	20	118	2.07	0	0.9899	1	1	c03	S2	165	3	0	-0.9899
968	166	20	23	1.2	0	1.802	2	2	c03	S2	166	3	0	-1.802
969	167	20	73	1.33	0	0.9626	2	2	c03	S2	167	3	0	-0.9626
970	168	20	6	1.83	1	1.5594	2	1	c03	S2	168	3	0	1.5594
971	169	20	23	1.47	0	1.0528	1	1	c03	S2	169	3	0	-1.0528
972	170	20	6	2.07	1	0.9133	1	2	c03	S2	170	3	0	0.9133
973	1	20	45	3.85	1	4.232	1	2	c06	S1	1	4	0	4.232
974	2	20	24	3.05	1	2.5408	2	1	c06	S1	2	4	0	2.5408
975	3	20	24	3.45	1	2.1979	1	2	c06	S1	3	4	0	2.1979
976	4	20	45	1.45	0	3.7607	2	2	c06	S1	4	4	0	-3.7607
977	5	20	45	2.25	0	2.4163	1	1	c06	S1	5	4	0	-2.4163
978	7	20	24	2.25	1	3.1271	2	1	c06	S1	7	4	0	3.1271
979	9	20	13	1.05	0	3.248	1	1	c06	S1	9	4	0	-3.248
980	10	20	58	2.55	1	2.6222	1	2	c06	S1	10	4	0	2.6222
981	11	20	75	2.55	1	2.7509	2	1	c06	S1	11	4	0	2.7509
982	12	20	45	1.9	1	2.6418	1	2	c06	S1	12	4	0	2.6418
983	14	20	7	3.45	1	2.4691	1	2	c06	S1	14	4	0	2.4691
984	15	20	7	1.05	0	3.1904	2	2	c06	S1	15	4	0	-3.1904
985	16	20	45	1.25	0	3.6582	2	2	c06	S1	16	4	0	-3.6582
986	17	20	24	2.05	1	2.4967	1	2	c06	S1	17	4	0	2.4967
987	19	20	7	1.055	0	2.7058	2	2	c06	S1	19	4	0	-2.7058
988	20	20	3	3.45	1	2.813	2	1	c06	S1	20	4	0	2.813
989	21	20	24	1.55	1	3.3592	1	2	c06	S1	21	4	0	3.3592
990	22	20	7	1.15	0	2.2415	1	1	c06	S1	22	4	0	-2.2415
991	23	20	32	2.05	1	2.1629	1	2	c06	S1	23	4	0	2.1629
992	24	20	122	1.65	0	3.2473	1	1	c06	S1	24	4	0	-3.2473
993	25	20	32	1.65	1	2.9703	2	1	c06	S1	25	4	0	2.9703
994	26	20	45	2.05	1	2.6308	1	2	c06	S1	26	4	0	2.6308
995	27	20	13	1.055	0	2.5192	1	1	c06	S1	27	4	0	-2.5192
996	28	20	75	1.05	0	2.8801	1	1	c06	S1	28	4	0	-2.8801
997	29	20	75	1.055	0	2.6343	1	1	c06	S1	29	4	0	-2.6343
998	30	20	1	1.15	0	2.9425	1	1	c06	S1	30	4	0	-2.9425
999	31	20	1	1.05	0	3.0808	1	1	c06	S1	31	4	0	-3.0808
1000	32	20	7	3.05	1	2.0824	2	1	c06	S1	32	4	0	2.0824
1001	33	20	1	1.055	0	2.3315	1	1	c06	S1	33	4	0	-2.3315
1002	34	20	3	1.85	1	2.1064	2	1	c06	S1	34	4	0	2.1064
1003	35	20	32	1.85	1	3.4686	1	2	c06	S1	35	4	0	3.4686
1004	36	20	7	2.05	1	2.3703	2	1	c06	S1	36	4	0	2.3703
1005	37	20	7	1.45	1	3.8236	1	2	c06	S1	37	4	0	3.8236
1006	38	20	3	2.25	1	1.6518	1	2	c06	S1	38	4	0	1.6518
1007	39	20	1	3.05	1	1.8168	2	1	c06	S1	39	4	0	1.8168
1008	40	20	24	3.85	1	1.8932	2	1	c06	S1	40	4	0	1.8932
1009	41	20	13	1.25	0	3.7487	2	2	c06	S1	41	4	0	-3.7487
1010	42	20	13	1.9	1	3.9921	2	1	c06	S1	42	4	0	3.9921
1011	43	20	24	1.65	1	2.5685	1	2	c06	S1	43	4	0	2.5685
1012	44	20	45	2.85	1	1.9994	1	2	c06	S1	44	4	0	1.9994
1013	45	20	24	1.05	0	2.82	2	2	c06	S1	45	4	0	-2.82
1014	46	20	1	1.85	1	1.6351	2	1	c06	S1	46	4	0	1.6351
1015	47	20	75	3.45	1	2.613	2	1	c06	S1	47	4	0	2.613
1016	48	20	122	1.55	0	3.5203	2	2	c06	S1	48	4	0	-3.5203
1017	50	20	122	1.05	0	1.6859	1	1	c06	S1	50	4	0	-1.6859
1018	51	20	58	2.85	1	1.6921	1	2	c06	S1	51	4	0	1.6921
1019	52	20	32	1.15	0	2.0845	1	1	c06	S1	52	4	0	-2.0845
1020	53	20	58	1.65	1	3.8831	2	1	c06	S1	53	4	0	3.8831
1021	54	20	58	1.85	1	2.2556	2	1	c06	S1	54	4	0	2.2556
1022	55	20	24	1.45	0	3.6148	2	2	c06	S1	55	4	0	-3.6148
1023	56	20	32	3.05	1	1.6082	2	1	c06	S1	56	4	0	1.6082
1024	57	20	13	2.25	1	1.996	1	2	c06	S1	57	4	0	1.996
1025	58	20	75	2.05	1	2.0228	2	1	c06	S1	58	4	0	2.0228
1026	60	20	3	3.85	1	2.1538	1	2	c06	S1	60	4	0	2.1538
1027	62	20	1	2.55	1	2.1228	1	2	c06	S1	62	4	0	2.1228
1028	63	20	13	1.65	1	2.5214	2	1	c06	S1	63	4	0	2.5214
1029	64	20	3	3.05	1	1.7215	1	2	c06	S1	64	4	0	1.7215
1030	65	20	3	2.55	1	1.487	2	1	c06	S1	65	4	0	1.487
1031	66	20	13	1.15	0	2.5913	2	2	c06	S1	66	4	0	-2.5913
1032	67	20	122	2.85	1	2.3702	1	2	c06	S1	67	4	0	2.3702
1033	68	20	32	2.55	1	1.9027	1	2	c06	S1	68	4	0	1.9027
1034	69	20	3	1.05	0	1.5972	1	1	c06	S1	69	4	0	-1.5972
1035	70	20	7	1.55	1	2.9465	2	1	c06	S1	70	4	0	2.9465
1036	71	20	75	3.85	1	2.2733	1	2	c06	S1	71	4	0	2.2733
1037	72	20	24	2.55	1	2.5031	2	1	c06	S1	72	4	0	2.5031
1038	73	20	122	2.25	1	2.8509	2	1	c06	S1	73	4	0	2.8509
1039	74	20	58	3.05	1	2.3054	1	2	c06	S1	74	4	0	2.3054
1040	75	20	32	1.55	0	2.2048	1	1	c06	S1	75	4	0	-2.2048
1041	76	20	122	1.15	0	2.5885	2	2	c06	S1	76	4	0	-2.5885
1042	77	20	24	1.055	0	2.9486	1	1	c06	S1	77	4	0	-2.9486
1043	78	20	7	2.55	1	3.0668	1	2	c06	S1	78	4	0	3.0668
1044	79	20	122	2.55	1	2.0387	2	1	c06	S1	79	4	0	2.0387
1045	80	20	58	1.05	0	2.4648	1	1	c06	S1	80	4	0	-2.4648
1046	81	20	122	1.055	0	2.0146	1	1	c06	S1	81	4	0	-2.0146
1047	82	20	75	1.85	0	3.1776	2	2	c06	S1	82	4	0	-3.1776
1048	83	20	1	3.85	1	3.4639	1	2	c06	S1	83	4	0	3.4639
1049	84	20	1	1.45	1	2.252	2	1	c06	S1	84	4	0	2.252
1050	85	20	3	1.9	1	1.8213	2	1	c06	S1	85	4	0	1.8213
1051	86	20	45	1.65	1	2.4941	1	2	c06	S1	86	4	0	2.4941
1052	87	20	7	1.35	1	2.7847	1	2	c06	S1	87	4	0	2.7847
1053	88	20	58	2.05	1	1.9425	2	1	c06	S1	88	4	0	1.9425
1054	89	20	58	1.25	0	3.5342	1	1	c06	S1	89	4	0	-3.5342
1055	90	20	122	1.85	0	2.6002	1	1	c06	S1	90	4	0	-2.6002
1056	91	20	24	1.15	0	2.41	1	1	c06	S1	91	4	0	-2.41
1057	92	20	1	3.45	1	2.1672	1	2	c06	S1	92	4	0	2.1672
1058	93	20	32	3.45	1	2.4627	1	2	c06	S1	93	4	0	2.4627
1059	94	20	7	1.85	1	2.4299	2	1	c06	S1	94	4	0	2.4299
1060	95	20	45	2.55	1	2.9904	1	2	c06	S1	95	4	0	2.9904
1061	96	20	32	1.05	0	2.7474	1	1	c06	S1	96	4	0	-2.7474
1062	97	20	7	2.85	1	2.2299	2	1	c06	S1	97	4	0	2.2299
1063	98	20	75	1.15	0	2.0241	2	2	c06	S1	98	4	0	-2.0241
1064	99	20	75	1.9	1	2.6344	2	1	c06	S1	99	4	0	2.6344
1065	100	20	75	2.25	1	2.2681	1	2	c06	S1	100	4	0	2.2681
1066	101	20	75	1.35	0	2.4791	2	2	c06	S1	101	4	0	-2.4791
1067	102	20	32	2.25	1	1.7855	1	2	c06	S1	102	4	0	1.7855
1068	103	20	1	1.55	1	2.7866	1	2	c06	S1	103	4	0	2.7866
1069	105	20	1	1.35	1	1.9013	2	1	c06	S1	105	4	0	1.9013
1070	106	20	7	1.65	1	1.8674	2	1	c06	S1	106	4	0	1.8674
1071	107	20	3	1.25	1	2.8724	1	2	c06	S1	107	4	0	2.8724
1072	108	20	13	2.85	1	1.7313	2	1	c06	S1	108	4	0	1.7313
1073	110	20	24	1.35	0	3.3131	1	1	c06	S1	110	4	0	-3.3131
1074	111	20	1	1.9	1	2.482	1	2	c06	S1	111	4	0	2.482
1075	112	20	32	1.055	0	2.8262	1	1	c06	S1	112	4	0	-2.8262
1076	113	20	24	1.85	0	3.5462	2	2	c06	S1	113	4	0	-3.5462
1077	114	20	1	1.65	1	2.3927	2	1	c06	S1	114	4	0	2.3927
1078	115	20	3	1.15	0	4.2251	2	2	c06	S1	115	4	0	-4.2251
1079	116	20	32	1.9	1	3.1348	2	1	c06	S1	116	4	0	3.1348
1080	117	20	7	1.25	0	3.1118	2	2	c06	S1	117	4	0	-3.1118
1081	118	20	75	2.85	1	2.2056	1	2	c06	S1	118	4	0	2.2056
1082	119	20	122	3.85	1	2.255	2	1	c06	S1	119	4	0	2.255
1083	120	20	122	1.25	0	3.9328	1	1	c06	S1	120	4	0	-3.9328
1084	121	20	3	2.05	1	2.6381	1	2	c06	S1	121	4	0	2.6381
1085	122	20	24	1.9	1	1.8451	2	1	c06	S1	122	4	0	1.8451
1086	123	20	3	1.35	1	4.1476	2	1	c06	S1	123	4	0	4.1476
1087	125	20	58	3.45	1	4.1301	1	2	c06	S1	125	4	0	4.1301
1088	126	20	58	1.9	1	3.7578	1	2	c06	S1	126	4	0	3.7578
1089	128	20	45	1.15	0	2.5309	1	1	c06	S1	128	4	0	-2.5309
1090	129	20	45	1.35	0	3.1296	1	1	c06	S1	129	4	0	-3.1296
1091	130	20	122	1.35	0	2.352	2	2	c06	S1	130	4	0	-2.352
1092	131	20	122	2.05	0	2.9326	1	1	c06	S1	131	4	0	-2.9326
1093	132	20	13	1.35	1	2.213	2	1	c06	S1	132	4	0	2.213
1094	133	20	32	1.45	0	3.2933	2	2	c06	S1	133	4	0	-3.2933
1095	134	20	58	1.15	0	3.625	1	1	c06	S1	134	4	0	-3.625
1096	135	20	45	3.05	1	2.0215	1	2	c06	S1	135	4	0	2.0215
1097	136	20	13	3.05	1	1.8882	1	2	c06	S1	136	4	0	1.8882
1098	137	20	1	2.25	1	2.3115	2	1	c06	S1	137	4	0	2.3115
1099	138	20	7	3.85	1	1.7256	1	2	c06	S1	138	4	0	1.7256
1100	139	20	3	1.45	1	4.2188	1	2	c06	S1	139	4	0	4.2188
1101	140	20	58	2.25	1	2.5563	1	2	c06	S1	140	4	0	2.5563
1102	141	20	13	2.55	1	1.6052	1	2	c06	S1	141	4	0	1.6052
1103	142	20	3	2.85	1	1.7448	1	2	c06	S1	142	4	0	1.7448
1104	143	20	75	3.05	1	1.9821	2	1	c06	S1	143	4	0	1.9821
1105	144	20	58	1.35	0	2.358	2	2	c06	S1	144	4	0	-2.358
1106	145	20	13	3.45	1	1.7346	2	1	c06	S1	145	4	0	1.7346
1107	146	20	75	1.45	0	3.8216	1	1	c06	S1	146	4	0	-3.8216
1108	147	20	1	2.05	1	2.3743	1	2	c06	S1	147	4	0	2.3743
1109	148	20	45	1.85	1	2.6126	1	2	c06	S1	148	4	0	2.6126
1110	149	20	58	3.85	1	1.6188	2	1	c06	S1	149	4	0	1.6188
1111	150	20	13	1.55	1	2.5732	2	1	c06	S1	150	4	0	2.5732
1112	151	20	24	2.85	1	1.5907	2	1	c06	S1	151	4	0	1.5907
1113	152	20	58	1.055	0	2.0347	1	1	c06	S1	152	4	0	-2.0347
1114	153	20	75	1.55	0	1.8102	1	1	c06	S1	153	4	0	-1.8102
1115	154	20	122	3.05	1	2.3076	1	2	c06	S1	154	4	0	2.3076
1116	155	20	13	3.85	1	2.1183	2	1	c06	S1	155	4	0	2.1183
1117	156	20	32	1.25	0	2.3269	2	2	c06	S1	156	4	0	-2.3269
1118	157	20	7	2.25	1	1.5008	2	1	c06	S1	157	4	0	1.5008
1119	158	20	3	1.55	1	1.8715	2	1	c06	S1	158	4	0	1.8715
1120	159	20	75	1.25	0	2.3928	1	1	c06	S1	159	4	0	-2.3928
1121	160	20	45	1.55	0	2.9678	2	2	c06	S1	160	4	0	-2.9678
1122	161	20	32	1.35	0	2.2812	1	1	c06	S1	161	4	0	-2.2812
1123	162	20	3	1.65	1	1.4761	2	1	c06	S1	162	4	0	1.4761
1124	163	20	122	3.45	1	2.0836	1	2	c06	S1	163	4	0	2.0836
1125	164	20	45	1.055	0	2.4778	2	2	c06	S1	164	4	0	-2.4778
1126	165	20	58	1.45	0	2.4765	2	2	c06	S1	165	4	0	-2.4765
1127	166	20	32	3.85	1	2.0729	1	2	c06	S1	166	4	0	2.0729
1128	167	20	3	1.055	0	1.6452	2	2	c06	S1	167	4	0	-1.6452
1129	168	20	7	1.9	1	1.3019	1	2	c06	S1	168	4	0	1.3019
1130	169	20	1	1.25	1	1.5908	2	1	c06	S1	169	4	0	1.5908
1131	170	20	45	3.45	1	1.3972	1	2	c06	S1	170	4	0	1.3972
1132	1	20	6	1.2	1	3.5337	1	2	c06	S2	1	4	1	3.5337
1133	2	20	6	1.2	1	2.1739	2	1	c06	S2	2	4	1	2.1739
1134	3	20	50	3.1	1	3.2969	1	2	c06	S2	3	4	1	3.2969
1135	4	20	29	1.47	1	2.7623	2	1	c06	S2	4	4	1	2.7623
1136	5	20	29	1.9	1	2.616	2	1	c06	S2	5	4	1	2.616
1137	6	20	2	1.08	1	2.4246	1	2	c06	S2	6	4	1	2.4246
1138	7	20	6	3.5	1	2.3908	1	2	c06	S2	7	4	1	2.3908
1139	8	20	2	1.02	0	2.305	1	1	c06	S2	8	4	1	-2.305
1140	9	20	23	1.2	0	2.2226	1	1	c06	S2	9	4	1	-2.2226
1141	10	20	4	1.2	0	1.7273	1	1	c06	S2	10	4	1	-1.7273
1142	11	20	14	1.2	0	2.8976	1	1	c06	S2	11	4	1	-2.8976
1143	12	20	62	2.07	1	2.8173	1	2	c06	S2	12	4	1	2.8173
1144	13	20	2	1.33	1	2.2951	2	1	c06	S2	13	4	1	2.2951
1145	14	20	2	1.9	1	2.6919	2	1	c06	S2	14	4	1	2.6919
1146	15	20	50	1.2	0	2.8599	2	2	c06	S2	15	4	1	-2.8599
1147	16	20	73	1.33	0	3.1572	1	1	c06	S2	16	4	1	-3.1572
1148	17	20	73	1.5	0	2.5125	2	2	c06	S2	17	4	1	-2.5125
1149	18	20	23	1.9	1	2.2476	1	2	c06	S2	18	4	1	2.2476
1150	19	20	4	1.7	1	1.9997	2	1	c06	S2	19	4	1	1.9997
1151	20	20	23	3.8	1	1.9923	1	2	c06	S2	20	4	1	1.9923
1152	21	20	23	2.07	1	2.209	1	2	c06	S2	21	4	1	2.209
1153	22	20	14	1.025	0	1.5516	1	1	c06	S2	22	4	1	-1.5516
1154	23	20	6	3.8	1	1.8228	2	1	c06	S2	23	4	1	1.8228
1155	25	20	50	1.08	0	2.6424	1	1	c06	S2	25	4	1	-2.6424
1156	26	20	6	2.07	1	1.551	2	1	c06	S2	26	4	1	1.551
1157	27	20	4	3.1	1	1.347	1	2	c06	S2	27	4	1	1.347
1158	28	20	14	2.3	1	2.3055	2	1	c06	S2	28	4	1	2.3055
1159	29	20	118	3.8	1	1.8206	1	2	c06	S2	29	4	1	1.8206
1160	30	20	62	2.8	1	3.1919	2	1	c06	S2	30	4	1	3.1919
1161	31	20	6	1.5	1	1.9343	1	2	c06	S2	31	4	1	1.9343
1162	32	20	2	2.07	1	1.7353	2	1	c06	S2	32	4	1	1.7353
1163	33	20	2	1.2	0	1.8234	1	1	c06	S2	33	4	1	-1.8234
1164	34	20	6	2.8	1	1.2094	2	1	c06	S2	34	4	1	1.2094
1165	35	20	29	1.7	1	3.2528	1	2	c06	S2	35	4	1	3.2528
1166	37	20	73	2.07	0	3.1017	2	2	c06	S2	37	4	1	-3.1017
1167	38	20	4	2.3	1	1.1935	1	2	c06	S2	38	4	1	1.1935
1168	39	20	62	1.2	0	3.1936	1	1	c06	S2	39	4	1	-3.1936
1169	40	20	4	1.2	0	2.5514	1	1	c06	S2	40	4	1	-2.5514
1170	41	20	73	1.08	0	2.3113	1	1	c06	S2	41	4	1	-2.3113
1171	42	20	73	2.5	1	2.3924	2	1	c06	S2	42	4	1	2.3924
1172	43	20	4	1.085	0	1.8892	2	2	c06	S2	43	4	1	-1.8892
1173	44	20	50	2.07	0	3.0352	2	2	c06	S2	44	4	1	-3.0352
1174	45	20	4	3.8	1	2.194	1	2	c06	S2	45	4	1	2.194
1175	46	20	62	1.33	0	1.374	1	1	c06	S2	46	4	1	-1.374
1176	47	20	62	1.47	0	1.773	1	1	c06	S2	47	4	1	-1.773
1177	48	20	50	1.2	0	2.7749	1	1	c06	S2	48	4	1	-2.7749
1178	49	20	62	3.5	1	1.8675	2	1	c06	S2	49	4	1	1.8675
1179	50	20	118	1.7	0	1.6401	2	2	c06	S2	50	4	1	-1.6401
1180	51	20	6	1.02	0	1.773	1	1	c06	S2	51	4	1	-1.773
1181	52	20	2	1.7	1	1.7793	2	1	c06	S2	52	4	1	1.7793
1182	53	20	73	3.5	1	1.8252	1	2	c06	S2	53	4	1	1.8252
1183	54	20	29	2.5	1	2.3678	1	2	c06	S2	54	4	1	2.3678
1184	55	20	14	2.8	1	1.9397	2	1	c06	S2	55	4	1	1.9397
1185	56	20	14	1.33	0	1.4765	1	1	c06	S2	56	4	1	-1.4765
1186	57	20	50	3.5	1	1.9745	2	1	c06	S2	57	4	1	1.9745
1187	58	20	118	1.5	0	1.9387	1	1	c06	S2	58	4	1	-1.9387
1188	59	20	62	1.83	1	2.8534	2	1	c06	S2	59	4	1	2.8534
1189	60	20	14	1.47	0	2.7983	1	1	c06	S2	60	4	1	-2.7983
1190	61	20	14	1.085	0	2.3024	1	1	c06	S2	61	4	1	-2.3024
1191	62	20	4	1.83	0	2.3107	2	2	c06	S2	62	4	1	-2.3107
1192	63	20	62	1.2	0	3.4502	1	1	c06	S2	63	4	1	-3.4502
1193	64	20	4	1.5	1	3.9731	2	1	c06	S2	64	4	1	3.9731
1194	65	20	23	1.7	1	3.6425	1	2	c06	S2	65	4	1	3.6425
1195	67	20	29	1.5	0	2.4115	2	2	c06	S2	67	4	1	-2.4115
1196	68	20	14	2.07	1	2.2502	1	2	c06	S2	68	4	1	2.2502
1197	69	20	62	2.3	1	1.5753	2	1	c06	S2	69	4	1	1.5753
1198	71	20	14	3.8	1	2.1876	1	2	c06	S2	71	4	1	2.1876
1199	72	20	73	1.7	1	4.1594	2	1	c06	S2	72	4	1	4.1594
1200	73	20	2	2.8	1	1.4989	2	1	c06	S2	73	4	1	1.4989
1201	75	20	14	2.5	1	3.5974	1	2	c06	S2	75	4	1	3.5974
1202	76	20	6	1.33	0	2.4255	2	2	c06	S2	76	4	1	-2.4255
1203	77	20	118	1.2	0	1.2577	2	2	c06	S2	77	4	1	-1.2577
1204	78	20	118	3.1	1	2.7254	2	1	c06	S2	78	4	1	2.7254
1205	79	20	118	2.3	1	3.0851	1	2	c06	S2	79	4	1	3.0851
1206	80	20	14	1.7	1	1.7321	2	1	c06	S2	80	4	1	1.7321
1207	81	20	62	1.7	0	1.7805	1	1	c06	S2	81	4	1	-1.7805
1208	82	20	6	3.1	1	1.3137	2	1	c06	S2	82	4	1	1.3137
1209	83	20	2	2.5	1	1.3652	1	2	c06	S2	83	4	1	1.3652
1210	84	20	14	3.1	1	1.6597	2	1	c06	S2	84	4	1	1.6597
1211	85	20	62	1.5	0	3.0314	1	1	c06	S2	85	4	1	-3.0314
1212	86	20	4	1.47	1	2.0081	1	2	c06	S2	86	4	1	2.0081
1213	87	20	62	3.8	1	1.4233	2	1	c06	S2	87	4	1	1.4233
1214	88	20	50	1.7	0	3.0602	2	2	c06	S2	88	4	1	-3.0602
1215	89	20	118	1.47	0	4.2114	1	1	c06	S2	89	4	1	-4.2114
1216	90	20	50	3.8	1	3.326	1	2	c06	S2	90	4	1	3.326
1217	91	20	4	1.025	0	2.3508	2	2	c06	S2	91	4	1	-2.3508
1218	92	20	23	2.5	1	1.7042	1	2	c06	S2	92	4	1	1.7042
1219	93	20	23	1.33	0	2.0317	1	1	c06	S2	93	4	1	-2.0317
1220	94	20	23	1.08	0	2.0431	1	1	c06	S2	94	4	1	-2.0431
1221	95	20	50	1.02	0	2.1737	1	1	c06	S2	95	4	1	-2.1737
1222	96	20	4	1.9	1	2.0107	1	2	c06	S2	96	4	1	2.0107
1223	97	20	73	1.83	0	1.7844	1	1	c06	S2	97	4	1	-1.7844
1224	98	20	50	1.33	0	2.3529	2	2	c06	S2	98	4	1	-2.3529
1225	99	20	29	2.3	1	2.8939	2	1	c06	S2	99	4	1	2.8939
1226	100	20	14	3.5	1	1.2244	1	2	c06	S2	100	4	1	1.2244
1227	101	20	29	1.83	1	2.3294	2	1	c06	S2	101	4	1	2.3294
1228	102	20	50	2.8	1	1.4208	1	2	c06	S2	102	4	1	1.4208
1229	103	20	118	1.2	0	1.5067	1	1	c06	S2	103	4	1	-1.5067
1230	104	20	29	2.07	1	2.7291	1	2	c06	S2	104	4	1	2.7291
1231	105	20	118	1.33	0	1.6595	2	2	c06	S2	105	4	1	-1.6595
1232	106	20	2	2.3	1	1.9681	1	2	c06	S2	106	4	1	1.9681
1233	107	20	73	2.3	0	3.1872	2	2	c06	S2	107	4	1	-3.1872
1234	108	20	73	1.2	0	3.7146	2	2	c06	S2	108	4	1	-3.7146
1235	109	20	23	3.1	1	1.6483	2	1	c06	S2	109	4	1	1.6483
1236	110	20	73	2.8	0	2.4295	2	2	c06	S2	110	4	1	-2.4295
1237	111	20	62	2.5	1	1.7769	1	2	c06	S2	111	4	1	1.7769
1238	112	20	29	3.8	1	1.1898	1	2	c06	S2	112	4	1	1.1898
1239	113	20	62	1.9	1	2.1402	1	2	c06	S2	113	4	1	2.1402
1240	114	20	118	1.83	0	2.1492	2	2	c06	S2	114	4	1	-2.1492
1241	115	20	14	1.5	1	2.6679	2	1	c06	S2	115	4	1	2.6679
1242	116	20	2	3.5	1	1.4744	1	2	c06	S2	116	4	1	1.4744
1243	117	20	6	1.47	1	3.3916	2	1	c06	S2	117	4	1	3.3916
1244	118	20	62	1.025	0	1.3791	1	1	c06	S2	118	4	1	-1.3791
1245	119	20	4	3.5	1	1.1404	1	2	c06	S2	119	4	1	1.1404
1246	120	20	2	1.47	1	1.6014	2	1	c06	S2	120	4	1	1.6014
1247	121	20	73	1.02	0	1.2359	2	2	c06	S2	121	4	1	-1.2359
1248	122	20	29	1.33	0	1.904	2	2	c06	S2	122	4	1	-1.904
1249	123	20	4	2.8	1	1.1942	2	1	c06	S2	123	4	1	1.1942
1250	124	20	4	1.33	0	1.2567	2	2	c06	S2	124	4	1	-1.2567
1251	125	20	23	1.02	0	2.2591	2	2	c06	S2	125	4	1	-2.2591
1252	126	20	73	1.47	0	2.2983	1	1	c06	S2	126	4	1	-2.2983
1253	127	20	29	1.025	0	1.4229	2	2	c06	S2	127	4	1	-1.4229
1254	128	20	2	1.5	1	1.0678	1	2	c06	S2	128	4	1	1.0678
1255	129	20	73	3.8	1	1.6351	2	1	c06	S2	129	4	1	1.6351
1256	130	20	29	3.5	1	1.0469	1	2	c06	S2	130	4	1	1.0469
1257	131	20	50	1.9	1	3.367	2	1	c06	S2	131	4	1	3.367
1258	132	20	23	1.47	0	1.0708	1	1	c06	S2	132	4	1	-1.0708
1259	133	20	14	1.2	0	1.5636	2	2	c06	S2	133	4	1	-1.5636
1260	134	20	4	2.07	1	1.8147	2	1	c06	S2	134	4	1	1.8147
1261	135	20	6	1.9	1	2.4617	2	1	c06	S2	135	4	1	2.4617
1262	136	20	23	2.3	1	1.2497	1	2	c06	S2	136	4	1	1.2497
1263	137	20	29	1.085	0	1.3633	2	2	c06	S2	137	4	1	-1.3633
1264	138	20	118	1.085	0	1.7753	1	1	c06	S2	138	4	1	-1.7753
1265	139	20	6	1.83	1	1.8426	1	2	c06	S2	139	4	1	1.8426
1266	140	20	23	3.5	1	2.6875	1	2	c06	S2	140	4	1	2.6875
1267	141	20	6	2.5	1	1.1813	2	1	c06	S2	141	4	1	1.1813
1268	142	20	73	1.9	0	3.1623	2	2	c06	S2	142	4	1	-3.1623
1269	143	20	29	1.2	0	2.0455	1	1	c06	S2	143	4	1	-2.0455
1270	144	20	73	3.1	1	1.1767	2	1	c06	S2	144	4	1	1.1767
1271	145	20	118	1.9	0	1.529	1	1	c06	S2	145	4	1	-1.529
1272	146	20	6	1.08	0	1.0478	1	1	c06	S2	146	4	1	-1.0478
1273	147	20	23	1.83	0	1.8864	2	2	c06	S2	147	4	1	-1.8864
1274	148	20	4	2.5	1	2.656	1	2	c06	S2	148	4	1	2.656
1275	149	20	118	3.5	1	2.2431	2	1	c06	S2	149	4	1	2.2431
1276	150	20	29	1.2	0	1.5262	1	1	c06	S2	150	4	1	-1.5262
1277	151	20	50	1.47	0	1.6005	2	2	c06	S2	151	4	1	-1.6005
1278	152	20	50	2.5	1	1.5959	1	2	c06	S2	152	4	1	1.5959
1279	153	20	2	3.8	1	1.2239	1	2	c06	S2	153	4	1	1.2239
1280	154	20	2	1.2	1	1.9949	1	2	c06	S2	154	4	1	1.9949
1281	155	20	23	1.5	0	1.5598	1	1	c06	S2	155	4	1	-1.5598
1282	156	20	14	1.83	1	1.5642	2	1	c06	S2	156	4	1	1.5642
1283	157	20	118	2.8	1	2.4345	2	1	c06	S2	157	4	1	2.4345
1284	158	20	62	3.1	1	1.1819	1	2	c06	S2	158	4	1	1.1819
1285	159	20	6	2.3	1	1.9176	1	2	c06	S2	159	4	1	1.9176
1286	160	20	50	1.83	0	2.7416	2	2	c06	S2	160	4	1	-2.7416
1287	161	20	118	2.07	0	1.4963	2	2	c06	S2	161	4	1	-1.4963
1288	162	20	29	2.8	1	1.0896	1	2	c06	S2	162	4	1	1.0896
1289	163	20	50	1.5	0	3.4017	2	2	c06	S2	163	4	1	-3.4017
1290	164	20	62	1.085	0	1.2725	1	1	c06	S2	164	4	1	-1.2725
1291	165	20	6	1.7	1	1.655	1	2	c06	S2	165	4	1	1.655
1292	166	20	73	1.2	0	1.6143	1	1	c06	S2	166	4	1	-1.6143
1293	167	20	29	3.1	1	2.6208	2	1	c06	S2	167	4	1	2.6208
1294	168	20	118	1.025	0	1.355	1	1	c06	S2	168	4	1	-1.355
1295	169	20	2	3.1	1	1.1729	1	2	c06	S2	169	4	1	1.1729
1296	170	20	2	1.83	1	2.2811	1	2	c06	S2	170	4	1	2.2811
1297	1	20	58	1.65	0	1.7945	1	1	c07	S1	1	5	1	-1.7945
1298	2	20	58	1.85	0	1.2265	2	2	c07	S1	2	5	1	-1.2265
1299	3	20	75	1.65	0	0.9091	2	2	c07	S1	3	5	1	-0.9091
1300	4	20	32	1.35	0	1.4061	1	1	c07	S1	4	5	1	-1.4061
1301	5	20	1	1.85	1	1.0471	1	2	c07	S1	5	5	1	1.0471
1302	6	20	122	1.35	0	0.827	2	2	c07	S1	6	5	1	-0.827
1303	7	20	122	1.55	0	1.01	1	1	c07	S1	7	5	1	-1.01
1304	8	20	45	1.15	0	0.9573	1	1	c07	S1	8	5	1	-0.9573
1305	9	20	45	2.55	0	0.9237	1	1	c07	S1	9	5	1	-0.9237
1306	10	20	58	2.05	1	1.4812	1	2	c07	S1	10	5	1	1.4812
1307	11	20	1	1.25	1	1.2239	2	1	c07	S1	11	5	1	1.2239
1308	12	20	24	2.85	1	1.8873	2	1	c07	S1	12	5	1	1.8873
1309	13	20	75	1.45	0	0.862	1	1	c07	S1	13	5	1	-0.862
1310	14	20	75	1.05	0	0.972	1	1	c07	S1	14	5	1	-0.972
1311	15	20	1	1.05	0	0.75	1	1	c07	S1	15	5	1	-0.75
1312	16	20	7	1.9	1	1.5172	1	2	c07	S1	16	5	1	1.5172
1313	17	20	3	3.85	1	0.7824	1	2	c07	S1	17	5	1	0.7824
1314	18	20	13	3.45	1	0.9392	1	2	c07	S1	18	5	1	0.9392
1315	19	20	24	1.05	0	1.015	2	2	c07	S1	19	5	1	-1.015
1316	20	20	13	3.05	1	0.9906	2	1	c07	S1	20	5	1	0.9906
1317	21	20	32	1.55	1	0.9621	2	1	c07	S1	21	5	1	0.9621
1318	22	20	24	1.9	1	1.1183	2	1	c07	S1	22	5	1	1.1183
1319	23	20	7	2.55	1	1.0987	1	2	c07	S1	23	5	1	1.0987
1320	24	20	3	1.45	1	0.9008	2	1	c07	S1	24	5	1	0.9008
1321	25	20	75	1.25	0	1.1613	1	1	c07	S1	25	5	1	-1.1613
1322	26	20	32	2.85	1	0.8408	2	1	c07	S1	26	5	1	0.8408
1323	27	20	1	2.25	1	0.9954	1	2	c07	S1	27	5	1	0.9954
1324	28	20	7	1.05	0	0.7685	1	1	c07	S1	28	5	1	-0.7685
1325	29	20	32	2.55	1	1.105	1	2	c07	S1	29	5	1	1.105
1326	30	20	24	3.85	1	1.3855	2	1	c07	S1	30	5	1	1.3855
1327	31	20	58	2.55	0	1.8354	2	2	c07	S1	31	5	1	-1.8354
1328	32	20	7	3.45	1	0.7189	1	2	c07	S1	32	5	1	0.7189
1329	33	20	122	1.65	0	1.3625	2	2	c07	S1	33	5	1	-1.3625
1330	34	20	58	1.25	0	1.1512	1	1	c07	S1	34	5	1	-1.1512
1331	35	20	32	1.85	1	1.7226	2	1	c07	S1	35	5	1	1.7226
1332	36	20	32	2.05	1	1.521	2	1	c07	S1	36	5	1	1.521
1333	37	20	58	2.25	0	1.206	2	2	c07	S1	37	5	1	-1.206
1334	38	20	13	1.55	1	1.5426	2	1	c07	S1	38	5	1	1.5426
1335	39	20	122	1.05	0	1.0203	1	1	c07	S1	39	5	1	-1.0203
1336	40	20	24	1.85	1	1.1989	2	1	c07	S1	40	5	1	1.1989
1337	41	20	122	2.05	0	1.0473	1	1	c07	S1	41	5	1	-1.0473
1338	42	20	3	2.05	1	0.9716	1	2	c07	S1	42	5	1	0.9716
1339	43	20	32	1.05	0	0.9711	2	2	c07	S1	43	5	1	-0.9711
1340	44	20	32	3.85	1	1.0413	2	1	c07	S1	44	5	1	1.0413
1341	45	20	3	2.85	1	0.8809	1	2	c07	S1	45	5	1	0.8809
1342	46	20	122	1.15	0	1.2913	1	1	c07	S1	46	5	1	-1.2913
1343	47	20	7	1.15	1	0.9613	2	1	c07	S1	47	5	1	0.9613
1344	48	20	32	1.15	0	0.9797	2	2	c07	S1	48	5	1	-0.9797
1345	49	20	75	3.05	0	0.9808	1	1	c07	S1	49	5	1	-0.9808
1346	50	20	45	1.05	0	1.0745	1	1	c07	S1	50	5	1	-1.0745
1347	51	20	45	2.85	1	1.8892	1	2	c07	S1	51	5	1	1.8892
1348	52	20	32	1.9	0	1.9076	1	1	c07	S1	52	5	1	-1.9076
1349	53	20	13	3.85	1	0.7874	2	1	c07	S1	53	5	1	0.7874
1350	54	20	45	1.055	0	1.0021	1	1	c07	S1	54	5	1	-1.0021
1351	55	20	32	1.65	0	1.7482	1	1	c07	S1	55	5	1	-1.7482
1352	56	20	32	1.45	0	1.4371	2	2	c07	S1	56	5	1	-1.4371
1353	57	20	7	1.65	1	0.9547	1	2	c07	S1	57	5	1	0.9547
1354	58	20	24	3.45	1	1.5131	1	2	c07	S1	58	5	1	1.5131
1355	59	20	13	1.35	0	1.0641	2	2	c07	S1	59	5	1	-1.0641
1356	60	20	1	3.05	1	0.984	2	1	c07	S1	60	5	1	0.984
1357	62	20	13	1.25	0	2.2239	2	2	c07	S1	62	5	1	-2.2239
1358	63	20	122	3.45	0	1.5886	2	2	c07	S1	63	5	1	-1.5886
1359	64	20	45	3.45	0	1.0391	2	2	c07	S1	64	5	1	-1.0391
1360	65	20	32	3.05	1	1.5934	1	2	c07	S1	65	5	1	1.5934
1361	66	20	45	1.85	0	1.9428	2	2	c07	S1	66	5	1	-1.9428
1362	67	20	75	2.85	0	0.8792	1	1	c07	S1	67	5	1	-0.8792
1363	68	20	1	1.55	1	0.6495	1	2	c07	S1	68	5	1	0.6495
1364	69	20	3	2.55	1	0.855	1	2	c07	S1	69	5	1	0.855
1365	70	20	122	2.85	0	0.6465	2	2	c07	S1	70	5	1	-0.6465
1366	71	20	24	1.15	1	0.6764	1	2	c07	S1	71	5	1	0.6764
1367	72	20	7	3.05	1	0.9779	2	1	c07	S1	72	5	1	0.9779
1368	73	20	3	3.05	1	0.921	2	1	c07	S1	73	5	1	0.921
1369	74	20	58	1.55	0	0.9738	1	1	c07	S1	74	5	1	-0.9738
1370	75	20	13	1.45	1	2.312	2	1	c07	S1	75	5	1	2.312
1371	76	20	3	1.25	1	1.3691	1	2	c07	S1	76	5	1	1.3691
1372	77	20	45	3.05	1	1.7768	2	1	c07	S1	77	5	1	1.7768
1373	78	20	1	2.05	1	0.7701	1	2	c07	S1	78	5	1	0.7701
1374	79	20	3	1.9	1	0.9768	1	2	c07	S1	79	5	1	0.9768
1375	80	20	24	1.45	1	1.5913	1	2	c07	S1	80	5	1	1.5913
1376	81	20	58	1.05	0	2.0827	2	2	c07	S1	81	5	1	-2.0827
1377	82	20	45	1.65	0	1.6267	2	2	c07	S1	82	5	1	-1.6267
1378	83	20	45	1.55	0	2.0075	1	1	c07	S1	83	5	1	-2.0075
1379	84	20	7	3.85	1	0.9514	2	1	c07	S1	84	5	1	0.9514
1380	85	20	75	1.9	0	1.356	1	1	c07	S1	85	5	1	-1.356
1381	86	20	1	1.9	1	0.7079	1	2	c07	S1	86	5	1	0.7079
1382	87	20	24	1.35	0	1.2745	2	2	c07	S1	87	5	1	-1.2745
1383	88	20	75	2.25	0	1.1097	2	2	c07	S1	88	5	1	-1.1097
1384	89	20	122	1.055	0	1.2645	2	2	c07	S1	89	5	1	-1.2645
1385	90	20	32	1.055	0	1.2029	1	1	c07	S1	90	5	1	-1.2029
1386	91	20	1	1.65	1	1.0673	2	1	c07	S1	91	5	1	1.0673
1387	92	20	24	1.055	0	1.1067	1	1	c07	S1	92	5	1	-1.1067
1388	93	20	13	1.15	0	1.2427	2	2	c07	S1	93	5	1	-1.2427
1389	94	20	75	3.45	0	0.9644	2	2	c07	S1	94	5	1	-0.9644
1390	95	20	1	1.35	1	1.1068	2	1	c07	S1	95	5	1	1.1068
1391	96	20	1	2.85	1	1.212	1	2	c07	S1	96	5	1	1.212
1392	97	20	75	1.55	0	1.0794	2	2	c07	S1	97	5	1	-1.0794
1393	98	20	58	1.45	0	1.1081	1	1	c07	S1	98	5	1	-1.1081
1394	99	20	7	1.85	1	1.1309	2	1	c07	S1	99	5	1	1.1309
1395	100	20	3	2.25	1	0.6989	1	2	c07	S1	100	5	1	0.6989
1396	101	20	3	1.65	1	0.6396	1	2	c07	S1	101	5	1	0.6396
1397	102	20	24	1.65	0	0.8546	2	2	c07	S1	102	5	1	-0.8546
1398	103	20	58	3.85	0	0.6906	2	2	c07	S1	103	5	1	-0.6906
1399	104	20	1	1.45	1	0.8564	1	2	c07	S1	104	5	1	0.8564
1400	105	20	24	1.25	0	0.9378	1	1	c07	S1	105	5	1	-0.9378
1401	106	20	3	1.85	1	1.7414	1	2	c07	S1	106	5	1	1.7414
1402	107	20	13	1.65	0	0.9848	2	2	c07	S1	107	5	1	-0.9848
1403	108	20	58	3.45	0	0.5955	2	2	c07	S1	108	5	1	-0.5955
1404	109	20	13	1.05	0	1.1871	1	1	c07	S1	109	5	1	-1.1871
1405	110	20	45	2.05	0	0.739	1	1	c07	S1	110	5	1	-0.739
1406	111	20	7	2.25	1	1.1657	2	1	c07	S1	111	5	1	1.1657
1407	112	20	7	1.35	1	0.9685	1	2	c07	S1	112	5	1	0.9685
1408	113	20	1	2.55	1	0.6832	1	2	c07	S1	113	5	1	0.6832
1409	114	20	1	3.85	1	0.6638	1	2	c07	S1	114	5	1	0.6638
1410	115	20	24	2.05	0	0.9461	1	1	c07	S1	115	5	1	-0.9461
1411	116	20	45	3.85	0	0.7513	2	2	c07	S1	116	5	1	-0.7513
1412	117	20	75	2.55	0	1.4966	2	2	c07	S1	117	5	1	-1.4966
1413	118	20	7	1.25	1	1.1455	1	2	c07	S1	118	5	1	1.1455
1414	119	20	13	2.55	1	1.5741	2	1	c07	S1	119	5	1	1.5741
1415	120	20	122	1.45	0	0.8924	1	1	c07	S1	120	5	1	-0.8924
1416	121	20	75	1.35	0	0.8315	2	2	c07	S1	121	5	1	-0.8315
1417	122	20	75	1.85	0	0.992	1	1	c07	S1	122	5	1	-0.992
1418	123	20	122	2.25	0	1.7972	1	1	c07	S1	123	5	1	-1.7972
1419	124	20	58	3.05	0	0.7371	2	2	c07	S1	124	5	1	-0.7371
1420	125	20	32	1.25	0	1.6984	2	2	c07	S1	125	5	1	-1.6984
1421	126	20	24	2.55	1	1.943	2	1	c07	S1	126	5	1	1.943
1422	127	20	3	1.05	0	1.2972	1	1	c07	S1	127	5	1	-1.2972
1423	128	20	13	1.055	0	0.9325	2	2	c07	S1	128	5	1	-0.9325
1424	129	20	1	1.15	1	1.2369	2	1	c07	S1	129	5	1	1.2369
1425	130	20	3	1.55	1	1.0245	1	2	c07	S1	130	5	1	1.0245
1426	131	20	58	1.35	0	1.2453	1	1	c07	S1	131	5	1	-1.2453
1427	132	20	3	1.055	0	0.9185	2	2	c07	S1	132	5	1	-0.9185
1428	133	20	24	2.25	1	1.0055	2	1	c07	S1	133	5	1	1.0055
1429	134	20	75	3.85	0	1.7335	2	2	c07	S1	134	5	1	-1.7335
1430	135	20	122	2.55	0	0.767	2	2	c07	S1	135	5	1	-0.767
1431	136	20	3	3.45	1	0.9961	1	2	c07	S1	136	5	1	0.9961
1432	137	20	1	3.45	1	0.9131	2	1	c07	S1	137	5	1	0.9131
1433	138	20	122	1.25	0	1.6737	2	2	c07	S1	138	5	1	-1.6737
1434	139	20	122	3.85	0	1.245	1	1	c07	S1	139	5	1	-1.245
1435	140	20	75	2.05	0	1.2947	1	1	c07	S1	140	5	1	-1.2947
1436	141	20	45	1.9	0	0.6533	2	2	c07	S1	141	5	1	-0.6533
1437	142	20	122	3.05	0	0.9277	1	1	c07	S1	142	5	1	-0.9277
1438	143	20	13	2.25	1	1.3748	1	2	c07	S1	143	5	1	1.3748
1439	144	20	32	3.45	0	1.4949	1	1	c07	S1	144	5	1	-1.4949
1440	145	20	24	3.05	0	1.5606	2	2	c07	S1	145	5	1	-1.5606
1441	146	20	45	2.25	0	1.3343	2	2	c07	S1	146	5	1	-1.3343
1442	147	20	75	1.15	0	0.9642	1	1	c07	S1	147	5	1	-0.9642
1443	148	20	13	2.05	1	1.2986	2	1	c07	S1	148	5	1	1.2986
1444	149	20	13	2.85	0	0.8204	1	1	c07	S1	149	5	1	-0.8204
1445	150	20	7	2.05	1	0.9921	2	1	c07	S1	150	5	1	0.9921
1446	151	20	13	1.9	1	1.1496	2	1	c07	S1	151	5	1	1.1496
1447	152	20	7	2.85	1	3.0941	1	2	c07	S1	152	5	1	3.0941
1448	153	20	58	1.9	0	1.453	1	1	c07	S1	153	5	1	-1.453
1449	154	20	1	1.055	0	1.287	1	1	c07	S1	154	5	1	-1.287
1450	155	20	24	1.55	0	2.3037	2	2	c07	S1	155	5	1	-2.3037
1451	156	20	7	1.55	1	1.5075	1	2	c07	S1	156	5	1	1.5075
1452	157	20	7	1.45	1	1.5015	1	2	c07	S1	157	5	1	1.5015
1453	158	20	32	2.25	1	1.5202	2	1	c07	S1	158	5	1	1.5202
1454	159	20	13	1.85	1	1.1345	2	1	c07	S1	159	5	1	1.1345
1455	160	20	45	1.35	0	1.8561	2	2	c07	S1	160	5	1	-1.8561
1456	161	20	58	2.85	0	1.5549	1	1	c07	S1	161	5	1	-1.5549
1457	162	20	7	1.055	1	0.754	1	2	c07	S1	162	5	1	0.754
1458	163	20	3	1.15	1	0.8926	2	1	c07	S1	163	5	1	0.8926
1459	164	20	58	1.055	0	0.7806	2	2	c07	S1	164	5	1	-0.7806
1460	165	20	122	1.9	0	1.4029	1	1	c07	S1	165	5	1	-1.4029
1461	166	20	58	1.15	0	1.8592	2	2	c07	S1	166	5	1	-1.8592
1462	167	20	75	1.055	0	0.9421	1	1	c07	S1	167	5	1	-0.9421
1463	168	20	45	1.25	0	0.8963	1	1	c07	S1	168	5	1	-0.8963
1464	169	20	122	1.85	0	0.7408	2	2	c07	S1	169	5	1	-0.7408
1465	170	20	3	1.35	1	1.4526	2	1	c07	S1	170	5	1	1.4526
1466	1	20	2	1.9	1	2.0455	1	2	c07	S2	1	5	0	2.0455
1467	2	20	29	2.5	1	1.4233	2	1	c07	S2	2	5	0	1.4233
1468	3	20	23	1.83	1	2.5033	2	1	c07	S2	3	5	0	2.5033
1469	4	20	50	1.02	0	1.2627	1	1	c07	S2	4	5	0	-1.2627
1470	5	20	14	1.33	0	1.6974	2	2	c07	S2	5	5	0	-1.6974
1471	6	20	50	3.1	1	1.251	1	2	c07	S2	6	5	0	1.251
1472	7	20	14	1.025	0	1.2668	1	1	c07	S2	7	5	0	-1.2668
1473	8	20	118	1.47	0	1.4515	1	1	c07	S2	8	5	0	-1.4515
1474	9	20	6	2.3	1	1.5492	2	1	c07	S2	9	5	0	1.5492
1475	10	20	2	1.7	1	1.1163	2	1	c07	S2	10	5	0	1.1163
1476	11	20	23	1.02	0	1.7659	2	2	c07	S2	11	5	0	-1.7659
1477	12	20	62	2.8	1	0.9762	1	2	c07	S2	12	5	0	0.9762
1478	13	20	23	1.7	1	1.2618	2	1	c07	S2	13	5	0	1.2618
1479	14	20	29	2.8	1	1.1355	1	2	c07	S2	14	5	0	1.1355
1480	15	20	2	1.33	1	1.1419	1	2	c07	S2	15	5	0	1.1419
1481	16	20	50	1.08	0	0.9112	1	1	c07	S2	16	5	0	-0.9112
1482	17	20	2	3.1	1	0.6607	1	2	c07	S2	17	5	0	0.6607
1483	18	20	2	2.07	1	0.7014	1	2	c07	S2	18	5	0	0.7014
1484	19	20	62	2.3	1	0.9237	2	1	c07	S2	19	5	0	0.9237
1485	20	20	62	1.025	0	0.8617	1	1	c07	S2	20	5	0	-0.8617
1486	21	20	50	3.5	1	0.9653	1	2	c07	S2	21	5	0	0.9653
1487	22	20	29	1.33	0	1.3121	1	1	c07	S2	22	5	0	-1.3121
1488	23	20	118	2.5	1	1.2692	2	1	c07	S2	23	5	0	1.2692
1489	24	20	14	2.5	1	0.8999	1	2	c07	S2	24	5	0	0.8999
1490	25	20	118	1.2	0	1.1958	1	1	c07	S2	25	5	0	-1.1958
1491	26	20	23	3.8	1	1.0036	2	1	c07	S2	26	5	0	1.0036
1492	27	20	4	3.5	1	0.9272	1	2	c07	S2	27	5	0	0.9272
1493	28	20	50	2.8	0	1.9271	2	2	c07	S2	28	5	0	-1.9271
1494	29	20	4	1.33	1	1.1875	2	1	c07	S2	29	5	0	1.1875
1495	30	20	50	3.8	1	1.0134	1	2	c07	S2	30	5	0	1.0134
1496	31	20	118	3.8	1	1.3084	2	1	c07	S2	31	5	0	1.3084
1497	32	20	29	1.9	1	1.3336	1	2	c07	S2	32	5	0	1.3336
1498	33	20	118	1.9	0	1.661	1	1	c07	S2	33	5	0	-1.661
1499	34	20	62	3.8	1	1.1713	1	2	c07	S2	34	5	0	1.1713
1500	35	20	50	1.7	1	0.9966	2	1	c07	S2	35	5	0	0.9966
1501	36	20	14	3.5	1	0.8236	1	2	c07	S2	36	5	0	0.8236
1502	37	20	2	2.5	1	0.9666	1	2	c07	S2	37	5	0	0.9666
1503	38	20	50	1.5	1	0.9256	1	2	c07	S2	38	5	0	0.9256
1504	39	20	2	3.5	1	0.8259	2	1	c07	S2	39	5	0	0.8259
1505	40	20	73	1.2	0	1.3714	2	2	c07	S2	40	5	0	-1.3714
1506	41	20	6	1.5	1	1.6451	2	1	c07	S2	41	5	0	1.6451
1507	42	20	62	2.07	1	1.512	1	2	c07	S2	42	5	0	1.512
1508	43	20	118	1.7	0	1.1946	1	1	c07	S2	43	5	0	-1.1946
1509	44	20	6	1.08	1	1.7135	1	2	c07	S2	44	5	0	1.7135
1510	45	20	73	1.5	1	1.961	1	2	c07	S2	45	5	0	1.961
1511	46	20	29	1.2	0	1.3635	1	1	c07	S2	46	5	0	-1.3635
1512	47	20	23	2.5	1	1.2714	2	1	c07	S2	47	5	0	1.2714
1513	48	20	62	1.33	0	0.9456	2	2	c07	S2	48	5	0	-0.9456
1514	49	20	4	1.7	1	0.696	1	2	c07	S2	49	5	0	0.696
1515	50	20	6	1.2	1	0.8383	1	2	c07	S2	50	5	0	0.8383
1516	51	20	14	1.5	1	0.8563	2	1	c07	S2	51	5	0	0.8563
1517	52	20	73	2.07	1	0.6087	1	2	c07	S2	52	5	0	0.6087
1518	53	20	6	2.07	1	0.8379	2	1	c07	S2	53	5	0	0.8379
1519	54	20	29	2.07	1	0.6414	2	1	c07	S2	54	5	0	0.6414
1520	55	20	2	1.2	1	0.8092	1	2	c07	S2	55	5	0	0.8092
1521	56	20	2	2.3	1	0.771	2	1	c07	S2	56	5	0	0.771
1522	57	20	73	1.02	0	1.0628	1	1	c07	S2	57	5	0	-1.0628
1523	58	20	73	1.47	1	2.3586	1	2	c07	S2	58	5	0	2.3586
1524	59	20	62	1.2	1	1.3871	2	1	c07	S2	59	5	0	1.3871
1525	60	20	62	1.2	0	0.8095	2	2	c07	S2	60	5	0	-0.8095
1526	62	20	62	1.085	0	1.0942	1	1	c07	S2	62	5	0	-1.0942
1527	63	20	29	1.7	1	1.4059	1	2	c07	S2	63	5	0	1.4059
1528	64	20	73	2.8	0	2.3453	2	2	c07	S2	64	5	0	-2.3453
1529	65	20	23	2.3	1	1.1112	1	2	c07	S2	65	5	0	1.1112
1530	66	20	14	1.83	1	1.5206	2	1	c07	S2	66	5	0	1.5206
1531	67	20	14	1.9	1	0.9977	2	1	c07	S2	67	5	0	0.9977
1532	68	20	14	2.07	1	0.9298	1	2	c07	S2	68	5	0	0.9298
1533	69	20	14	1.7	1	0.9888	1	2	c07	S2	69	5	0	0.9888
1534	71	20	73	1.83	1	1.787	1	2	c07	S2	71	5	0	1.787
1535	72	20	118	1.33	0	1.1731	1	1	c07	S2	72	5	0	-1.1731
1536	74	20	118	1.025	0	1.577	1	1	c07	S2	74	5	0	-1.577
1537	75	20	62	2.5	1	1.1753	1	2	c07	S2	75	5	0	1.1753
1538	76	20	14	3.8	1	1.8579	2	1	c07	S2	76	5	0	1.8579
1539	77	20	62	3.1	1	0.7351	1	2	c07	S2	77	5	0	0.7351
1540	78	20	6	1.47	1	2.0225	2	1	c07	S2	78	5	0	2.0225
1541	79	20	73	2.3	1	2.5958	1	2	c07	S2	79	5	0	2.5958
1542	80	20	73	1.08	0	2.5542	2	2	c07	S2	80	5	0	-2.5542
1543	81	20	118	1.2	0	1.8871	2	2	c07	S2	81	5	0	-1.8871
1544	82	20	62	3.5	1	2.2871	1	2	c07	S2	82	5	0	2.2871
1545	83	20	2	1.2	1	1.6169	1	2	c07	S2	83	5	0	1.6169
1546	84	20	4	1.085	0	1.7561	1	1	c07	S2	84	5	0	-1.7561
1547	86	20	2	1.47	1	1.3415	1	2	c07	S2	86	5	0	1.3415
1548	87	20	23	1.5	1	1.0475	2	1	c07	S2	87	5	0	1.0475
1549	89	20	118	1.83	0	2.3821	1	1	c07	S2	89	5	0	-2.3821
1550	90	20	118	3.5	0	2.2965	2	2	c07	S2	90	5	0	-2.2965
1551	91	20	29	2.3	1	1.7481	2	1	c07	S2	91	5	0	1.7481
1552	92	20	50	2.3	1	2.967	2	1	c07	S2	92	5	0	2.967
1553	94	20	23	3.1	1	1.1658	2	1	c07	S2	94	5	0	1.1658
1554	95	20	4	2.5	1	0.9446	2	1	c07	S2	95	5	0	0.9446
1555	96	20	2	1.5	1	2.5421	1	2	c07	S2	96	5	0	2.5421
1556	97	20	14	1.47	1	2.4902	2	1	c07	S2	97	5	0	2.4902
1557	98	20	50	2.5	1	0.8627	2	1	c07	S2	98	5	0	0.8627
1558	99	20	62	1.5	1	2.1303	1	2	c07	S2	99	5	0	2.1303
1559	100	20	23	3.5	1	1.3007	1	2	c07	S2	100	5	0	1.3007
1560	101	20	23	2.8	1	1.1938	1	2	c07	S2	101	5	0	1.1938
1561	102	20	29	1.025	0	1.2539	1	1	c07	S2	102	5	0	-1.2539
1562	103	20	4	2.8	1	0.8573	1	2	c07	S2	103	5	0	0.8573
1563	104	20	4	2.3	1	0.7855	2	1	c07	S2	104	5	0	0.7855
1564	105	20	50	1.9	1	1.6261	2	1	c07	S2	105	5	0	1.6261
1565	106	20	4	1.025	0	1.5401	2	2	c07	S2	106	5	0	-1.5401
1566	107	20	50	1.2	0	1.3589	2	2	c07	S2	107	5	0	-1.3589
1567	108	20	4	1.5	1	0.7535	1	2	c07	S2	108	5	0	0.7535
1568	109	20	14	3.1	1	2.4567	2	1	c07	S2	109	5	0	2.4567
1569	110	20	23	2.07	1	1.6704	1	2	c07	S2	110	5	0	1.6704
1570	111	20	62	1.9	1	1.0629	2	1	c07	S2	111	5	0	1.0629
1571	112	20	4	3.8	1	0.7935	1	2	c07	S2	112	5	0	0.7935
1572	113	20	2	1.83	1	0.9865	1	2	c07	S2	113	5	0	0.9865
1573	114	20	29	1.085	0	1.6957	2	2	c07	S2	114	5	0	-1.6957
1574	115	20	118	1.5	0	2.0751	2	2	c07	S2	115	5	0	-2.0751
1575	116	20	73	1.2	0	3.0373	1	1	c07	S2	116	5	0	-3.0373
1576	117	20	4	1.2	1	2.398	1	2	c07	S2	117	5	0	2.398
1577	119	20	50	1.2	0	2.0848	2	2	c07	S2	119	5	0	-2.0848
1578	121	20	4	2.07	1	1.9631	2	1	c07	S2	121	5	0	1.9631
1579	122	20	6	2.5	1	0.8441	2	1	c07	S2	122	5	0	0.8441
1580	124	20	29	3.8	1	0.8401	2	1	c07	S2	124	5	0	0.8401
1581	125	20	29	3.5	1	2.4928	2	1	c07	S2	125	5	0	2.4928
1582	126	20	73	2.5	1	2.0119	2	1	c07	S2	126	5	0	2.0119
1583	127	20	73	3.8	1	1.2805	1	2	c07	S2	127	5	0	1.2805
1584	128	20	4	1.2	1	1.7029	2	1	c07	S2	128	5	0	1.7029
1585	129	20	2	3.8	1	1.0702	2	1	c07	S2	129	5	0	1.0702
1586	130	20	6	1.02	0	2.532	2	2	c07	S2	130	5	0	-2.532
1587	131	20	23	1.47	1	1.5999	2	1	c07	S2	131	5	0	1.5999
1588	132	20	73	1.7	1	2.6276	2	1	c07	S2	132	5	0	2.6276
1589	133	20	14	2.3	1	1.0887	2	1	c07	S2	133	5	0	1.0887
1590	134	20	62	1.83	1	3.2509	1	2	c07	S2	134	5	0	3.2509
1591	135	20	6	3.5	1	0.8684	1	2	c07	S2	135	5	0	0.8684
1592	136	20	23	1.9	1	1.4386	1	2	c07	S2	136	5	0	1.4386
1593	137	20	2	1.08	1	2.868	1	2	c07	S2	137	5	0	2.868
1594	138	20	118	1.085	0	1.4886	1	1	c07	S2	138	5	0	-1.4886
1595	140	20	4	1.83	1	1.7255	1	2	c07	S2	140	5	0	1.7255
1596	142	20	6	1.83	1	0.924	2	1	c07	S2	142	5	0	0.924
1597	143	20	6	3.1	1	0.9694	1	2	c07	S2	143	5	0	0.9694
1598	144	20	14	1.2	1	0.7757	2	1	c07	S2	144	5	0	0.7757
1599	145	20	6	1.33	1	0.8924	2	1	c07	S2	145	5	0	0.8924
1600	146	20	118	2.07	1	2.3723	2	1	c07	S2	146	5	0	2.3723
1601	147	20	6	1.9	1	1.1888	2	1	c07	S2	147	5	0	1.1888
1602	149	20	14	1.2	1	1.9542	1	2	c07	S2	149	5	0	1.9542
1603	150	20	118	3.1	1	0.9724	2	1	c07	S2	150	5	0	0.9724
1604	152	20	2	2.8	1	0.8549	1	2	c07	S2	152	5	0	0.8549
1605	153	20	23	1.2	0	1.8114	1	1	c07	S2	153	5	0	-1.8114
1606	154	20	4	3.1	1	1.5155	2	1	c07	S2	154	5	0	1.5155
1607	155	20	4	1.47	1	2.1997	1	2	c07	S2	155	5	0	2.1997
1608	156	20	29	3.1	1	1.6924	2	1	c07	S2	156	5	0	1.6924
1609	157	20	29	1.83	1	1.4245	2	1	c07	S2	157	5	0	1.4245
1610	159	20	4	1.9	1	1.6857	1	2	c07	S2	159	5	0	1.6857
1611	161	20	50	2.07	1	1.4477	1	2	c07	S2	161	5	0	1.4477
1612	162	20	23	1.33	1	1.9258	2	1	c07	S2	162	5	0	1.9258
1613	163	20	73	3.1	1	2.1879	2	1	c07	S2	163	5	0	2.1879
1614	164	20	23	1.08	0	1.4937	1	1	c07	S2	164	5	0	-1.4937
1615	165	20	29	1.47	1	0.992	1	2	c07	S2	165	5	0	0.992
1616	166	20	2	1.02	1	3.2458	1	2	c07	S2	166	5	0	3.2458
1617	167	20	14	1.085	1	2.4771	2	1	c07	S2	167	5	0	2.4771
1618	168	20	6	1.2	1	2.2377	1	2	c07	S2	168	5	0	2.2377
1619	169	20	62	1.47	1	3.2971	1	2	c07	S2	169	5	0	3.2971
1620	170	20	6	1.7	1	1.1113	2	1	c07	S2	170	5	0	1.1113
1621	1	20	32	1.85	1	1.423	2	1	c09	S1	1	6	0	1.423
1622	2	20	32	1.35	1	0.6235	1	2	c09	S1	2	6	0	0.6235
1623	3	20	45	3.45	1	0.7228	1	2	c09	S1	3	6	0	0.7228
1624	4	20	45	1.15	1	0.8014	1	2	c09	S1	4	6	0	0.8014
1625	5	20	3	1.35	1	0.6504	2	1	c09	S1	5	6	0	0.6504
1626	6	20	122	1.25	1	0.6842	2	1	c09	S1	6	6	0	0.6842
1627	7	20	24	2.05	1	1.2142	2	1	c09	S1	7	6	0	1.2142
1628	8	20	1	3.45	1	1.7028	2	1	c09	S1	8	6	0	1.7028
1629	9	20	58	1.9	1	1.2256	1	2	c09	S1	9	6	0	1.2256
1630	10	20	32	1.65	1	1.341	2	1	c09	S1	10	6	0	1.341
1631	11	20	7	2.25	1	0.8849	2	1	c09	S1	11	6	0	0.8849
1632	12	20	3	1.45	1	1.1066	1	2	c09	S1	12	6	0	1.1066
1633	13	20	24	1.9	1	0.626	1	2	c09	S1	13	6	0	0.626
1634	14	20	75	1.15	1	0.9131	1	2	c09	S1	14	6	0	0.9131
1635	15	20	45	1.05	0	1.1083	2	2	c09	S1	15	6	0	-1.1083
1636	16	20	7	1.85	1	0.8867	1	2	c09	S1	16	6	0	0.8867
1637	17	20	1	2.55	1	0.9108	1	2	c09	S1	17	6	0	0.9108
1638	19	20	122	3.05	1	2.3705	1	2	c09	S1	19	6	0	2.3705
1639	20	20	45	2.25	1	0.6162	2	1	c09	S1	20	6	0	0.6162
1640	21	20	75	1.55	1	1.323	1	2	c09	S1	21	6	0	1.323
1641	22	20	58	3.85	1	0.9765	1	2	c09	S1	22	6	0	0.9765
1642	23	20	3	1.65	1	0.9526	2	1	c09	S1	23	6	0	0.9526
1643	24	20	58	2.55	1	0.6943	1	2	c09	S1	24	6	0	0.6943
1644	25	20	3	1.9	1	1.751	2	1	c09	S1	25	6	0	1.751
1645	26	20	3	3.05	1	0.5881	1	2	c09	S1	26	6	0	0.5881
1646	27	20	13	1.85	1	0.7937	2	1	c09	S1	27	6	0	0.7937
1647	28	20	1	3.85	1	0.5607	2	1	c09	S1	28	6	0	0.5607
1648	29	20	45	2.55	1	0.7278	2	1	c09	S1	29	6	0	0.7278
1649	30	20	75	1.85	1	0.7552	2	1	c09	S1	30	6	0	0.7552
1650	31	20	7	1.45	1	1.1242	1	2	c09	S1	31	6	0	1.1242
1651	32	20	1	1.45	1	0.9904	1	2	c09	S1	32	6	0	0.9904
1652	33	20	32	2.25	1	0.5379	1	2	c09	S1	33	6	0	0.5379
1653	34	20	58	1.05	1	0.6573	2	1	c09	S1	34	6	0	0.6573
1654	35	20	45	2.05	1	0.7207	2	1	c09	S1	35	6	0	0.7207
1655	36	20	32	1.45	1	0.7802	1	2	c09	S1	36	6	0	0.7802
1656	37	20	1	3.05	1	0.8687	1	2	c09	S1	37	6	0	0.8687
1657	38	20	32	1.15	1	1.1354	2	1	c09	S1	38	6	0	1.1354
1658	39	20	32	1.05	1	0.7911	2	1	c09	S1	39	6	0	0.7911
1659	40	20	75	2.05	1	1.269	2	1	c09	S1	40	6	0	1.269
1660	41	20	75	2.85	1	1.4014	2	1	c09	S1	41	6	0	1.4014
1661	42	20	13	2.05	1	0.8295	2	1	c09	S1	42	6	0	0.8295
1662	43	20	3	1.55	1	1.4607	1	2	c09	S1	43	6	0	1.4607
1663	44	20	13	3.05	1	0.6341	1	2	c09	S1	44	6	0	0.6341
1664	45	20	24	1.055	1	1.9526	1	2	c09	S1	45	6	0	1.9526
1665	46	20	3	3.85	1	1.095	2	1	c09	S1	46	6	0	1.095
1666	47	20	58	1.35	1	0.8131	2	1	c09	S1	47	6	0	0.8131
1667	48	20	75	2.55	1	0.5804	2	1	c09	S1	48	6	0	0.5804
1668	49	20	3	2.85	1	0.675	1	2	c09	S1	49	6	0	0.675
1669	50	20	13	1.35	1	0.6689	2	1	c09	S1	50	6	0	0.6689
1670	51	20	45	1.65	1	0.6546	1	2	c09	S1	51	6	0	0.6546
1671	52	20	75	2.25	1	1.3593	1	2	c09	S1	52	6	0	1.3593
1672	53	20	122	2.25	1	0.5722	2	1	c09	S1	53	6	0	0.5722
1673	54	20	1	1.15	1	1.0393	1	2	c09	S1	54	6	0	1.0393
1674	55	20	13	1.45	1	0.8885	2	1	c09	S1	55	6	0	0.8885
1675	56	20	1	1.25	1	1.2407	1	2	c09	S1	56	6	0	1.2407
1676	57	20	13	2.55	1	0.8215	2	1	c09	S1	57	6	0	0.8215
1677	58	20	75	3.05	1	0.6309	2	1	c09	S1	58	6	0	0.6309
1678	59	20	3	2.25	1	0.8396	2	1	c09	S1	59	6	0	0.8396
1679	60	20	122	1.055	1	1.7385	2	1	c09	S1	60	6	0	1.7385
1680	61	20	122	1.15	1	0.9055	2	1	c09	S1	61	6	0	0.9055
1681	62	20	122	1.65	1	1.0742	2	1	c09	S1	62	6	0	1.0742
1682	63	20	75	1.65	1	1.2828	1	2	c09	S1	63	6	0	1.2828
1683	64	20	7	3.85	1	0.6807	2	1	c09	S1	64	6	0	0.6807
1684	65	20	45	1.45	1	0.6946	1	2	c09	S1	65	6	0	0.6946
1685	66	20	24	1.65	1	0.692	1	2	c09	S1	66	6	0	0.692
1686	67	20	7	1.65	1	0.7278	1	2	c09	S1	67	6	0	0.7278
1687	68	20	13	2.85	1	0.5565	1	2	c09	S1	68	6	0	0.5565
1688	69	20	45	1.85	1	0.6469	1	2	c09	S1	69	6	0	0.6469
1689	70	20	75	1.05	1	0.799	2	1	c09	S1	70	6	0	0.799
1690	71	20	24	2.85	1	0.741	1	2	c09	S1	71	6	0	0.741
1691	72	20	32	2.55	1	0.4742	2	1	c09	S1	72	6	0	0.4742
1692	73	20	7	1.25	1	0.5917	2	1	c09	S1	73	6	0	0.5917
1693	74	20	122	1.55	1	0.7324	1	2	c09	S1	74	6	0	0.7324
1694	75	20	75	1.055	1	0.8489	1	2	c09	S1	75	6	0	0.8489
1695	76	20	58	1.55	1	0.5238	1	2	c09	S1	76	6	0	0.5238
1696	77	20	3	3.45	1	1.0364	1	2	c09	S1	77	6	0	1.0364
1697	78	20	7	1.05	0	0.7822	2	2	c09	S1	78	6	0	-0.7822
1698	79	20	58	1.15	1	1.1155	2	1	c09	S1	79	6	0	1.1155
1699	80	20	24	2.25	1	0.7004	1	2	c09	S1	80	6	0	0.7004
1700	81	20	7	3.45	1	0.9944	2	1	c09	S1	81	6	0	0.9944
1701	82	20	58	1.45	1	0.6752	2	1	c09	S1	82	6	0	0.6752
1702	83	20	24	1.35	1	0.8773	2	1	c09	S1	83	6	0	0.8773
1703	84	20	24	3.05	1	0.4998	2	1	c09	S1	84	6	0	0.4998
1704	85	20	7	1.15	1	0.612	1	2	c09	S1	85	6	0	0.612
1705	86	20	122	1.45	1	0.5214	1	2	c09	S1	86	6	0	0.5214
1706	87	20	24	2.55	1	1.0089	1	2	c09	S1	87	6	0	1.0089
1707	88	20	3	1.05	0	0.7321	2	2	c09	S1	88	6	0	-0.7321
1708	89	20	45	3.85	1	0.6856	2	1	c09	S1	89	6	0	0.6856
1709	90	20	45	2.85	1	0.6631	1	2	c09	S1	90	6	0	0.6631
1710	91	20	32	3.45	1	0.587	2	1	c09	S1	91	6	0	0.587
1711	92	20	32	3.05	1	0.8385	1	2	c09	S1	92	6	0	0.8385
1712	93	20	1	1.55	1	0.5	2	1	c09	S1	93	6	0	0.5
1713	94	20	3	2.55	1	0.5958	2	1	c09	S1	94	6	0	0.5958
1714	95	20	1	1.05	0	0.7906	2	2	c09	S1	95	6	0	-0.7906
1715	96	20	32	1.055	1	0.8453	2	1	c09	S1	96	6	0	0.8453
1716	97	20	24	3.45	1	0.657	1	2	c09	S1	97	6	0	0.657
1717	98	20	58	1.65	1	0.7878	1	2	c09	S1	98	6	0	0.7878
1718	99	20	1	1.9	1	0.6814	2	1	c09	S1	99	6	0	0.6814
1719	100	20	7	1.9	1	0.6981	2	1	c09	S1	100	6	0	0.6981
1720	101	20	122	1.35	1	0.6577	2	1	c09	S1	101	6	0	0.6577
1721	102	20	24	1.15	1	0.9194	2	1	c09	S1	102	6	0	0.9194
1722	103	20	24	1.85	1	0.8214	2	1	c09	S1	103	6	0	0.8214
1723	104	20	45	1.9	1	0.6024	2	1	c09	S1	104	6	0	0.6024
1724	105	20	1	1.055	1	0.6781	2	1	c09	S1	105	6	0	0.6781
1725	106	20	122	3.45	1	1.2324	2	1	c09	S1	106	6	0	1.2324
1726	107	20	13	1.9	1	0.6614	1	2	c09	S1	107	6	0	0.6614
1727	108	20	58	2.25	1	0.5938	1	2	c09	S1	108	6	0	0.5938
1728	109	20	24	1.55	1	0.6239	2	1	c09	S1	109	6	0	0.6239
1729	110	20	13	3.45	1	0.7305	1	2	c09	S1	110	6	0	0.7305
1730	111	20	1	2.05	1	0.8695	1	2	c09	S1	111	6	0	0.8695
1731	112	20	45	1.055	1	0.5741	1	2	c09	S1	112	6	0	0.5741
1732	113	20	75	1.25	1	0.6668	1	2	c09	S1	113	6	0	0.6668
1733	114	20	32	3.85	1	1.465	1	2	c09	S1	114	6	0	1.465
1734	115	20	3	1.85	1	0.5695	1	2	c09	S1	115	6	0	0.5695
1735	116	20	32	2.85	1	0.5938	2	1	c09	S1	116	6	0	0.5938
1736	117	20	7	2.85	1	0.5984	1	2	c09	S1	117	6	0	0.5984
1737	118	20	45	1.55	1	0.6789	1	2	c09	S1	118	6	0	0.6789
1738	119	20	7	1.055	0	1.1484	2	2	c09	S1	119	6	0	-1.1484
1739	120	20	122	1.9	0	0.748	2	2	c09	S1	120	6	0	-0.748
1740	121	20	13	1.25	0	0.7554	2	2	c09	S1	121	6	0	-0.7554
1741	122	20	75	1.9	0	1.2039	2	2	c09	S1	122	6	0	-1.2039
1742	123	20	122	1.05	0	1.1497	1	1	c09	S1	123	6	0	-1.1497
1743	124	20	58	1.85	0	0.6028	1	1	c09	S1	124	6	0	-0.6028
1744	125	20	13	1.65	1	1.0894	1	2	c09	S1	125	6	0	1.0894
1745	126	20	122	3.85	0	1.172	2	2	c09	S1	126	6	0	-1.172
1746	127	20	1	2.25	1	0.7029	1	2	c09	S1	127	6	0	0.7029
1747	128	20	122	2.05	0	1.0302	2	2	c09	S1	128	6	0	-1.0302
1748	129	20	7	2.55	1	1.021	1	2	c09	S1	129	6	0	1.021
1749	130	20	3	1.055	1	1.3559	2	1	c09	S1	130	6	0	1.3559
1750	131	20	24	1.05	0	1.0232	1	1	c09	S1	131	6	0	-1.0232
1751	132	20	3	1.15	1	1.062	2	1	c09	S1	132	6	0	1.062
1752	133	20	1	1.65	1	0.7518	2	1	c09	S1	133	6	0	0.7518
1753	134	20	32	2.05	1	1.0489	2	1	c09	S1	134	6	0	1.0489
1754	135	20	7	1.55	1	1.022	1	2	c09	S1	135	6	0	1.022
1755	136	20	13	1.55	1	0.986	1	2	c09	S1	136	6	0	0.986
1756	137	20	75	3.45	1	0.6777	1	2	c09	S1	137	6	0	0.6777
1757	138	20	1	1.35	1	0.6148	2	1	c09	S1	138	6	0	0.6148
1758	139	20	122	2.85	1	1.679	1	2	c09	S1	139	6	0	1.679
1759	140	20	75	3.85	0	1.0873	2	2	c09	S1	140	6	0	-1.0873
1760	141	20	13	1.15	0	1.2029	1	1	c09	S1	141	6	0	-1.2029
1761	142	20	1	1.85	1	0.5952	2	1	c09	S1	142	6	0	0.5952
1762	143	20	58	3.45	1	0.7009	2	1	c09	S1	143	6	0	0.7009
1763	144	20	7	3.05	1	0.5169	2	1	c09	S1	144	6	0	0.5169
1764	145	20	75	1.45	1	0.7029	2	1	c09	S1	145	6	0	0.7029
1765	146	20	13	2.25	1	0.7892	2	1	c09	S1	146	6	0	0.7892
1766	147	20	58	3.05	1	1.143	2	1	c09	S1	147	6	0	1.143
1767	148	20	58	2.85	1	0.6664	2	1	c09	S1	148	6	0	0.6664
1768	149	20	13	1.05	0	0.873	2	2	c09	S1	149	6	0	-0.873
1769	150	20	58	2.05	1	0.8838	1	2	c09	S1	150	6	0	0.8838
1770	151	20	24	1.25	1	0.7476	1	2	c09	S1	151	6	0	0.7476
1771	152	20	58	1.25	1	1.5502	2	1	c09	S1	152	6	0	1.5502
1772	153	20	7	2.05	1	0.4706	1	2	c09	S1	153	6	0	0.4706
1773	154	20	45	1.35	0	0.6158	1	1	c09	S1	154	6	0	-0.6158
1774	155	20	24	1.45	1	0.6074	1	2	c09	S1	155	6	0	0.6074
1775	156	20	45	3.05	1	1.0618	1	2	c09	S1	156	6	0	1.0618
1776	157	20	58	1.055	1	0.8061	2	1	c09	S1	157	6	0	0.8061
1777	158	20	3	1.25	1	0.7029	1	2	c09	S1	158	6	0	0.7029
1778	159	20	122	2.55	0	1.0725	2	2	c09	S1	159	6	0	-1.0725
1779	160	20	13	1.055	0	1.3748	1	1	c09	S1	160	6	0	-1.3748
1780	161	20	3	2.05	0	0.8362	1	1	c09	S1	161	6	0	-0.8362
1781	162	20	32	1.55	0	1.9409	2	2	c09	S1	162	6	0	-1.9409
1782	163	20	13	3.85	1	1.3378	2	1	c09	S1	163	6	0	1.3378
1783	164	20	32	1.25	1	1.157	1	2	c09	S1	164	6	0	1.157
1784	165	20	122	1.85	1	1.3926	2	1	c09	S1	165	6	0	1.3926
1785	166	20	7	1.35	0	1.5368	1	1	c09	S1	166	6	0	-1.5368
1786	167	20	32	1.9	1	1.1902	2	1	c09	S1	167	6	0	1.1902
1787	168	20	1	2.85	1	1.3317	1	2	c09	S1	168	6	0	1.3317
1788	169	20	45	1.25	1	0.8936	2	1	c09	S1	169	6	0	0.8936
1789	170	20	75	1.35	1	1.386	2	1	c09	S1	170	6	0	1.386
1790	5	20	73	2.3	0	1.9495	1	1	c09	S2	5	6	1	-1.9495
1791	6	20	50	1.7	0	2.5845	1	1	c09	S2	6	6	1	-2.5845
1792	9	20	4	1.2	1	2.5924	1	2	c09	S2	9	6	1	2.5924
1793	10	20	2	2.3	1	1.8999	2	1	c09	S2	10	6	1	1.8999
1794	11	20	14	2.3	1	1.091	2	1	c09	S2	11	6	1	1.091
1795	12	20	50	2.8	1	1.1751	2	1	c09	S2	12	6	1	1.1751
1796	13	20	4	1.33	1	1.8892	2	1	c09	S2	13	6	1	1.8892
1797	14	20	50	1.08	0	2.3473	2	2	c09	S2	14	6	1	-2.3473
1798	15	20	4	2.3	1	1.7667	1	2	c09	S2	15	6	1	1.7667
1799	16	20	6	1.2	1	2.1472	2	1	c09	S2	16	6	1	2.1472
1800	17	20	50	1.83	1	2.2577	2	1	c09	S2	17	6	1	2.2577
1801	20	20	118	1.085	0	1.3908	2	2	c09	S2	20	6	1	-1.3908
1802	21	20	29	3.8	1	1.7368	1	2	c09	S2	21	6	1	1.7368
1803	22	20	6	2.5	1	1.4168	1	2	c09	S2	22	6	1	1.4168
1804	23	20	14	1.83	1	1.547	1	2	c09	S2	23	6	1	1.547
1805	24	20	6	2.3	1	1.3792	2	1	c09	S2	24	6	1	1.3792
1806	25	20	2	1.2	1	1.2527	2	1	c09	S2	25	6	1	1.2527
1807	26	20	29	2.07	1	1.5723	1	2	c09	S2	26	6	1	1.5723
1808	27	20	14	3.1	1	1.13	1	2	c09	S2	27	6	1	1.13
1809	28	20	6	2.8	1	1.108	2	1	c09	S2	28	6	1	1.108
1810	29	20	4	1.2	1	1.3886	1	2	c09	S2	29	6	1	1.3886
1811	30	20	14	1.33	1	1.3805	2	1	c09	S2	30	6	1	1.3805
1812	31	20	73	1.2	0	1.8664	1	1	c09	S2	31	6	1	-1.8664
1813	32	20	23	1.2	1	2.3297	1	2	c09	S2	32	6	1	2.3297
1814	33	20	50	2.3	1	1.2408	1	2	c09	S2	33	6	1	1.2408
1815	34	20	2	1.2	1	1.8569	1	2	c09	S2	34	6	1	1.8569
1816	35	20	62	2.07	1	2.7061	2	1	c09	S2	35	6	1	2.7061
1817	36	20	29	3.5	1	1.2464	2	1	c09	S2	36	6	1	1.2464
1818	37	20	6	1.7	1	1.1835	1	2	c09	S2	37	6	1	1.1835
1819	38	20	62	1.2	0	2.446	1	1	c09	S2	38	6	1	-2.446
1820	39	20	50	1.47	1	2.1375	2	1	c09	S2	39	6	1	2.1375
1821	40	20	4	1.025	0	2.0005	1	1	c09	S2	40	6	1	-2.0005
1822	42	20	29	1.085	1	1.7664	1	2	c09	S2	42	6	1	1.7664
1823	43	20	50	2.5	1	2.2207	2	1	c09	S2	43	6	1	2.2207
1824	44	20	2	3.5	1	0.9732	2	1	c09	S2	44	6	1	0.9732
1825	45	20	6	1.9	1	1.4509	1	2	c09	S2	45	6	1	1.4509
1826	46	20	118	1.9	1	1.0557	2	1	c09	S2	46	6	1	1.0557
1827	47	20	2	1.02	0	2.2456	1	1	c09	S2	47	6	1	-2.2456
1828	49	20	50	1.2	0	2.3548	1	1	c09	S2	49	6	1	-2.3548
1829	50	20	62	1.085	0	1.7728	1	1	c09	S2	50	6	1	-1.7728
1830	51	20	62	3.1	1	1.2902	2	1	c09	S2	51	6	1	1.2902
1831	52	20	73	3.1	1	1.4819	2	1	c09	S2	52	6	1	1.4819
1832	53	20	73	1.33	0	2.2169	1	1	c09	S2	53	6	1	-2.2169
1833	54	20	29	1.2	0	1.9316	1	1	c09	S2	54	6	1	-1.9316
1834	55	20	6	2.07	1	1.1061	2	1	c09	S2	55	6	1	1.1061
1835	56	20	6	3.5	1	1.0271	2	1	c09	S2	56	6	1	1.0271
1836	57	20	2	1.7	1	1.0727	2	1	c09	S2	57	6	1	1.0727
1837	58	20	73	2.07	1	0.8389	2	1	c09	S2	58	6	1	0.8389
1838	59	20	62	2.8	1	1.2293	1	2	c09	S2	59	6	1	1.2293
1839	60	20	50	1.02	0	1.3005	1	1	c09	S2	60	6	1	-1.3005
1840	61	20	29	1.7	1	1.428	2	1	c09	S2	61	6	1	1.428
1841	62	20	118	1.025	0	1.8926	2	2	c09	S2	62	6	1	-1.8926
1842	63	20	23	3.5	1	1.4964	2	1	c09	S2	63	6	1	1.4964
1843	64	20	29	2.8	1	1.2082	1	2	c09	S2	64	6	1	1.2082
1844	65	20	23	3.1	1	0.8543	1	2	c09	S2	65	6	1	0.8543
1845	66	20	29	1.5	1	1.7227	1	2	c09	S2	66	6	1	1.7227
1846	67	20	29	1.83	1	1.8404	1	2	c09	S2	67	6	1	1.8404
1847	68	20	50	1.5	1	2.2658	2	1	c09	S2	68	6	1	2.2658
1848	69	20	6	1.5	1	1.9363	2	1	c09	S2	69	6	1	1.9363
1849	70	20	14	1.025	0	1.4933	1	1	c09	S2	70	6	1	-1.4933
1850	71	20	118	1.33	0	1.7331	2	2	c09	S2	71	6	1	-1.7331
1851	72	20	50	3.5	1	1.03	1	2	c09	S2	72	6	1	1.03
1852	73	20	4	3.5	1	0.9052	1	2	c09	S2	73	6	1	0.9052
1853	74	20	4	1.9	1	0.7731	1	2	c09	S2	74	6	1	0.7731
1854	75	20	29	1.9	1	1.4434	2	1	c09	S2	75	6	1	1.4434
1855	76	20	23	3.8	1	2.016	1	2	c09	S2	76	6	1	2.016
1856	77	20	2	1.33	1	1.2516	2	1	c09	S2	77	6	1	1.2516
1857	78	20	14	1.2	1	1.6456	1	2	c09	S2	78	6	1	1.6456
1858	79	20	73	1.47	0	1.9125	2	2	c09	S2	79	6	1	-1.9125
1859	80	20	23	1.83	1	1.4203	1	2	c09	S2	80	6	1	1.4203
1860	81	20	2	2.07	1	1.639	2	1	c09	S2	81	6	1	1.639
1861	82	20	29	1.33	1	1.3259	2	1	c09	S2	82	6	1	1.3259
1862	83	20	62	1.2	0	1.9917	1	1	c09	S2	83	6	1	-1.9917
1863	84	20	6	3.1	1	1.0744	1	2	c09	S2	84	6	1	1.0744
1864	85	20	23	1.7	1	1.7864	2	1	c09	S2	85	6	1	1.7864
1865	86	20	23	2.07	1	1.3199	1	2	c09	S2	86	6	1	1.3199
1866	87	20	4	2.5	1	1.2412	1	2	c09	S2	87	6	1	1.2412
1867	88	20	14	1.085	0	2.6697	1	1	c09	S2	88	6	1	-2.6697
1868	89	20	6	1.02	1	1.7407	1	2	c09	S2	89	6	1	1.7407
1869	90	20	29	2.5	1	1.0807	1	2	c09	S2	90	6	1	1.0807
1870	91	20	50	1.2	1	1.0701	1	2	c09	S2	91	6	1	1.0701
1871	92	20	2	2.8	1	1.6384	1	2	c09	S2	92	6	1	1.6384
1872	93	20	14	3.8	1	1.1759	2	1	c09	S2	93	6	1	1.1759
1873	94	20	4	1.83	1	1.2362	1	2	c09	S2	94	6	1	1.2362
1874	95	20	4	1.5	1	1.644	2	1	c09	S2	95	6	1	1.644
1875	96	20	62	1.83	1	1.0999	1	2	c09	S2	96	6	1	1.0999
1876	97	20	62	1.025	0	1.3274	2	2	c09	S2	97	6	1	-1.3274
1877	98	20	6	1.08	0	1.8188	2	2	c09	S2	98	6	1	-1.8188
1878	100	20	2	2.5	1	0.9946	2	1	c09	S2	100	6	1	0.9946
1879	101	20	23	2.5	1	1.1924	1	2	c09	S2	101	6	1	1.1924
1880	102	20	73	1.7	0	2.4091	1	1	c09	S2	102	6	1	-2.4091
1881	103	20	50	3.8	1	0.977	2	1	c09	S2	103	6	1	0.977
1882	104	20	62	1.5	1	1.8142	2	1	c09	S2	104	6	1	1.8142
1883	105	20	73	3.8	1	1.5946	1	2	c09	S2	105	6	1	1.5946
1884	106	20	73	2.5	1	1.4393	2	1	c09	S2	106	6	1	1.4393
1885	107	20	118	1.5	0	2.0956	1	1	c09	S2	107	6	1	-2.0956
1886	108	20	62	1.33	1	1.6362	2	1	c09	S2	108	6	1	1.6362
1887	110	20	73	1.83	1	1.2254	2	1	c09	S2	110	6	1	1.2254
1888	111	20	62	1.7	1	1.2532	1	2	c09	S2	111	6	1	1.2532
1889	112	20	73	1.9	1	1.2111	2	1	c09	S2	112	6	1	1.2111
1890	113	20	2	1.9	1	1.0496	2	1	c09	S2	113	6	1	1.0496
1891	114	20	4	1.7	1	1.422	1	2	c09	S2	114	6	1	1.422
1892	115	20	2	1.47	1	1.5376	1	2	c09	S2	115	6	1	1.5376
1893	116	20	62	1.9	1	1.3454	1	2	c09	S2	116	6	1	1.3454
1894	117	20	29	2.3	1	1.4419	1	2	c09	S2	117	6	1	1.4419
1895	118	20	4	1.47	1	1.6276	1	2	c09	S2	118	6	1	1.6276
1896	119	20	23	1.2	1	1.7518	1	2	c09	S2	119	6	1	1.7518
1897	121	20	6	1.47	1	0.8897	2	1	c09	S2	121	6	1	0.8897
1898	122	20	14	1.7	1	1.3178	2	1	c09	S2	122	6	1	1.3178
1899	123	20	14	1.2	1	1.8821	1	2	c09	S2	123	6	1	1.8821
1900	124	20	50	1.9	1	1.0887	1	2	c09	S2	124	6	1	1.0887
1901	125	20	29	1.025	0	1.1443	2	2	c09	S2	125	6	1	-1.1443
1902	126	20	14	2.5	1	1.0525	1	2	c09	S2	126	6	1	1.0525
1903	127	20	23	1.33	1	0.8264	1	2	c09	S2	127	6	1	0.8264
1904	128	20	62	1.47	1	0.8014	1	2	c09	S2	128	6	1	0.8014
1905	129	20	4	2.8	1	1.0428	1	2	c09	S2	129	6	1	1.0428
1906	130	20	118	1.2	0	1.5208	1	1	c09	S2	130	6	1	-1.5208
1907	131	20	4	2.07	1	0.9526	1	2	c09	S2	131	6	1	0.9526
1908	133	20	6	1.83	1	1.3466	1	2	c09	S2	133	6	1	1.3466
1909	134	20	73	1.02	0	1.1324	1	1	c09	S2	134	6	1	-1.1324
1910	135	20	14	3.5	1	1.1019	2	1	c09	S2	135	6	1	1.1019
1911	136	20	2	1.5	1	0.8149	2	1	c09	S2	136	6	1	0.8149
1912	137	20	23	1.5	1	1.0747	2	1	c09	S2	137	6	1	1.0747
1913	138	20	73	2.8	1	0.9806	2	1	c09	S2	138	6	1	0.9806
1914	139	20	2	3.1	1	0.9323	1	2	c09	S2	139	6	1	0.9323
1915	140	20	62	3.5	1	0.8552	2	1	c09	S2	140	6	1	0.8552
1916	141	20	73	1.08	1	0.9179	2	1	c09	S2	141	6	1	0.9179
1917	142	20	62	3.8	1	1.3232	1	2	c09	S2	142	6	1	1.3232
1918	143	20	14	1.47	1	1.5144	2	1	c09	S2	143	6	1	1.5144
1919	144	20	23	1.9	1	1.4013	2	1	c09	S2	144	6	1	1.4013
1920	145	20	118	3.8	0	1.6636	2	2	c09	S2	145	6	1	-1.6636
1921	146	20	14	2.8	1	1.5229	1	2	c09	S2	146	6	1	1.5229
1922	147	20	62	2.5	1	1.3285	2	1	c09	S2	147	6	1	1.3285
1923	148	20	6	1.2	1	1.4966	2	1	c09	S2	148	6	1	1.4966
1924	149	20	14	1.9	1	0.8924	1	2	c09	S2	149	6	1	0.8924
1925	150	20	23	2.8	1	0.8365	2	1	c09	S2	150	6	1	0.8365
1926	151	20	4	3.1	1	0.8357	2	1	c09	S2	151	6	1	0.8357
1927	152	20	23	2.3	1	1.1726	1	2	c09	S2	152	6	1	1.1726
1928	153	20	118	2.07	1	0.9984	1	2	c09	S2	153	6	1	0.9984
1929	154	20	118	1.83	0	1.5781	2	2	c09	S2	154	6	1	-1.5781
1930	155	20	4	1.085	1	1.6083	1	2	c09	S2	155	6	1	1.6083
1931	156	20	118	1.7	1	1.8528	1	2	c09	S2	156	6	1	1.8528
1932	157	20	23	1.02	0	1.6195	2	2	c09	S2	157	6	1	-1.6195
1933	158	20	29	3.1	1	1.4432	1	2	c09	S2	158	6	1	1.4432
1934	159	20	23	1.08	1	0.9665	2	1	c09	S2	159	6	1	0.9665
1935	160	20	14	2.07	1	0.8143	2	1	c09	S2	160	6	1	0.8143
1936	161	20	2	1.83	1	1.1956	1	2	c09	S2	161	6	1	1.1956
1937	162	20	2	3.8	1	0.983	1	2	c09	S2	162	6	1	0.983
1938	163	20	4	3.8	1	1.3022	1	2	c09	S2	163	6	1	1.3022
1939	164	20	62	2.3	1	0.9513	2	1	c09	S2	164	6	1	0.9513
1940	165	20	118	3.1	1	1.5062	1	2	c09	S2	165	6	1	1.5062
1941	166	20	23	1.47	1	1.826	2	1	c09	S2	166	6	1	1.826
1942	167	20	50	2.07	1	1.2524	2	1	c09	S2	167	6	1	1.2524
1943	169	20	6	3.8	1	0.7135	2	1	c09	S2	169	6	1	0.7135
1944	170	20	29	1.2	1	2.1569	2	1	c09	S2	170	6	1	2.1569
1945	2	20	45	2.05	0	0.9329	2	2	c10	S1	2	7	0	-0.9329
1946	3	20	7	2.85	0	0.7365	2	2	c10	S1	3	7	0	-0.7365
1947	4	20	13	3.05	0	0.861	1	1	c10	S1	4	7	0	-0.861
1948	5	20	24	1.65	0	0.7256	2	2	c10	S1	5	7	0	-0.7256
1949	6	20	122	1.05	0	0.6221	2	2	c10	S1	6	7	0	-0.6221
1950	7	20	58	1.55	0	0.5359	2	2	c10	S1	7	7	0	-0.5359
1951	8	20	3	1.45	0	0.5018	1	1	c10	S1	8	7	0	-0.5018
1952	9	20	45	3.45	0	0.7682	1	1	c10	S1	9	7	0	-0.7682
1953	10	20	45	1.05	0	0.6994	1	1	c10	S1	10	7	0	-0.6994
1954	11	20	32	2.05	0	0.5241	1	1	c10	S1	11	7	0	-0.5241
1955	12	20	32	3.45	0	0.3768	2	2	c10	S1	12	7	0	-0.3768
1956	13	20	75	2.85	0	0.4537	1	1	c10	S1	13	7	0	-0.4537
1957	14	20	7	1.25	0	0.474	1	1	c10	S1	14	7	0	-0.474
1958	15	20	32	1.65	0	0.4485	1	1	c10	S1	15	7	0	-0.4485
1959	16	20	32	1.55	0	0.6249	2	2	c10	S1	16	7	0	-0.6249
1960	17	20	24	1.05	0	0.4482	1	1	c10	S1	17	7	0	-0.4482
1961	18	20	1	1.05	0	0.3982	1	1	c10	S1	18	7	0	-0.3982
1962	19	20	32	1.45	0	0.4942	2	2	c10	S1	19	7	0	-0.4942
1963	20	20	3	2.25	0	0.4218	2	2	c10	S1	20	7	0	-0.4218
1964	21	20	122	1.25	0	0.6623	2	2	c10	S1	21	7	0	-0.6623
1965	22	20	32	1.25	0	0.6387	2	2	c10	S1	22	7	0	-0.6387
1966	24	20	32	2.25	0	0.8196	2	2	c10	S1	24	7	0	-0.8196
1967	25	20	1	1.9	1	1.3949	2	1	c10	S1	25	7	0	1.3949
1968	26	20	58	2.05	0	0.7715	1	1	c10	S1	26	7	0	-0.7715
1969	27	20	24	1.35	0	0.7389	2	2	c10	S1	27	7	0	-0.7389
1970	28	20	45	1.9	0	0.5422	1	1	c10	S1	28	7	0	-0.5422
1971	29	20	58	1.35	0	0.5	2	2	c10	S1	29	7	0	-0.5
1972	30	20	1	1.25	0	1.151	2	2	c10	S1	30	7	0	-1.151
1973	31	20	122	1.85	0	0.5009	2	2	c10	S1	31	7	0	-0.5009
1974	32	20	58	2.85	0	0.549	1	1	c10	S1	32	7	0	-0.549
1975	33	20	7	1.45	0	0.7915	2	2	c10	S1	33	7	0	-0.7915
1976	34	20	24	2.25	0	0.546	1	1	c10	S1	34	7	0	-0.546
1977	35	20	75	1.05	0	0.6605	2	2	c10	S1	35	7	0	-0.6605
1978	36	20	3	1.65	0	0.6353	2	2	c10	S1	36	7	0	-0.6353
1979	37	20	3	2.85	0	0.4422	1	1	c10	S1	37	7	0	-0.4422
1980	38	20	3	2.05	0	0.5778	1	1	c10	S1	38	7	0	-0.5778
1981	39	20	13	1.9	0	0.4721	2	2	c10	S1	39	7	0	-0.4721
1982	41	20	3	1.25	0	1.0101	1	1	c10	S1	41	7	0	-1.0101
1983	42	20	3	1.85	0	0.6859	1	1	c10	S1	42	7	0	-0.6859
1984	43	20	3	1.55	0	0.5252	2	2	c10	S1	43	7	0	-0.5252
1985	44	20	58	1.15	0	0.376	1	1	c10	S1	44	7	0	-0.376
1986	45	20	122	2.85	0	0.3968	1	1	c10	S1	45	7	0	-0.3968
1987	46	20	122	1.65	0	0.767	2	2	c10	S1	46	7	0	-0.767
1988	47	20	3	3.45	0	0.5106	1	1	c10	S1	47	7	0	-0.5106
1989	48	20	58	3.05	0	0.6295	1	1	c10	S1	48	7	0	-0.6295
1990	49	20	13	3.45	0	0.6827	2	2	c10	S1	49	7	0	-0.6827
1991	50	20	13	1.05	0	0.4868	2	2	c10	S1	50	7	0	-0.4868
1992	51	20	45	2.25	0	0.7495	1	1	c10	S1	51	7	0	-0.7495
1993	52	20	32	1.9	0	0.5105	1	1	c10	S1	52	7	0	-0.5105
1994	53	20	75	1.055	0	0.4943	2	2	c10	S1	53	7	0	-0.4943
1995	54	20	75	1.15	0	0.5527	2	2	c10	S1	54	7	0	-0.5527
1996	55	20	58	2.25	0	0.736	2	2	c10	S1	55	7	0	-0.736
1997	56	20	45	3.05	0	0.496	1	1	c10	S1	56	7	0	-0.496
1998	57	20	75	2.55	0	0.6821	1	1	c10	S1	57	7	0	-0.6821
1999	58	20	45	1.65	0	0.5172	2	2	c10	S1	58	7	0	-0.5172
[truncated: 7,721 more rows]
