# Supplementary material for: Gambling Environment Exposure Increases Temporal Discounting but Improves Model-Based Control in Regular Slot-Machine Gamblers
Source: Comput Psychiatr. 2022 Jul 5;6(1):142–65. doi: 10.5334/cpsy.84 (PMC11104401; doi:10.5334/cpsy.84)
Supplement: Raw choice data. — Intertemporal Choice- and 2-Step Task datasets for all participants. [file cpsy-6-1-84-s2.zip › s2-cpsy-84_wagner/84-660-1-SP.csv]

	X.4	X.3	X.2	X.1	X	trial	S1_choice	S1_RT	S2_choice	S2_RT	Reward	TransitionType	S1_side	S2AB_side	S2CD_side	subID	Version	Trial	Context	loopID	task_loopID	categorized_Reward
1	1	1	1	1	1	1	1	0.9237	3	0.5333	0.62155	2	1	NA	1	c01	V1	1	1	1	1	0
2	2	2	2	2	2	2	1	0.5054	2	0.6655	0.29745	1	0	1	NA	c01	V1	2	1	1	1	0
3	3	3	3	3	3	3	2	0.546	4	1.0588	0.79452	1	1	NA	0	c01	V1	3	1	1	1	1
4	4	4	4	4	4	4	2	0.9562	4	0.5084	0.7818	1	0	NA	0	c01	V1	4	1	1	1	1
5	5	5	5	5	5	5	2	0.592	1	1.1037	0.27935	2	0	1	NA	c01	V1	5	1	1	1	0
6	6	6	6	6	6	6	1	0.5311	2	1.4675	0.11903	1	0	0	NA	c01	V1	6	1	1	1	0
7	7	7	7	7	7	7	1	0.3918	1	1.2729	0.19478	1	1	0	NA	c01	V1	7	1	1	1	0
8	8	8	8	8	8	8	1	1.1936	1	1.525	0.19727	1	1	1	NA	c01	V1	8	1	1	1	0
9	9	9	9	9	9	9	2	1.1601	2	1.2179	0.04454	2	0	0	NA	c01	V1	9	1	1	1	0
10	10	10	10	10	10	10	2	1.145	4	0.5979	0.90322	1	0	NA	0	c01	V1	10	1	1	1	1
11	11	11	11	11	11	11	2	0.4239	4	0.4621	0.99163	1	0	NA	0	c01	V1	11	1	1	1	1
12	12	12	12	12	12	12	2	0.4704	4	0.4368	0.97913	1	0	NA	0	c01	V1	12	1	1	1	1
13	13	13	13	13	13	13	2	0.42	4	0.4207	0.99065	1	1	NA	0	c01	V1	14	1	1	1	1
14	14	14	14	14	14	14	2	0.6039	4	0.4958	0.96498	1	1	NA	0	c01	V1	15	1	1	1	1
15	15	15	15	15	15	15	2	0.461	4	0.8723	0.91748	1	1	NA	1	c01	V1	16	1	1	1	1
16	16	16	16	16	16	16	2	0.3717	1	1.3663	0.042787	2	1	1	NA	c01	V1	17	1	1	1	0
17	17	17	17	17	17	17	2	0.5409	4	0.6298	0.95659	1	1	NA	1	c01	V1	18	1	1	1	1
18	18	18	18	18	18	18	2	0.5606	4	0.5201	0.87669	1	1	NA	0	c01	V1	19	1	1	1	1
19	19	19	19	19	19	19	2	0.4923	4	0.6795	0.87686	1	1	NA	1	c01	V1	20	1	1	1	1
20	20	20	20	20	20	20	2	0.7842	4	0.5258	0.90535	1	1	NA	0	c01	V1	21	1	1	1	1
21	21	21	21	21	21	21	2	0.7635	1	1.1569	0.29709	2	0	0	NA	c01	V1	22	1	1	1	0
22	22	22	22	22	22	22	2	0.6	4	0.3952	0.94603	1	0	NA	0	c01	V1	23	1	1	1	1
23	23	23	23	23	23	23	2	0.5815	4	0.7228	0.87557	1	1	NA	1	c01	V1	24	1	1	1	1
24	24	24	24	24	24	24	2	0.6815	1	0.9397	0.31197	2	0	0	NA	c01	V1	25	1	1	1	0
25	25	25	25	25	25	25	2	0.662	1	1.0759	0.40626	2	1	1	NA	c01	V1	26	1	1	1	0
26	26	26	26	26	26	26	2	0.61	4	0.5039	0.90177	1	1	NA	1	c01	V1	27	1	1	1	1
27	27	27	27	27	27	27	2	0.6661	4	0.4958	0.81568	1	1	NA	0	c01	V1	28	1	1	1	1
28	28	28	28	28	28	28	2	0.6594	4	0.569	0.76051	1	1	NA	1	c01	V1	29	1	1	1	1
29	29	29	29	29	29	29	2	0.9612	4	0.6136	0.73262	1	1	NA	0	c01	V1	30	1	1	1	1
30	30	30	30	30	30	30	2	0.4939	1	0.9185	0.66315	2	1	1	NA	c01	V1	31	1	1	1	0
31	31	31	31	31	31	31	2	1.318	1	0.8561	0.6636	2	0	1	NA	c01	V1	32	1	1	1	1
32	32	32	32	32	32	32	2	0.5954	4	0.4698	0.83156	1	1	NA	0	c01	V1	33	1	1	1	1
33	33	33	33	33	33	33	2	0.7366	4	0.501	0.72561	1	0	NA	0	c01	V1	34	1	1	1	0
34	34	34	34	34	34	34	2	0.6414	1	0.7411	0.73967	2	1	0	NA	c01	V1	35	1	1	1	0
35	35	35	35	35	35	35	2	1.0344	1	0.6173	0.69439	2	1	0	NA	c01	V1	36	1	1	1	0
36	36	36	36	36	36	36	2	0.5982	4	0.6206	0.85412	1	1	NA	1	c01	V1	37	1	1	1	1
37	37	37	37	37	37	37	2	0.6651	4	0.4575	0.8383	1	0	NA	0	c01	V1	38	1	1	1	1
38	38	38	38	38	38	38	2	0.5397	1	0.8666	0.66533	2	0	1	NA	c01	V1	39	1	1	1	0
39	39	39	39	39	39	39	2	0.6825	4	0.556	0.81531	1	1	NA	1	c01	V1	40	1	1	1	1
40	40	40	40	40	40	40	2	0.7065	4	0.5899	0.73969	1	0	NA	0	c01	V1	41	1	1	1	0
41	41	41	41	41	41	41	2	0.6889	4	0.691	0.74955	1	0	NA	1	c01	V1	42	1	1	1	0
42	42	42	42	42	42	42	2	0.6539	4	0.4655	0.68647	1	0	NA	0	c01	V1	43	1	1	1	0
43	43	43	43	43	43	43	2	0.6468	1	0.8294	0.89682	2	1	0	NA	c01	V1	44	1	1	1	1
44	44	44	44	44	44	44	1	0.6539	1	0.479	0.9111	1	0	0	NA	c01	V1	45	1	1	1	1
45	45	45	45	45	45	45	1	0.5498	1	0.5742	0.80102	1	1	1	NA	c01	V1	46	1	1	1	1
46	46	46	46	46	46	46	2	0.7238	4	0.5108	0.65382	1	0	NA	0	c01	V1	47	1	1	1	0
47	47	47	47	47	47	47	1	0.5198	4	1.0148	0.65855	2	0	NA	1	c01	V1	48	1	1	1	0
48	48	48	48	48	48	48	1	0.6733	1	0.472	0.72073	1	0	0	NA	c01	V1	49	1	1	1	0
49	49	49	49	49	49	49	1	0.7018	1	0.4888	0.77133	1	1	0	NA	c01	V1	50	1	1	1	1
50	50	50	50	50	50	50	1	1.0782	1	0.5317	0.73751	1	0	0	NA	c01	V1	51	1	1	1	0
51	51	51	51	51	51	51	1	0.7726	1	0.5251	0.69993	1	1	1	NA	c01	V1	52	1	1	1	0
52	52	52	52	52	52	52	1	0.5496	1	0.9301	0.66993	1	1	0	NA	c01	V1	53	1	1	1	0
53	53	53	53	53	53	53	1	0.634	4	0.6709	0.59697	2	1	NA	1	c01	V1	54	1	1	1	0
54	54	54	54	54	54	54	2	0.9092	4	0.7172	0.54931	1	0	NA	1	c01	V1	55	1	1	1	0
55	55	55	55	55	55	55	1	0.6356	1	0.4897	0.59578	1	0	0	NA	c01	V1	56	1	1	1	0
56	56	56	56	56	56	56	2	0.8034	1	0.5703	0.58746	2	0	1	NA	c01	V1	57	1	1	1	0
57	57	57	57	57	57	57	1	0.5029	4	0.5855	0.5586	2	0	NA	1	c01	V1	58	1	1	1	0
58	58	58	58	58	58	58	2	0.7541	4	0.5001	0.62307	1	0	NA	0	c01	V1	59	1	1	1	1
59	59	59	59	59	59	59	2	0.5098	4	0.6837	0.54486	1	0	NA	1	c01	V1	60	1	1	1	0
60	60	60	60	60	60	60	1	0.7588	1	0.4857	0.64358	1	0	1	NA	c01	V1	61	1	1	1	1
61	61	61	61	61	61	61	1	0.5292	1	0.5039	0.73449	1	0	0	NA	c01	V1	62	1	1	1	1
62	62	62	62	62	62	62	1	0.5489	4	0.6262	0.56471	2	1	NA	1	c01	V1	63	1	1	1	0
63	63	63	63	63	63	63	1	0.5717	1	0.4564	0.78414	1	1	0	NA	c01	V1	64	1	1	1	1
64	64	64	64	64	64	64	1	0.3741	4	0.8881	0.56548	2	0	NA	1	c01	V1	65	1	1	1	0
65	65	65	65	65	65	65	1	1.7559	1	0.5219	0.79053	1	0	0	NA	c01	V1	66	1	1	1	1
66	66	66	66	66	66	66	1	0.3437	1	0.5281	0.81786	1	0	1	NA	c01	V1	67	1	1	1	1
67	67	67	67	67	67	67	1	0.5757	1	0.4496	0.65998	1	1	0	NA	c01	V1	68	1	1	1	0
68	68	68	68	68	68	68	1	0.4779	4	0.8573	0.49197	2	0	NA	0	c01	V1	69	1	1	1	0
69	69	69	69	69	69	69	1	0.6204	1	0.3987	0.68816	1	1	0	NA	c01	V1	70	1	1	1	1
70	70	70	70	70	70	70	1	0.692	3	0.54	0.94382	2	0	NA	1	c01	V1	71	1	1	1	1
71	71	71	71	71	71	71	1	0.523	1	0.6909	0.64851	1	1	1	NA	c01	V1	72	1	1	1	0
72	72	72	72	72	72	72	1	0.6166	3	0.4702	0.96824	2	0	NA	1	c01	V1	73	1	1	1	1
73	73	73	73	73	73	73	1	0.506	3	0.3971	0.94755	2	1	NA	1	c01	V1	74	1	1	1	1
74	74	74	74	74	74	74	2	0.6051	3	0.4042	0.9062	1	0	NA	1	c01	V1	75	1	1	1	1
75	75	75	75	75	75	75	2	0.5242	3	0.3897	0.9915	1	0	NA	1	c01	V1	76	1	1	1	1
76	76	76	76	76	76	76	2	0.5173	3	0.4766	0.95612	1	0	NA	0	c01	V1	77	1	1	1	1
77	77	77	77	77	77	77	2	0.9022	3	0.4329	0.98862	1	0	NA	0	c01	V1	78	1	1	1	1
78	78	78	78	78	78	78	1	0.4845	1	0.5604	0.38563	1	0	1	NA	c01	V1	79	1	1	1	0
79	79	79	79	79	79	79	1	0.3415	2	0.8478	0.082201	1	1	0	NA	c01	V1	80	1	1	1	0
80	80	80	80	80	80	80	1	0.4013	1	0.8912	0.3372	1	0	1	NA	c01	V1	81	1	1	1	0
81	81	81	81	81	81	81	2	0.6114	3	0.5302	0.85991	1	0	NA	0	c01	V1	82	1	1	1	1
82	82	82	82	82	82	82	2	0.394	1	1.1774	0.27726	2	0	0	NA	c01	V1	83	1	1	1	0
83	83	83	83	83	83	83	1	0.5297	1	0.8617	0.28997	1	1	0	NA	c01	V1	84	1	1	1	0
84	84	84	84	84	84	84	1	0.52	3	0.512	0.95141	2	1	NA	1	c01	V1	85	1	1	1	1
85	85	85	85	85	85	85	1	0.4602	1	1.2894	0.30973	1	0	0	NA	c01	V1	86	1	1	1	0
86	86	86	86	86	86	86	2	0.5307	1	0.6384	0.24168	2	1	1	NA	c01	V1	87	1	1	1	0
87	87	87	87	87	87	87	2	1.4129	3	0.5127	0.93907	1	1	NA	0	c01	V1	88	1	1	1	1
88	88	88	88	88	88	88	1	0.4334	1	0.7095	0.33713	1	1	0	NA	c01	V1	89	1	1	1	0
89	89	89	89	89	89	89	2	0.5094	3	0.4522	0.80037	1	0	NA	0	c01	V1	90	1	1	1	1
90	90	90	90	90	90	90	2	0.5523	3	0.5192	0.80942	1	1	NA	0	c01	V1	91	1	1	1	1
91	91	91	91	91	91	91	2	0.4668	1	0.9812	0.48344	2	0	0	NA	c01	V1	92	1	1	1	0
92	92	92	92	92	92	92	1	0.8794	3	0.4938	0.87513	2	0	NA	0	c01	V1	93	1	1	1	1
93	93	93	93	93	93	93	1	0.613	3	0.4563	0.81545	2	1	NA	0	c01	V1	94	1	1	1	1
94	94	94	94	94	94	94	2	0.6522	3	0.5206	0.78113	1	1	NA	1	c01	V1	95	1	1	1	1
95	95	95	95	95	95	95	1	0.6996	3	0.4594	0.68859	2	0	NA	1	c01	V1	96	1	1	1	0
96	96	96	96	96	96	96	2	1.0499	1	0.7725	0.7036	2	0	0	NA	c01	V1	97	1	1	1	0
97	97	97	97	97	97	97	2	0.3889	3	0.5339	0.76329	1	1	NA	0	c01	V1	98	1	1	1	1
98	98	98	98	98	98	98	2	0.3809	3	0.546	0.78796	1	0	NA	1	c01	V1	99	1	1	1	1
99	99	99	99	99	99	99	2	0.5009	3	0.6519	0.80076	1	1	NA	0	c01	V1	100	1	1	1	1
100	100	100	100	100	100	100	2	0.6016	1	0.6301	0.85072	2	0	0	NA	c01	V1	101	1	1	1	1
101	101	101	101	101	101	101	1	0.4212	1	0.5857	0.77504	1	1	1	NA	c01	V1	102	1	1	1	1
102	102	102	102	102	102	102	1	0.5498	1	0.4462	0.78248	1	1	1	NA	c01	V1	103	1	1	1	1
103	103	103	103	103	103	103	2	0.6217	1	0.5791	0.83187	2	0	0	NA	c01	V1	104	1	1	1	1
104	104	104	104	104	104	104	1	0.5689	1	0.5603	0.86498	1	0	0	NA	c01	V1	105	1	1	1	1
105	105	105	105	105	105	105	2	0.378	1	0.4792	0.86356	2	0	1	NA	c01	V1	106	1	1	1	1
106	106	106	106	106	106	106	2	0.6564	1	0.5172	0.94727	2	0	0	NA	c01	V1	107	1	1	1	1
107	107	107	107	107	107	107	1	0.6356	1	0.566	0.93165	1	1	0	NA	c01	V1	108	1	1	1	1
108	108	108	108	108	108	108	2	0.3509	1	0.5308	0.90699	2	1	1	NA	c01	V1	109	1	1	1	1
109	109	109	109	109	109	109	2	0.4629	3	0.6601	0.64343	1	0	NA	0	c01	V1	110	1	1	1	0
110	110	110	110	110	110	110	1	0.3456	4	0.7475	0.1338	2	1	NA	0	c01	V1	111	1	1	1	0
111	111	111	111	111	111	111	1	0.3912	1	0.5396	0.83697	1	0	1	NA	c01	V1	112	1	1	1	1
112	112	112	112	112	112	112	2	0.59	1	0.4516	0.80222	2	0	1	NA	c01	V1	113	1	1	1	1
113	113	113	113	113	113	113	2	0.499	3	1.5016	0.78863	1	0	NA	0	c01	V1	114	1	1	1	1
114	114	114	114	114	114	114	1	0.3894	1	0.6218	0.78762	1	0	1	NA	c01	V1	115	1	1	1	1
115	115	115	115	115	115	115	2	0.6	1	0.4884	0.81119	2	0	0	NA	c01	V1	116	1	1	1	1
116	116	116	116	116	116	116	1	0.5144	1	0.5372	0.78486	1	0	0	NA	c01	V1	117	1	1	1	1
117	117	117	117	117	117	117	1	0.5348	3	0.6433	0.7935	2	0	NA	1	c01	V1	118	1	1	1	1
118	118	118	118	118	118	118	2	0.4634	3	0.6781	0.70155	1	0	NA	0	c01	V1	119	1	1	1	0
119	119	119	119	119	119	119	1	0.6623	1	0.5476	0.7408	1	1	1	NA	c01	V1	120	1	1	1	0
120	120	120	120	120	120	120	1	0.5149	3	0.426	0.63504	2	0	NA	1	c01	V1	121	1	1	1	0
121	121	121	121	121	121	121	2	0.6048	1	0.6154	0.72356	2	0	1	NA	c01	V1	122	1	1	1	0
122	122	122	122	122	122	122	1	0.7379	3	0.5393	0.58801	2	1	NA	1	c01	V1	123	1	1	1	0
123	123	123	123	123	123	123	2	1.09	3	0.632	0.55312	1	0	NA	0	c01	V1	124	1	1	1	0
124	124	124	124	124	124	124	1	0.7437	1	0.5093	0.50678	1	1	0	NA	c01	V1	125	1	1	1	0
125	125	125	125	125	125	125	2	0.7025	1	0.6164	0.60735	2	1	0	NA	c01	V1	126	1	1	1	0
126	126	126	126	126	126	126	2	0.6407	4	0.8227	0.30033	1	0	NA	0	c01	V1	127	1	1	1	0
127	127	127	127	127	127	127	1	0.6204	1	1.1499	0.71218	1	0	0	NA	c01	V1	128	1	1	1	1
128	128	128	128	128	128	128	1	0.7682	1	0.5114	0.71792	1	0	0	NA	c01	V1	129	1	1	1	1
129	129	129	129	129	129	129	2	0.5931	3	0.4916	0.51877	1	0	NA	1	c01	V1	130	1	1	1	0
130	130	130	130	130	130	130	1	0.7636	1	0.4952	0.74124	1	1	1	NA	c01	V1	131	1	1	1	1
131	131	131	131	131	131	131	1	0.8368	3	0.5902	0.5762	2	0	NA	1	c01	V1	132	1	1	1	0
132	132	132	132	132	132	132	1	0.7401	1	1.1231	0.84812	1	1	0	NA	c01	V1	133	1	1	1	1
133	133	133	133	133	133	133	1	0.7173	3	0.6189	0.59907	2	0	NA	1	c01	V1	134	1	1	1	0
134	134	134	134	134	134	134	2	0.713	1	0.4425	0.87476	2	0	1	NA	c01	V1	135	1	1	1	1
135	135	135	135	135	135	135	2	0.5594	1	0.606	0.85946	2	0	0	NA	c01	V1	136	1	1	1	1
136	136	136	136	136	136	136	1	1.734	1	0.6114	0.8982	1	1	0	NA	c01	V1	137	1	1	1	1
137	137	137	137	137	137	137	2	0.4192	3	0.5312	0.5874	1	0	NA	1	c01	V1	138	1	1	1	0
138	138	138	138	138	138	138	1	0.3621	1	0.707	0.99189	1	0	1	NA	c01	V1	139	1	1	1	1
139	139	139	139	139	139	139	2	0.6195	1	0.4209	0.96466	2	1	1	NA	c01	V1	140	1	1	1	1
140	140	140	140	140	140	140	1	0.585	1	0.4933	0.8748	1	1	1	NA	c01	V1	141	1	1	1	1
141	141	141	141	141	141	141	1	0.7992	3	1.195	0.52644	2	1	NA	0	c01	V1	142	1	1	1	0
142	142	142	142	142	142	142	2	0.5477	3	0.5392	0.64905	1	0	NA	1	c01	V1	143	1	1	1	0
143	143	143	143	143	143	143	2	0.8799	3	0.516	0.66253	1	1	NA	1	c01	V1	144	1	1	1	0
144	144	144	144	144	144	144	1	0.3388	3	0.5168	0.69239	2	1	NA	0	c01	V1	145	1	1	1	0
145	145	145	145	145	145	145	1	0.4418	1	0.464	0.97638	1	1	1	NA	c01	V1	146	1	1	1	1
146	146	146	146	146	146	146	2	0.4906	3	0.5897	0.71144	1	0	NA	0	c01	V1	147	1	1	1	0
147	147	147	147	147	147	147	2	0.5092	3	0.5004	0.69043	1	0	NA	0	c01	V1	148	1	1	1	0
148	148	148	148	148	148	148	2	0.3852	3	0.5478	0.67987	1	0	NA	1	c01	V1	149	1	1	1	0
149	149	149	149	149	149	149	2	0.4112	1	0.4239	0.9962	2	1	1	NA	c01	V1	150	1	1	1	1
150	150	150	150	150	150	150	2	0.6182	3	0.5791	0.71333	1	1	NA	1	c01	V1	151	1	1	1	0
151	151	151	151	151	151	151	1	0.697	4	0.6777	0.59007	2	1	NA	0	c01	V1	152	1	1	1	0
152	152	152	152	152	152	152	1	0.4663	4	0.8953	0.59614	2	0	NA	0	c01	V1	153	1	1	1	0
153	153	153	153	153	153	153	2	0.5774	3	0.7334	0.65797	1	1	NA	0	c01	V1	154	1	1	1	0
154	154	154	154	154	154	154	2	0.6263	3	0.6007	0.59264	1	1	NA	1	c01	V1	155	1	1	1	0
155	155	155	155	155	155	155	1	0.6929	1	0.3882	0.9478	1	1	0	NA	c01	V1	156	1	1	1	1
156	156	156	156	156	156	156	2	0.7403	3	0.6169	0.59125	1	0	NA	0	c01	V1	157	1	1	1	0
157	157	157	157	157	157	157	1	1.0555	1	0.4813	0.93855	1	1	1	NA	c01	V1	158	1	1	1	1
158	158	158	158	158	158	158	1	0.6359	1	0.4771	0.93108	1	0	1	NA	c01	V1	159	1	1	1	1
159	159	159	159	159	159	159	2	0.8078	1	0.458	0.95522	2	1	0	NA	c01	V1	160	1	1	1	1
160	160	160	160	160	160	160	1	1.1474	3	0.6484	0.55463	2	1	NA	0	c01	V1	161	1	1	1	0
161	161	161	161	161	161	161	1	0.6089	1	0.4935	0.97604	1	0	0	NA	c01	V1	162	1	1	1	1
162	162	162	162	162	162	162	1	0.6217	3	0.9488	0.6463	2	0	NA	0	c01	V1	163	1	1	1	0
163	163	163	163	163	163	163	2	0.6686	3	0.656	0.61384	1	0	NA	1	c01	V1	164	1	1	1	0
164	164	164	164	164	164	164	1	0.6274	1	0.5374	0.90262	1	1	0	NA	c01	V1	165	1	1	1	1
165	165	165	165	165	165	165	1	0.5924	1	0.5266	0.86881	1	1	0	NA	c01	V1	166	1	1	1	1
166	166	166	166	166	166	166	1	0.5442	3	0.604	0.58027	2	0	NA	0	c01	V1	167	1	1	1	0
167	167	167	167	167	167	167	2	0.5115	3	0.549	0.59378	1	0	NA	1	c01	V1	168	1	1	1	0
168	168	168	168	168	168	168	2	1.6723	1	0.6266	0.76689	2	1	1	NA	c01	V1	169	1	1	1	1
169	169	169	169	169	169	169	2	0.7631	3	0.6442	0.53953	1	1	NA	0	c01	V1	170	1	1	1	0
170	170	170	170	170	170	170	1	0.6085	1	0.4522	0.73086	1	1	1	NA	c01	V1	171	1	1	1	1
171	171	171	171	171	171	171	1	0.7256	3	0.6359	0.51103	2	0	NA	0	c01	V1	172	1	1	1	0
172	172	172	172	172	172	172	1	0.7253	1	0.39	0.8534	1	1	1	NA	c01	V1	173	1	1	1	1
173	173	173	173	173	173	173	2	1.0457	3	0.6237	0.51797	1	0	NA	1	c01	V1	174	1	1	1	0
174	174	174	174	174	174	174	1	0.4227	1	0.3921	0.76632	1	0	1	NA	c01	V1	175	1	1	1	1
175	175	175	175	175	175	175	1	0.6193	1	0.4085	0.77704	1	1	1	NA	c01	V1	176	1	1	1	1
176	176	176	176	176	176	176	1	0.5581	1	0.4425	0.80056	1	0	1	NA	c01	V1	177	1	1	1	1
177	177	177	177	177	177	177	1	0.4908	1	0.5292	0.82747	1	0	0	NA	c01	V1	178	1	1	1	1
178	178	178	178	178	178	178	2	0.5826	1	0.4923	0.80021	2	0	1	NA	c01	V1	179	1	1	1	1
179	179	179	179	179	179	179	1	0.6059	1	0.6598	0.8718	1	0	0	NA	c01	V1	180	1	1	1	1
180	180	180	180	180	180	180	2	1.105	3	0.9535	0.63403	1	0	NA	1	c01	V1	181	1	1	1	0
181	181	181	181	181	181	181	1	0.7377	1	0.4903	0.77265	1	0	1	NA	c01	V1	182	1	1	1	0
182	182	182	182	182	182	182	1	0.5547	1	0.5274	0.84363	1	1	0	NA	c01	V1	183	1	1	1	1
183	183	183	183	183	183	183	2	0.637	1	0.4549	0.78138	2	0	1	NA	c01	V1	184	1	1	1	0
184	184	184	184	184	184	184	1	0.6342	1	0.3886	0.79058	1	1	1	NA	c01	V1	185	1	1	1	1
185	185	185	185	185	185	185	1	0.4301	1	0.4419	0.72693	1	0	0	NA	c01	V1	186	1	1	1	0
186	186	186	186	186	186	186	1	0.6556	1	0.4642	0.67905	1	1	0	NA	c01	V1	187	1	1	1	0
187	187	187	187	187	187	187	1	0.6835	4	1.0866	0.39304	2	1	NA	0	c01	V1	188	1	1	1	0
188	188	188	188	188	188	188	1	0.5548	1	0.5479	0.6991	1	0	1	NA	c01	V1	189	1	1	1	0
189	189	189	189	189	189	189	2	0.4485	1	0.5868	0.65565	2	1	1	NA	c01	V1	190	1	1	1	0
190	190	190	190	190	190	190	1	0.6338	1	0.5229	0.59035	1	0	1	NA	c01	V1	191	1	1	1	0
191	191	191	191	191	191	191	2	0.936	4	1.2678	0.53179	1	0	NA	0	c01	V1	192	1	1	1	0
192	192	192	192	192	192	192	1	0.5608	3	1.2146	0.43655	2	1	NA	0	c01	V1	193	1	1	1	0
193	193	193	193	193	193	193	2	0.6284	2	0.6654	0.55606	2	0	1	NA	c01	V1	194	1	1	1	0
194	194	194	194	194	194	194	1	0.6376	3	0.9783	0.49107	2	1	NA	1	c01	V1	195	1	1	1	0
195	195	195	195	195	195	195	2	0.5657	4	0.9236	0.5458	1	0	NA	1	c01	V1	196	1	1	1	0
196	196	196	196	196	196	196	2	0.6248	4	0.829	0.62584	1	1	NA	0	c01	V1	197	1	1	1	1
197	197	197	197	197	197	197	1	0.4826	2	1.261	0.65973	1	1	0	NA	c01	V1	198	1	1	1	1
198	198	198	198	198	198	198	2	0.2936	3	1.2104	0.58824	1	0	NA	0	c01	V1	199	1	1	1	1
199	199	199	199	199	199	199	1	0.872	3	1.3041	0.54646	2	0	NA	1	c01	V1	200	1	1	1	0
200	200	200	200	200	200	200	2	0.6582	4	1.5434	0.65518	1	1	NA	1	c01	V1	201	1	1	1	1
201	201	201	201	201	201	201	1	0.4879	2	0.8785	0.6612	1	0	1	NA	c01	V1	202	1	1	1	1
202	202	202	202	202	202	202	2	0.715	1	0.622	0.50606	2	0	0	NA	c01	V1	203	1	1	1	0
203	203	203	203	203	203	203	1	0.4255	2	0.7956	0.76376	1	1	1	NA	c01	V1	204	1	1	1	1
204	204	204	204	204	204	204	1	0.4722	2	0.5107	0.73521	1	1	1	NA	c01	V1	205	1	1	1	1
205	205	205	205	205	205	205	2	0.7476	4	1.9026	0.58943	1	1	NA	0	c01	V1	206	1	1	1	0
206	206	206	206	206	206	206	1	0.8543	2	0.9428	0.6563	1	1	1	NA	c01	V1	207	1	1	1	1
207	207	207	207	207	207	207	2	1.398	3	0.6064	0.70155	1	0	NA	0	c01	V1	208	1	1	1	1
208	208	208	208	208	208	208	2	0.4035	3	0.5189	0.69336	1	1	NA	0	c01	V1	209	1	1	1	1
209	209	209	209	209	209	209	1	0.4952	1	0.5449	0.5412	1	1	0	NA	c01	V1	210	1	1	1	0
210	210	210	210	210	210	210	2	0.6115	4	0.8262	0.5953	1	0	NA	0	c01	V1	211	1	1	1	0
211	211	211	211	211	211	211	2	0.7761	3	1.6251	0.68873	1	0	NA	0	c01	V1	212	1	1	1	1
212	212	212	212	212	212	212	2	0.948	1	0.6846	0.55482	2	1	0	NA	c01	V1	213	1	1	1	0
213	213	213	213	213	213	213	2	0.4855	2	0.6177	0.55729	2	1	1	NA	c01	V1	214	1	1	1	0
214	214	214	214	214	214	214	1	0.9875	2	0.5689	0.53913	1	1	0	NA	c01	V1	215	1	1	1	0
215	215	215	215	215	215	215	1	0.7699	2	1.0798	0.51125	1	0	1	NA	c01	V1	216	1	1	1	0
216	216	216	216	216	216	216	1	0.7071	1	0.796	0.56503	1	1	1	NA	c01	V1	217	1	1	1	0
217	217	217	217	217	217	217	2	0.7122	4	1.065	0.35334	1	0	NA	1	c01	V1	218	1	1	1	0
218	218	218	218	218	218	218	1	0.5445	2	1.0033	0.61199	1	1	0	NA	c01	V1	219	1	1	1	1
219	219	219	219	219	219	219	2	0.9496	3	0.832	0.63394	1	1	NA	0	c01	V1	220	1	1	1	1
220	220	220	220	220	220	220	2	0.8586	3	1.7574	0.65687	1	0	NA	0	c01	V1	221	1	1	1	1
221	221	221	221	221	221	221	2	0.7541	3	0.884	0.60998	1	0	NA	1	c01	V1	222	1	1	1	1
222	222	222	222	222	222	222	2	0.6909	4	0.5291	0.2542	1	1	NA	0	c01	V1	223	1	1	1	0
223	223	223	223	223	223	223	2	0.5048	3	0.7498	0.62082	1	1	NA	0	c01	V1	224	1	1	1	1
224	224	224	224	224	224	224	1	0.4934	2	0.6455	0.6108	1	1	0	NA	c01	V1	225	1	1	1	1
225	225	225	225	225	225	225	2	0.6437	3	1.1007	0.70103	1	0	NA	0	c01	V1	226	1	1	1	1
226	226	226	226	226	226	226	2	0.8999	3	0.7319	0.76092	1	1	NA	1	c01	V1	227	1	1	1	1
227	227	227	227	227	227	227	1	0.7213	2	0.8207	0.67472	1	0	0	NA	c01	V1	228	1	1	1	1
228	228	228	228	228	228	228	2	0.458	1	0.7298	0.30773	2	1	1	NA	c01	V1	229	1	1	1	0
229	229	229	229	229	229	229	1	0.8237	2	0.8166	0.60454	1	1	0	NA	c01	V1	230	1	1	1	1
230	230	230	230	230	230	230	2	1.0085	3	0.5365	0.64931	1	1	NA	1	c01	V1	231	1	1	1	1
231	231	231	231	231	231	231	1	0.6036	2	0.6474	0.7365	1	1	0	NA	c01	V1	232	1	1	1	1
232	232	232	232	232	232	232	1	0.4167	3	0.5893	0.62161	2	1	NA	1	c01	V1	233	1	1	1	0
233	233	233	233	233	233	233	1	0.4443	2	0.6323	0.63247	1	1	0	NA	c01	V1	234	1	1	1	1
234	234	234	234	234	234	234	1	0.4863	2	0.8408	0.63721	1	1	0	NA	c01	V1	235	1	1	1	1
235	235	235	235	235	235	235	2	0.5537	4	0.4772	0.47938	1	0	NA	1	c01	V1	236	1	1	1	0
236	236	236	236	236	236	236	1	0.4675	2	1.1025	0.56434	1	1	1	NA	c01	V1	237	1	1	1	0
237	237	237	237	237	237	237	1	1.4364	2	0.6733	0.51391	1	1	1	NA	c01	V1	238	1	1	1	0
238	238	238	238	238	238	238	2	0.5838	2	0.6302	0.48291	2	0	0	NA	c01	V1	239	1	1	1	0
239	239	239	239	239	239	239	2	0.6957	1	0.6979	0.50241	2	0	1	NA	c01	V1	240	1	1	1	0
240	240	240	240	240	240	240	2	0.7726	3	0.883	0.64188	1	1	NA	1	c01	V1	241	1	1	1	1
241	241	241	241	241	241	241	1	0.8232	2	1.0511	0.62199	1	0	1	NA	c01	V1	242	1	1	1	1
242	242	242	242	242	242	242	1	1.6589	2	0.6449	0.63569	1	0	0	NA	c01	V1	243	1	1	1	1
243	243	243	243	243	243	243	2	0.7428	3	1.1292	0.52162	1	0	NA	1	c01	V1	244	1	1	1	0
244	244	244	244	244	244	244	2	1.0198	3	0.772	0.43081	1	0	NA	1	c01	V1	245	1	1	1	0
245	245	245	245	245	245	245	2	0.5847	3	0.575	0.274	1	0	NA	0	c01	V1	246	1	1	1	0
246	246	246	246	246	246	246	1	0.5272	2	0.694	0.58154	1	0	1	NA	c01	V1	247	1	1	1	1
247	247	247	247	247	247	247	1	0.5452	1	0.9963	0.57202	1	0	0	NA	c01	V1	248	1	1	1	1
248	248	248	248	248	248	248	2	0.5949	4	0.6541	0.79929	1	0	NA	0	c01	V1	249	1	1	1	1
249	249	249	249	249	249	249	2	0.4485	2	0.8977	0.58226	2	0	0	NA	c01	V1	250	1	1	1	1
250	250	250	250	250	250	250	1	0.7274	4	0.8161	0.81175	2	1	NA	1	c01	V1	251	1	1	1	1
251	251	251	251	251	251	251	2	0.8391	4	0.6253	0.81808	1	0	NA	1	c01	V1	252	1	1	1	1
252	252	252	252	252	252	252	2	0.7034	4	0.4143	0.94365	1	0	NA	1	c01	V1	253	1	1	1	1
253	253	253	253	253	253	253	1	0.5409	4	0.4331	0.97383	2	1	NA	1	c01	V1	254	1	1	1	1
254	254	254	254	254	254	254	1	0.5257	2	0.7534	0.6977	1	1	1	NA	c01	V1	255	1	1	1	0
255	255	255	255	255	255	255	2	0.6763	4	0.4213	0.98384	1	1	NA	1	c01	V1	256	1	1	1	1
256	256	256	256	256	256	256	2	0.5532	4	0.5151	0.95467	1	1	NA	1	c01	V1	257	1	1	1	1
257	257	257	257	257	257	257	2	0.5824	2	0.8251	0.77843	2	0	1	NA	c01	V1	258	1	1	1	0
258	258	258	258	258	258	258	2	0.6727	4	0.7638	0.82756	1	0	NA	1	c01	V1	259	1	1	1	0
259	259	259	259	259	259	259	2	1.4599	2	1.2192	0.71247	2	1	0	NA	c01	V1	260	1	1	1	0
260	260	260	260	260	260	260	2	0.9134	4	0.6943	0.75126	1	0	NA	1	c01	V1	261	1	1	1	0
261	261	261	261	261	261	261	2	0.5794	1	1.0234	0.58392	2	1	1	NA	c01	V1	262	1	1	1	0
262	262	262	262	262	262	262	2	0.7954	4	0.8453	0.76286	1	1	NA	0	c01	V1	263	1	1	1	0
263	263	263	263	263	263	263	2	0.5838	2	1.3102	0.76856	2	0	1	NA	c01	V1	264	1	1	1	1
264	264	264	264	264	264	264	2	0.686	4	0.6243	0.75504	1	1	NA	1	c01	V1	265	1	1	1	1
265	265	265	265	265	265	265	2	0.761	4	0.4859	0.73278	1	1	NA	1	c01	V1	266	1	1	1	0
266	266	266	266	266	266	266	1	0.5756	4	0.5578	0.6909	2	0	NA	1	c01	V1	268	1	1	1	0
267	267	267	267	267	267	267	2	0.6617	4	0.4479	0.70433	1	0	NA	0	c01	V1	269	1	1	1	0
268	268	268	268	268	268	268	2	0.4622	4	0.5691	0.81008	1	1	NA	1	c01	V1	271	1	1	1	1
269	269	269	269	269	269	269	2	0.6331	2	0.6097	0.55102	2	1	0	NA	c01	V1	272	1	1	1	0
270	270	270	270	270	270	270	1	0.7022	2	0.83	0.53788	1	1	0	NA	c01	V1	273	1	1	1	0
271	271	271	271	271	271	271	2	0.6379	4	0.607	0.85964	1	1	NA	0	c01	V1	274	1	1	1	1
272	272	272	272	272	272	272	2	0.6393	4	0.4497	0.87674	1	1	NA	1	c01	V1	275	1	1	1	1
273	273	273	273	273	273	273	1	0.5699	2	0.9438	0.41619	1	1	0	NA	c01	V1	276	1	1	1	0
274	274	274	274	274	274	274	1	0.7468	1	1.0671	0.66043	1	1	1	NA	c01	V1	277	1	1	1	0
275	275	275	275	275	275	275	2	0.598	2	1.0729	0.63429	2	1	0	NA	c01	V1	278	1	1	1	0
276	276	276	276	276	276	276	2	0.5138	4	0.522	0.93965	1	1	NA	1	c01	V1	279	1	1	1	1
277	277	277	277	277	277	277	2	0.5552	2	0.8184	0.62857	2	0	0	NA	c01	V1	280	1	1	1	0
278	278	278	278	278	278	278	2	0.529	4	0.4939	0.91462	1	1	NA	1	c01	V1	281	1	1	1	1
279	279	279	279	279	279	279	2	0.9172	1	0.8541	0.76611	2	1	1	NA	c01	V1	282	1	1	1	1
280	280	280	280	280	280	280	1	0.5697	1	0.7071	0.67525	1	1	1	NA	c01	V1	283	1	1	1	0
281	281	281	281	281	281	281	2	1.5275	4	0.5842	0.88326	1	0	NA	0	c01	V1	284	1	1	1	1
282	282	282	282	282	282	282	1	0.585	1	1.4677	0.6996	1	1	0	NA	c01	V1	285	1	1	1	0
283	283	283	283	283	283	283	2	0.8187	4	0.6945	0.90505	1	1	NA	1	c01	V1	286	1	1	1	1
284	284	284	284	284	284	284	1	0.6548	4	0.6113	0.82364	2	1	NA	0	c01	V1	287	1	1	1	1
285	285	285	285	285	285	285	2	1.8259	4	0.5786	0.85253	1	0	NA	1	c01	V1	288	1	1	1	1
286	286	286	286	286	286	286	1	0.6203	2	1.8422	0.64374	1	1	0	NA	c01	V1	289	1	1	1	0
287	287	287	287	287	287	287	1	0.6289	1	0.7619	0.55584	1	0	1	NA	c01	V1	290	1	1	1	0
288	288	288	288	288	288	288	1	0.657	2	0.901	0.63753	1	1	1	NA	c01	V1	291	1	1	1	0
289	289	289	289	289	289	289	2	0.7709	4	0.5337	0.8441	1	1	NA	1	c01	V1	292	1	1	1	1
290	290	290	290	290	290	290	2	0.8223	4	0.6164	0.8356	1	0	NA	0	c01	V1	293	1	1	1	1
291	291	291	291	291	291	291	2	0.9001	4	0.5463	0.8703	1	0	NA	0	c01	V1	294	1	1	1	1
292	292	292	292	292	292	292	1	0.7835	4	0.7511	0.81283	2	1	NA	1	c01	V1	295	1	1	1	1
293	293	293	293	293	293	293	2	0.7717	2	0.9318	0.65798	2	1	1	NA	c01	V1	296	1	1	1	0
294	294	294	294	294	294	294	2	0.5836	4	0.5174	0.87657	1	1	NA	1	c01	V1	297	1	1	1	1
295	295	295	295	295	295	295	2	0.6571	4	0.5418	0.81435	1	0	NA	0	c01	V1	298	1	1	1	1
296	296	296	296	296	296	296	2	0.634	4	0.7832	0.6652	1	0	NA	0	c01	V1	299	1	1	1	0
297	297	297	297	297	297	297	1	0.3342	2	0.9458	0.70711	1	1	1	NA	c01	V1	300	1	1	1	0
298	298	298	298	298	298	298	1	0.6153	1	1.1067	0.6824	1	0	1	NA	c01	V1	301	1	1	1	0
299	299	299	299	299	299	299	2	0.5373	4	0.8701	0.45675	1	0	NA	1	c01	V1	302	1	1	1	0
300	300	300	300	300	300	300	1	0.5501	2	1.0129	0.84164	1	1	1	NA	c01	V1	303	1	1	1	1
301	301	301	301	301	301	1	2	0.7573	2	0.6659	0.84164	2	1	0	NA	c01	V2	1	0	1	2	0
302	302	302	302	302	302	2	2	0.7803	3	1.0762	0.14273	1	0	NA	0	c01	V2	2	0	1	2	0
303	303	303	303	303	303	3	2	1.1795	4	1.117	0.49421	1	0	NA	0	c01	V2	3	0	1	2	1
304	304	304	304	304	304	4	1	0.7062	1	0.5459	0.71213	1	1	0	NA	c01	V2	4	0	1	2	1
305	305	305	305	305	305	5	2	0.5703	1	1.4189	0.72017	2	1	0	NA	c01	V2	5	0	1	2	1
306	306	306	306	306	306	6	1	0.6924	1	1.1907	0.70742	1	0	1	NA	c01	V2	6	0	1	2	1
307	307	307	307	307	307	7	2	0.958	3	0.8418	0.13931	1	0	NA	0	c01	V2	7	0	1	2	0
308	308	308	308	308	308	8	1	1.1564	2	0.7561	0.65798	1	1	0	NA	c01	V2	8	0	1	2	1
309	309	309	309	309	309	9	2	0.4529	1	0.8441	0.83078	2	1	0	NA	c01	V2	9	0	1	2	1
310	310	310	310	310	310	10	2	0.6157	4	0.5742	0.8703	1	0	NA	0	c01	V2	10	0	1	2	1
311	311	311	311	311	311	11	1	0.6441	2	1.0729	0.54565	1	0	0	NA	c01	V2	11	0	1	2	0
312	312	312	312	312	312	12	2	0.7206	3	0.8265	0.02727	1	1	NA	0	c01	V2	12	0	1	2	0
313	313	313	313	313	313	13	2	0.609	3	0.4642	0.00016683	1	0	NA	0	c01	V2	13	0	1	2	0
314	314	314	314	314	314	14	1	1.0963	1	1.1252	0.55584	1	0	1	NA	c01	V2	14	0	1	2	1
315	315	315	315	315	315	15	1	0.7214	1	1.0594	0.57803	1	1	1	NA	c01	V2	15	0	1	2	1
316	316	316	316	316	316	16	1	0.8805	4	1.2076	0.85253	2	0	NA	0	c01	V2	16	0	1	2	1
317	317	317	317	317	317	17	2	1.0779	3	0.6641	0.0032036	1	1	NA	0	c01	V2	17	0	1	2	0
318	318	318	318	318	318	18	2	1.087	4	0.4966	0.90505	1	0	NA	0	c01	V2	18	0	1	2	1
319	319	319	319	319	319	19	2	1.0638	4	0.5216	0.87122	1	0	NA	0	c01	V2	19	0	1	2	1
320	320	320	320	320	320	20	2	0.7626	4	1.0609	0.88326	1	0	NA	1	c01	V2	20	0	1	2	1
321	321	321	321	321	321	21	2	0.9488	2	0.6905	0.62237	2	1	0	NA	c01	V2	21	0	1	2	0
322	322	322	322	322	322	22	2	0.7871	4	0.7233	0.87633	1	0	NA	1	c01	V2	22	0	1	2	1
323	323	323	323	323	323	23	2	0.6247	4	0.6299	0.91462	1	0	NA	0	c01	V2	23	0	1	2	1
324	324	324	324	324	324	24	2	0.7768	2	1.2173	0.62857	2	0	1	NA	c01	V2	24	0	1	2	0
325	325	325	325	325	325	25	2	0.8019	2	0.6343	0.57699	2	1	1	NA	c01	V2	25	0	1	2	0
326	326	326	326	326	326	26	2	0.8549	4	1.0597	0.94497	1	0	NA	1	c01	V2	26	0	1	2	1
327	327	327	327	327	327	27	2	0.9278	4	0.808	0.9829	1	0	NA	1	c01	V2	27	0	1	2	1
328	328	328	328	328	328	28	2	0.5693	4	0.4975	0.92339	1	0	NA	1	c01	V2	28	0	1	2	1
329	329	329	329	329	329	29	2	0.895	4	1.1914	0.87674	1	1	NA	0	c01	V2	29	0	1	2	1
330	330	330	330	330	330	30	2	0.582	2	0.5188	0.4778	2	0	1	NA	c01	V2	30	0	1	2	0
331	331	331	331	331	331	31	2	1.0856	2	0.6517	0.53788	2	1	1	NA	c01	V2	31	0	1	2	0
332	332	332	332	332	332	32	2	0.8492	3	0.9111	0.12909	1	0	NA	0	c01	V2	32	0	1	2	0
333	333	333	333	333	333	33	1	0.6409	2	0.5947	0.53392	1	1	0	NA	c01	V2	33	0	1	2	0
334	334	334	334	334	334	34	2	0.978	2	0.4713	0.6611	2	0	0	NA	c01	V2	34	0	1	2	1
335	335	335	335	335	335	35	2	0.7584	2	0.5106	0.71629	2	1	0	NA	c01	V2	35	0	1	2	1
336	336	336	336	336	336	36	2	1.0718	4	0.543	0.73278	1	1	NA	0	c01	V2	36	0	1	2	1
337	337	337	337	337	337	37	2	0.7901	4	0.5387	0.75504	1	0	NA	0	c01	V2	37	0	1	2	1
338	338	338	338	338	338	38	2	0.808	2	1.0198	0.76856	2	0	0	NA	c01	V2	38	0	1	2	1
339	339	339	339	339	339	39	2	1.1602	4	0.4951	0.76286	1	0	NA	0	c01	V2	39	0	1	2	1
340	340	340	340	340	340	40	2	0.7898	4	0.8081	0.71357	1	0	NA	0	c01	V2	40	0	1	2	1
341	341	341	341	341	341	41	1	0.4933	2	0.5131	0.65412	1	0	1	NA	c01	V2	41	0	1	2	0
342	342	342	342	342	342	42	1	0.8854	2	0.6169	0.71247	1	1	1	NA	c01	V2	42	0	1	2	0
343	343	343	343	343	343	43	2	0.5926	2	0.8323	0.75589	2	1	1	NA	c01	V2	43	0	1	2	1
344	344	344	344	344	344	44	2	0.9986	4	0.5598	0.9301	1	0	NA	1	c01	V2	44	0	1	2	1
345	345	345	345	345	345	45	2	0.7653	4	0.8615	0.95467	1	0	NA	0	c01	V2	45	0	1	2	1
346	346	346	346	346	346	46	2	0.7628	4	0.5196	0.98384	1	1	NA	1	c01	V2	46	0	1	2	1
347	347	347	347	347	347	47	2	0.9006	2	0.6805	0.6977	2	1	0	NA	c01	V2	47	0	1	2	0
348	348	348	348	348	348	48	2	0.671	4	0.5159	0.97383	1	1	NA	0	c01	V2	48	0	1	2	1
349	349	349	349	349	349	49	2	0.7164	4	0.579	0.94365	1	0	NA	0	c01	V2	49	0	1	2	1
350	350	350	350	350	350	50	2	0.8152	4	0.6834	0.81808	1	0	NA	0	c01	V2	50	0	1	2	0
351	351	351	351	351	351	51	2	0.8639	4	0.5186	0.81175	1	0	NA	0	c01	V2	51	0	1	2	0
352	352	352	352	352	352	52	2	0.6392	4	0.8642	0.78752	1	0	NA	1	c01	V2	52	0	1	2	0
353	353	353	353	353	353	53	2	0.9821	2	0.5222	0.54852	2	1	1	NA	c01	V2	53	0	1	2	0
354	354	354	354	354	354	54	2	0.6378	4	0.9278	0.82474	1	1	NA	1	c01	V2	54	0	1	2	1
355	355	355	355	355	355	55	2	0.7186	4	0.457	0.78196	1	1	NA	0	c01	V2	55	0	1	2	0
356	356	356	356	356	356	56	2	0.7007	2	0.5896	0.6613	2	1	0	NA	c01	V2	56	0	1	2	0
357	357	357	357	357	357	57	1	0.5603	4	0.5832	0.72176	2	1	NA	0	c01	V2	57	0	1	2	0
358	358	358	358	358	358	58	2	0.8423	4	0.4733	0.5933	1	0	NA	1	c01	V2	58	0	1	2	0
359	359	359	359	359	359	59	2	0.9107	3	1.0745	0.61906	1	1	NA	0	c01	V2	59	0	1	2	0
360	360	360	360	360	360	60	2	1.0117	4	0.4774	0.51218	1	0	NA	1	c01	V2	60	0	1	2	0
361	361	361	361	361	361	61	2	0.8036	4	0.9461	0.52081	1	1	NA	1	c01	V2	61	0	1	2	0
362	362	362	362	362	362	62	1	0.5794	4	0.7833	0.4907	2	1	NA	1	c01	V2	62	0	1	2	0
363	363	363	363	363	363	63	1	1.1173	1	0.6257	0.49226	1	0	0	NA	c01	V2	63	0	1	2	0
364	364	364	364	364	364	64	2	0.9712	2	0.513	0.51391	2	0	1	NA	c01	V2	64	0	1	2	0
365	365	365	365	365	365	65	2	0.667	3	0.6042	0.63218	1	0	NA	1	c01	V2	65	0	1	2	1
366	366	366	366	366	366	66	1	0.8333	1	0.6181	0.39541	1	1	0	NA	c01	V2	66	0	1	2	0
367	367	367	367	367	367	67	2	0.8633	4	0.7725	0.37327	1	0	NA	0	c01	V2	67	0	1	2	0
368	368	368	368	368	368	68	1	0.9744	3	0.6193	0.61364	2	1	NA	1	c01	V2	68	0	1	2	1
369	369	369	369	369	369	69	2	0.5062	3	0.8926	0.62161	1	0	NA	0	c01	V2	69	0	1	2	1
370	370	370	370	370	370	70	2	0.8377	1	0.5129	0.39714	2	1	1	NA	c01	V2	70	0	1	2	0
371	371	371	371	371	371	71	1	0.4652	2	0.4941	0.66693	1	1	1	NA	c01	V2	71	0	1	2	1
372	372	372	372	372	372	72	2	0.6693	1	1.0345	0.29155	2	1	0	NA	c01	V2	72	0	1	2	0
373	373	373	373	373	373	73	1	1.1463	4	0.6887	0.23443	2	1	NA	0	c01	V2	73	0	1	2	0
374	374	374	374	374	374	74	1	0.5017	1	0.423	0.31965	1	1	1	NA	c01	V2	74	0	1	2	0
375	375	375	375	375	375	75	1	0.6151	2	0.3915	0.594	1	1	1	NA	c01	V2	75	0	1	2	1
376	376	376	376	376	376	76	1	1.1061	2	0.7692	0.60734	1	0	0	NA	c01	V2	76	0	1	2	1
377	377	377	377	377	377	77	2	0.6211	3	0.4864	0.68586	1	0	NA	0	c01	V2	77	0	1	2	1
378	378	378	378	378	378	78	2	0.6114	3	0.5745	0.62082	1	0	NA	1	c01	V2	78	0	1	2	1
379	379	379	379	379	379	79	1	0.8106	1	0.4677	0.47266	1	1	0	NA	c01	V2	79	0	1	2	0
380	380	380	380	380	380	80	1	0.709	2	0.5323	0.63702	1	1	0	NA	c01	V2	80	0	1	2	1
381	381	381	381	381	381	81	2	1.0005	3	0.8567	0.65687	1	1	NA	1	c01	V2	81	0	1	2	1
382	382	382	382	382	382	82	1	0.7284	3	0.5257	0.63394	2	1	NA	1	c01	V2	82	0	1	2	1
383	383	383	383	383	383	83	1	0.6406	1	0.4815	0.50128	1	0	1	NA	c01	V2	83	0	1	2	0
384	384	384	384	384	384	84	2	0.8187	2	0.5949	0.59088	2	0	1	NA	c01	V2	84	0	1	2	0
385	385	385	385	385	385	85	1	0.8719	2	0.7309	0.59422	1	0	1	NA	c01	V2	85	0	1	2	1
386	386	386	386	386	386	86	2	0.7666	2	0.5834	0.51125	2	0	0	NA	c01	V2	86	0	1	2	0
387	387	387	387	387	387	87	1	0.7459	1	0.7198	0.62415	1	1	1	NA	c01	V2	87	0	1	2	1
388	388	388	388	388	388	88	1	0.5198	1	0.891	0.58729	1	1	0	NA	c01	V2	88	0	1	2	0
389	389	389	389	389	389	89	1	0.6183	1	0.5199	0.55482	1	0	0	NA	c01	V2	89	0	1	2	0
390	390	390	390	390	390	90	1	0.5936	2	0.5939	0.53131	1	0	0	NA	c01	V2	90	0	1	2	0
391	391	391	391	391	391	91	1	0.7231	3	0.4036	0.6618	2	1	NA	1	c01	V2	91	0	1	2	1
392	392	392	392	392	392	92	2	0.8366	1	0.7468	0.5412	2	0	0	NA	c01	V2	92	0	1	2	0
393	393	393	393	393	393	93	1	0.7363	4	0.8254	0.6362	2	0	NA	0	c01	V2	93	0	1	2	1
394	394	394	394	394	394	94	1	0.7434	2	0.8251	0.65045	1	0	0	NA	c01	V2	94	0	1	2	1
395	395	395	395	395	395	95	2	0.6351	2	0.6793	0.6563	2	0	0	NA	c01	V2	95	0	1	2	1
396	396	396	396	396	396	96	2	0.7744	2	0.5473	0.7202	2	1	0	NA	c01	V2	96	0	1	2	1
397	397	397	397	397	397	97	2	0.8485	4	0.6438	0.62529	1	0	NA	0	c01	V2	97	0	1	2	0
398	398	398	398	398	398	98	1	0.8125	2	0.4389	0.76376	1	1	1	NA	c01	V2	98	0	1	2	1
399	399	399	399	399	399	99	2	0.663	4	0.6194	0.61325	1	1	NA	0	c01	V2	99	0	1	2	0
400	400	400	400	400	400	100	1	0.593	4	0.4707	0.61311	2	1	NA	0	c01	V2	100	0	1	2	0
401	401	401	401	401	401	101	1	0.85	1	0.6034	0.43273	1	1	1	NA	c01	V2	101	0	1	2	0
402	402	402	402	402	402	102	1	0.4882	2	0.8126	0.67462	1	1	0	NA	c01	V2	102	0	1	2	1
403	403	403	403	403	403	103	2	0.6271	2	0.7979	0.70153	2	0	0	NA	c01	V2	103	0	1	2	1
404	404	404	404	404	404	104	1	0.6367	2	0.4438	0.65973	1	1	1	NA	c01	V2	104	0	1	2	1
405	405	405	405	405	405	105	2	0.8839	2	0.5523	0.6831	2	1	1	NA	c01	V2	105	0	1	2	1
406	406	406	406	406	406	106	2	1.0272	1	1.1453	0.51879	2	0	1	NA	c01	V2	106	0	1	2	0
407	407	407	407	407	407	107	1	0.832	2	0.8729	0.6293	1	0	0	NA	c01	V2	107	0	1	2	1
408	408	408	408	408	408	108	2	0.8994	2	0.4742	0.55606	2	0	0	NA	c01	V2	108	0	1	2	0
409	409	409	409	409	409	109	2	0.9429	4	0.5254	0.53084	1	1	NA	1	c01	V2	109	0	1	2	0
410	410	410	410	410	410	110	2	0.987	1	0.5569	0.51595	2	1	1	NA	c01	V2	110	0	1	2	0
411	411	411	411	411	411	111	1	0.6948	1	1.3794	0.59035	1	0	1	NA	c01	V2	111	0	1	2	1
412	412	412	412	412	412	112	1	1.2377	3	0.622	0.39195	2	0	NA	1	c01	V2	112	0	1	2	0
413	413	413	413	413	413	113	1	0.69	2	0.5788	0.47678	1	1	1	NA	c01	V2	113	0	1	2	0
414	414	414	414	414	414	114	1	1.5396	2	0.6695	0.43241	1	1	1	NA	c01	V2	114	0	1	2	0
415	415	415	415	415	415	115	2	0.7095	2	0.716	0.40559	2	0	1	NA	c01	V2	115	0	1	2	0
416	416	416	416	416	416	116	2	0.545	3	0.551	0.49304	1	0	NA	1	c01	V2	116	0	1	2	1
417	417	417	417	417	417	117	2	0.7939	1	0.7272	0.79058	2	0	0	NA	c01	V2	117	0	1	2	1
418	418	418	418	418	418	118	2	1.0323	3	0.679	0.55548	1	1	NA	1	c01	V2	118	0	1	2	1
419	419	419	419	419	419	119	2	1.1775	3	0.6821	0.58353	1	0	NA	1	c01	V2	119	0	1	2	1
420	420	420	420	420	420	120	2	0.6679	1	0.6835	0.77265	2	0	0	NA	c01	V2	120	0	1	2	1
421	421	421	421	421	421	121	1	0.8109	3	0.5879	0.63403	2	1	NA	0	c01	V2	121	0	1	2	1
422	422	422	422	422	422	122	2	0.5592	1	0.4225	0.8718	2	0	0	NA	c01	V2	122	0	1	2	1
423	423	423	423	423	423	123	2	0.6891	3	0.7619	0.63343	1	1	NA	1	c01	V2	123	0	1	2	0
424	424	424	424	424	424	124	2	0.5723	3	0.7814	0.66353	1	0	NA	0	c01	V2	124	0	1	2	0
425	425	425	425	425	425	125	2	0.5785	1	0.5299	0.80056	2	0	1	NA	c01	V2	125	0	1	2	1
426	426	426	426	426	426	126	1	0.5378	2	0.3301	0.31513	1	1	1	NA	c01	V2	126	0	1	2	0
427	427	427	427	427	427	127	2	0.869	3	0.5509	0.57323	1	0	NA	0	c01	V2	127	0	1	2	0
428	428	428	428	428	428	128	1	0.5424	1	0.5435	0.79942	1	1	0	NA	c01	V2	128	0	1	2	1
429	429	429	429	429	429	129	2	0.7529	4	1.0973	0.54786	1	0	NA	1	c01	V2	129	0	1	2	0
430	430	430	430	430	430	130	2	0.6619	3	0.6967	0.51103	1	0	NA	1	c01	V2	130	0	1	2	0
431	431	431	431	431	431	131	2	0.5076	1	0.8461	0.73086	2	1	0	NA	c01	V2	131	0	1	2	1
432	432	432	432	432	432	132	2	0.6432	4	0.9834	0.54485	1	1	NA	0	c01	V2	132	0	1	2	0
433	433	433	433	433	433	133	2	0.4111	1	0.4292	0.76689	2	1	0	NA	c01	V2	133	0	1	2	1
434	434	434	434	434	434	134	2	0.4166	1	0.8053	0.81641	2	1	1	NA	c01	V2	134	0	1	2	1
435	435	435	435	435	435	135	2	0.5308	1	0.4235	0.84606	2	1	0	NA	c01	V2	135	0	1	2	1
436	436	436	436	436	436	136	2	0.6423	4	0.8583	0.44369	1	0	NA	0	c01	V2	136	0	1	2	0
437	437	437	437	437	437	137	2	0.3251	4	0.7562	0.46478	1	1	NA	0	c01	V2	137	0	1	2	0
438	438	438	438	438	438	138	2	0.6027	3	0.5147	0.61384	1	0	NA	0	c01	V2	138	0	1	2	0
439	439	439	439	439	439	139	2	0.6347	1	0.6718	0.97957	2	1	1	NA	c01	V2	139	0	1	2	1
440	440	440	440	440	440	140	2	0.5285	3	0.8148	0.58339	1	1	NA	1	c01	V2	140	0	1	2	0
441	441	441	441	441	441	141	2	0.5276	1	0.6637	0.99636	2	0	1	NA	c01	V2	141	0	1	2	1
442	442	442	442	442	442	142	2	0.6045	3	0.6902	0.49505	1	1	NA	1	c01	V2	142	0	1	2	0
443	443	443	443	443	443	143	2	0.6325	3	0.58	0.56545	1	0	NA	1	c01	V2	143	0	1	2	0
444	444	444	444	444	444	144	2	0.7997	1	0.5778	0.93855	2	0	1	NA	c01	V2	144	0	1	2	1
445	445	445	445	445	445	145	2	0.4777	3	0.8395	0.59125	1	0	NA	1	c01	V2	145	0	1	2	0
446	446	446	446	446	446	146	1	0.2768	1	0.3979	0.9478	1	0	1	NA	c01	V2	146	0	1	2	1
447	447	447	447	447	447	147	2	0.3502	3	0.5362	0.59264	1	0	NA	0	c01	V2	147	0	1	2	0
448	448	448	448	448	448	148	2	1.3146	4	0.8479	0.55999	1	1	NA	1	c01	V2	148	0	1	2	0
449	449	449	449	449	449	149	2	0.3222	1	0.4753	0.96451	2	0	1	NA	c01	V2	149	0	1	2	1
450	450	450	450	450	450	150	1	0.313	1	0.4501	0.90858	1	0	0	NA	c01	V2	150	0	1	2	1
451	451	451	451	451	451	151	1	0.7987	3	0.7616	0.71333	2	0	NA	1	c01	V2	151	0	1	2	0
452	452	452	452	452	452	152	2	0.4768	1	0.5473	0.9962	2	0	1	NA	c01	V2	152	0	1	2	1
453	453	453	453	453	453	153	1	0.5685	1	0.435	0.96104	1	0	0	NA	c01	V2	153	0	1	2	1
454	454	454	454	454	454	154	1	0.4052	1	0.4489	0.94229	1	1	0	NA	c01	V2	154	0	1	2	1
455	455	455	455	455	455	155	1	0.3749	1	0.4531	0.97125	1	1	1	NA	c01	V2	155	0	1	2	1
456	456	456	456	456	456	156	1	0.2878	1	0.5572	0.97638	1	1	0	NA	c01	V2	156	0	1	2	1
457	457	457	457	457	457	157	1	0.2694	1	0.4103	0.95082	1	1	0	NA	c01	V2	157	0	1	2	1
458	458	458	458	458	458	158	1	0.234	1	0.3331	0.90505	1	0	1	NA	c01	V2	158	0	1	2	0
459	459	459	459	459	459	159	1	0.4314	3	1.0328	0.64905	2	1	NA	0	c01	V2	159	0	1	2	0
460	460	460	460	460	460	160	2	0.4722	1	0.4522	0.91142	2	1	1	NA	c01	V2	160	0	1	2	1
461	461	461	461	461	461	161	2	0.5545	4	0.7665	0.30589	1	0	NA	1	c01	V2	161	0	1	2	0
462	462	462	462	462	462	162	1	0.5172	3	0.9064	0.43382	2	1	NA	0	c01	V2	162	0	1	2	0
463	463	463	463	463	463	163	1	0.3423	1	0.4428	0.99189	1	0	0	NA	c01	V2	163	0	1	2	1
464	464	464	464	464	464	164	2	0.442	3	0.9307	0.5874	1	1	NA	1	c01	V2	164	0	1	2	0
465	465	465	465	465	465	165	2	0.4216	3	0.8168	0.70083	1	1	NA	0	c01	V2	165	0	1	2	1
466	466	466	466	466	466	166	2	0.586	1	0.3906	0.85946	2	0	0	NA	c01	V2	166	0	1	2	1
467	467	467	467	467	467	167	2	0.5321	3	1.2241	0.59892	1	0	NA	0	c01	V2	167	0	1	2	0
468	468	468	468	468	468	168	2	0.61	1	0.4023	0.89834	2	0	1	NA	c01	V2	168	0	1	2	1
469	469	469	469	469	469	169	2	0.897	3	0.8301	0.57772	1	0	NA	0	c01	V2	169	0	1	2	0
470	470	470	470	470	470	170	1	0.6454	1	0.413	0.8133	1	1	1	NA	c01	V2	170	0	1	2	1
471	471	471	471	471	471	171	1	0.8761	3	0.6853	0.51961	2	1	NA	0	c01	V2	171	0	1	2	0
472	472	472	472	472	472	172	2	1.2721	3	1.2269	0.51877	1	0	NA	1	c01	V2	172	0	1	2	0
473	473	473	473	473	473	173	1	0.4528	1	0.3961	0.71792	1	0	0	NA	c01	V2	173	0	1	2	1
474	474	474	474	474	474	174	1	0.5479	1	0.8171	0.71218	1	0	1	NA	c01	V2	174	0	1	2	1
475	475	475	475	475	475	175	2	0.3579	3	0.7261	0.6681	1	0	NA	1	c01	V2	175	0	1	2	0
476	476	476	476	476	476	176	2	0.5832	3	0.7803	0.67676	1	1	NA	0	c01	V2	176	0	1	2	1
477	477	477	477	477	477	177	2	0.7886	3	1.293	0.58153	1	0	NA	1	c01	V2	177	0	1	2	0
478	478	478	478	478	478	178	2	0.5515	1	0.5864	0.65983	2	0	1	NA	c01	V2	178	0	1	2	1
479	479	479	479	479	479	179	1	0.6683	1	0.6652	0.64797	1	1	1	NA	c01	V2	179	0	1	2	1
480	480	480	480	480	480	180	2	0.4945	3	1.1195	0.57072	1	0	NA	1	c01	V2	180	0	1	2	0
481	481	481	481	481	481	181	1	0.5246	1	0.5233	0.76324	1	0	0	NA	c01	V2	181	0	1	2	1
482	482	482	482	482	482	182	1	0.5126	1	0.6687	0.7408	1	0	1	NA	c01	V2	182	0	1	2	1
483	483	483	483	483	483	183	2	0.5446	1	0.5156	0.83101	2	1	0	NA	c01	V2	183	0	1	2	1
484	484	484	484	484	484	184	2	0.8474	3	0.6966	0.7935	1	0	NA	0	c01	V2	184	0	1	2	1
485	485	485	485	485	485	185	2	0.5557	3	0.5581	0.78526	1	0	NA	1	c01	V2	185	0	1	2	1
486	486	486	486	486	486	186	2	0.587	3	0.3924	0.71433	1	0	NA	1	c01	V2	186	0	1	2	0
487	487	487	487	487	487	187	2	0.2186	1	0.7968	0.78762	2	1	0	NA	c01	V2	187	0	1	2	1
488	488	488	488	488	488	188	2	0.5667	3	0.4066	0.78863	1	0	NA	1	c01	V2	188	0	1	2	1
489	489	489	489	489	489	189	2	0.4001	1	0.5764	0.80222	2	0	1	NA	c01	V2	189	0	1	2	1
490	490	490	490	490	490	190	2	0.3701	3	0.6742	0.66531	1	0	NA	1	c01	V2	190	0	1	2	0
491	491	491	491	491	491	191	2	0.5317	3	0.7299	0.64877	1	0	NA	1	c01	V2	191	0	1	2	0
492	492	492	492	492	492	192	2	0.3968	1	0.4843	0.81653	2	1	0	NA	c01	V2	192	0	1	2	1
493	493	493	493	493	493	193	2	0.3412	1	0.6136	0.90699	2	0	0	NA	c01	V2	193	0	1	2	1
494	494	494	494	494	494	194	1	0.4893	3	0.5313	0.62211	2	0	NA	0	c01	V2	194	0	1	2	0
495	495	495	495	495	495	195	2	0.2184	3	0.6237	0.58504	1	0	NA	1	c01	V2	195	0	1	2	0
496	496	496	496	496	496	196	2	0.6394	3	0.6445	0.70935	1	0	NA	0	c01	V2	196	0	1	2	0
497	497	497	497	497	497	197	2	0.416	3	0.6432	0.72621	1	1	NA	1	c01	V2	197	0	1	2	1
498	498	498	498	498	498	198	1	0.5005	1	0.4679	0.83187	1	1	1	NA	c01	V2	198	0	1	2	1
499	499	499	499	499	499	199	1	0.5528	3	0.5432	0.75703	2	1	NA	1	c01	V2	199	0	1	2	1
500	500	500	500	500	500	200	1	0.5989	1	0.774	0.77504	1	1	0	NA	c01	V2	200	0	1	2	1
501	501	501	501	501	501	201	1	0.4157	1	0.4459	0.85072	1	0	0	NA	c01	V2	201	0	1	2	1
502	502	502	502	502	502	202	2	0.5513	1	0.3811	0.85191	2	1	0	NA	c01	V2	202	0	1	2	1
503	503	503	503	503	503	203	2	0.5832	3	0.8342	0.78796	1	1	NA	0	c01	V2	203	0	1	2	1
504	504	504	504	504	504	204	1	0.376	2	0.25	0.017406	1	0	1	NA	c01	V2	204	0	1	2	0
505	505	505	505	505	505	205	2	0.305	3	0.5035	0.7127	1	1	NA	1	c01	V2	205	0	1	2	1
506	506	506	506	506	506	206	2	0.4923	3	0.5365	0.68859	1	0	NA	1	c01	V2	206	0	1	2	1
507	507	507	507	507	507	207	2	0.4871	3	0.717	0.78113	1	1	NA	0	c01	V2	207	0	1	2	1
508	508	508	508	508	508	208	2	0.5294	3	0.566	0.81545	1	1	NA	1	c01	V2	208	0	1	2	1
509	509	509	509	509	509	209	1	0.2641	1	0.5165	0.55011	1	1	1	NA	c01	V2	209	0	1	2	0
510	510	510	510	510	510	210	2	0.2652	3	0.6437	0.80035	1	1	NA	1	c01	V2	210	0	1	2	1
511	511	511	511	511	511	211	1	0.3652	1	0.5462	0.44134	1	1	0	NA	c01	V2	211	0	1	2	0
512	512	512	512	512	512	212	2	0.4505	2	0.9599	0.26996	2	0	0	NA	c01	V2	212	0	1	2	0
513	513	513	513	513	513	213	1	0.4041	3	0.6348	0.96133	2	0	NA	1	c01	V2	213	0	1	2	1
514	514	514	514	514	514	214	1	0.5664	2	0.3422	0.14376	1	1	1	NA	c01	V2	214	0	1	2	0
515	515	515	515	515	515	215	1	0.3143	1	0.7025	0.24168	1	0	0	NA	c01	V2	215	0	1	2	0
516	516	516	516	516	516	216	2	0.5525	3	0.5869	0.97663	1	0	NA	1	c01	V2	216	0	1	2	1
517	517	517	517	517	517	217	2	0.7936	3	0.6863	0.95141	1	1	NA	1	c01	V2	217	0	1	2	1
518	518	518	518	518	518	218	2	0.4051	3	0.5532	0.94606	1	1	NA	1	c01	V2	218	0	1	2	1
519	519	519	519	519	519	219	2	0.4712	3	0.5842	0.85673	1	0	NA	1	c01	V2	219	0	1	2	1
520	520	520	520	520	520	220	2	0.5094	3	0.3981	0.85991	1	0	NA	1	c01	V2	220	0	1	2	1
521	521	521	521	521	521	221	2	0.9152	3	0.5	0.88199	1	1	NA	1	c01	V2	221	0	1	2	1
522	522	522	522	522	522	222	2	0.6813	3	0.8105	0.87697	1	0	NA	0	c01	V2	222	0	1	2	1
523	523	523	523	523	523	223	2	0.7544	3	0.5702	0.9885	1	0	NA	1	c01	V2	223	0	1	2	1
524	524	524	524	524	524	224	2	0.9723	3	1.1025	0.98862	1	1	NA	1	c01	V2	224	0	1	2	1
525	525	525	525	525	525	225	2	0.5681	3	0.6698	0.95612	1	1	NA	0	c01	V2	225	0	1	2	1
526	526	526	526	526	526	226	2	0.7677	3	0.4688	0.9915	1	1	NA	0	c01	V2	226	0	1	2	1
527	527	527	527	527	527	227	2	0.6466	3	0.4123	0.9062	1	1	NA	0	c01	V2	227	0	1	2	0
528	528	528	528	528	528	228	2	0.6834	1	0.9993	0.52409	2	0	0	NA	c01	V2	228	0	1	2	0
529	529	529	529	529	529	229	1	0.3003	2	0.971	0.11409	1	0	0	NA	c01	V2	229	0	1	2	0
530	530	530	530	530	530	230	1	0.4665	2	0.6815	0.22661	1	0	1	NA	c01	V2	230	0	1	2	0
531	531	531	531	531	531	231	1	0.8336	1	0.5569	0.69025	1	1	1	NA	c01	V2	231	0	1	2	1
532	532	532	532	532	532	232	2	0.5333	1	0.9439	0.68816	2	0	1	NA	c01	V2	232	0	1	2	1
533	533	533	533	533	533	233	2	0.6443	3	0.507	0.97356	1	1	NA	0	c01	V2	233	0	1	2	1
534	534	534	534	534	534	234	2	0.6905	3	0.5791	0.9116	1	0	NA	0	c01	V2	234	0	1	2	1
535	535	535	535	535	535	235	2	0.5219	3	0.5224	0.83233	1	1	NA	0	c01	V2	235	0	1	2	1
536	536	536	536	536	536	236	2	0.6853	3	0.815	0.76482	1	0	NA	0	c01	V2	236	0	1	2	1
537	537	537	537	537	537	237	2	0.4665	3	1.3617	0.71705	1	1	NA	0	c01	V2	237	0	1	2	0
538	538	538	538	538	538	238	2	0.5847	1	1.5134	0.78414	2	1	0	NA	c01	V2	238	0	1	2	0
539	539	539	539	539	539	239	2	0.6208	1	0.911	0.7931	2	0	1	NA	c01	V2	239	0	1	2	0
540	540	540	540	540	540	240	2	0.6533	3	0.5648	0.5639	1	1	NA	1	c01	V2	240	0	1	2	0
541	541	541	541	541	541	241	2	0.4159	3	0.696	0.56977	1	0	NA	0	c01	V2	241	0	1	2	0
542	542	542	542	542	542	242	1	0.5026	1	0.5729	0.61545	1	1	0	NA	c01	V2	242	0	1	2	0
543	543	543	543	543	543	243	1	0.8573	1	0.4963	0.60666	1	1	0	NA	c01	V2	243	0	1	2	0
544	544	544	544	544	544	244	2	0.8289	3	0.7772	0.59131	1	0	NA	1	c01	V2	244	0	1	2	0
545	545	545	545	545	545	245	2	0.4777	3	0.8057	0.64404	1	1	NA	1	c01	V2	245	0	1	2	0
546	546	546	546	546	546	246	2	0.6276	3	0.8666	0.56883	1	0	NA	0	c01	V2	246	0	1	2	0
547	547	547	547	547	547	247	2	0.6217	3	0.8035	0.60383	1	1	NA	0	c01	V2	247	0	1	2	1
548	548	548	548	548	548	248	1	0.9439	1	0.4072	0.63793	1	0	0	NA	c01	V2	248	0	1	2	1
549	549	549	549	549	549	249	2	0.6779	2	0.7581	0.077902	2	0	1	NA	c01	V2	249	0	1	2	0
550	550	550	550	550	550	250	2	0.606	1	0.4944	0.69993	2	0	0	NA	c01	V2	250	0	1	2	1
551	551	551	551	551	551	251	1	0.6844	1	0.803	0.73751	1	1	1	NA	c01	V2	251	0	1	2	1
552	552	552	552	552	552	252	2	0.5981	3	0.9014	0.59949	1	1	NA	0	c01	V2	252	0	1	2	1
553	553	553	553	553	553	253	1	0.8079	3	0.7075	0.65727	2	1	NA	1	c01	V2	253	0	1	2	1
554	554	554	554	554	554	254	2	0.6469	3	0.8568	0.66818	1	0	NA	0	c01	V2	254	0	1	2	1
555	555	555	555	555	555	255	2	1.2687	3	0.7248	0.65015	1	1	NA	1	c01	V2	255	0	1	2	1
556	556	556	556	556	556	256	2	1.1451	3	0.8379	0.68825	1	0	NA	0	c01	V2	256	0	1	2	1
557	557	557	557	557	557	257	2	0.5604	1	0.9648	0.9111	2	1	0	NA	c01	V2	257	0	1	2	1
558	558	558	558	558	558	258	2	0.5151	3	0.5583	0.68957	1	0	NA	0	c01	V2	258	0	1	2	0
559	559	559	559	559	559	259	2	0.5788	1	0.541	0.91768	2	0	1	NA	c01	V2	259	0	1	2	1
560	560	560	560	560	560	260	2	0.6301	3	0.6691	0.81364	1	0	NA	1	c01	V2	260	0	1	2	1
561	561	561	561	561	561	261	2	0.6284	1	0.4565	0.75621	2	0	1	NA	c01	V2	261	0	1	2	0
562	562	562	562	562	562	262	1	0.6465	1	0.5195	0.68993	1	1	1	NA	c01	V2	262	0	1	2	0
563	563	563	563	563	563	263	2	0.5217	1	0.6541	0.66533	2	1	1	NA	c01	V2	263	0	1	2	0
564	564	564	564	564	564	264	2	0.6581	3	0.7132	0.78576	1	0	NA	1	c01	V2	264	0	1	2	1
565	565	565	565	565	565	265	2	0.7765	3	0.8099	0.7769	1	1	NA	1	c01	V2	265	0	1	2	1
566	566	566	566	566	566	266	1	1.24	3	0.641	0.78391	2	1	NA	0	c01	V2	266	0	1	2	1
567	567	567	567	567	567	267	2	0.5969	3	0.7229	0.74172	1	1	NA	1	c01	V2	267	0	1	2	0
568	568	568	568	568	568	268	1	0.7482	1	0.3677	0.76738	1	1	0	NA	c01	V2	268	0	1	2	1
569	569	569	569	569	569	269	2	0.2683	1	0.5307	0.78879	2	1	1	NA	c01	V2	269	0	1	2	1
570	570	570	570	570	570	270	2	0.3029	3	0.7177	0.68947	1	0	NA	1	c01	V2	270	0	1	2	0
571	571	571	571	571	571	271	2	0.4977	3	0.614	0.74723	1	1	NA	1	c01	V2	271	0	1	2	0
572	572	572	572	572	572	272	2	0.7079	3	0.6357	0.74238	1	1	NA	1	c01	V2	272	0	1	2	0
573	573	573	573	573	573	273	2	0.7791	3	0.6958	0.62281	1	1	NA	0	c01	V2	273	0	1	2	0
574	574	574	574	574	574	274	2	0.5038	3	0.5574	0.59951	1	1	NA	0	c01	V2	274	0	1	2	0
575	575	575	575	575	575	275	2	0.5287	1	0.5672	0.41905	2	0	1	NA	c01	V2	275	0	1	2	0
576	576	576	576	576	576	276	2	0.5644	3	0.7089	0.60691	1	1	NA	0	c01	V2	276	0	1	2	0
577	577	577	577	577	577	277	1	0.3776	3	0.576	0.6592	2	0	NA	1	c01	V2	277	0	1	2	1
578	578	578	578	578	578	278	2	0.706	3	0.9693	0.6358	1	1	NA	0	c01	V2	278	0	1	2	1
579	579	579	579	579	579	279	2	0.7541	1	0.4405	0.37202	2	1	1	NA	c01	V2	279	0	1	2	0
580	580	580	580	580	580	280	1	0.7032	1	1.0067	0.29709	1	1	0	NA	c01	V2	280	0	1	2	0
581	581	581	581	581	581	281	1	0.6229	1	0.4991	0.21268	1	1	0	NA	c01	V2	281	0	1	2	0
582	582	582	582	582	582	282	1	0.7889	2	0.415	0.15248	1	0	1	NA	c01	V2	282	0	1	2	0
583	583	583	583	583	583	283	1	0.5193	1	0.6428	0.15919	1	1	1	NA	c01	V2	283	0	1	2	0
584	584	584	584	584	584	284	2	0.5453	1	0.6817	0.11061	2	0	0	NA	c01	V2	284	0	1	2	0
585	585	585	585	585	585	285	2	0.5722	3	0.5677	0.5917	1	1	NA	0	c01	V2	285	0	1	2	1
586	586	586	586	586	586	286	2	0.5448	3	0.6504	0.62951	1	1	NA	0	c01	V2	286	0	1	2	1
587	587	587	587	587	587	287	2	0.4439	3	0.4076	0.65522	1	1	NA	0	c01	V2	287	0	1	2	1
588	588	588	588	588	588	288	2	0.3248	3	0.6304	0.64091	1	1	NA	0	c01	V2	288	0	1	2	1
589	589	589	589	589	589	289	1	0.4396	1	0.434	0.17512	1	0	0	NA	c01	V2	289	0	1	2	0
590	590	590	590	590	590	290	2	0.7006	3	0.6613	0.61833	1	0	NA	1	c01	V2	290	0	1	2	1
591	591	591	591	591	591	291	2	0.3879	3	0.5911	0.57871	1	1	NA	1	c01	V2	291	0	1	2	1
592	592	592	592	592	592	292	2	0.5908	1	0.7816	0.20928	2	1	1	NA	c01	V2	292	0	1	2	0
593	593	593	593	593	593	293	1	0.6125	3	0.549	0.50802	2	0	NA	1	c01	V2	293	0	1	2	1
594	594	594	594	594	594	294	2	0.4825	3	0.4954	0.55133	1	1	NA	1	c01	V2	294	0	1	2	1
595	595	595	595	595	595	295	2	0.4585	3	0.6591	0.56974	1	1	NA	0	c01	V2	295	0	1	2	1
596	596	596	596	596	596	296	2	0.4138	3	0.7187	0.57	1	1	NA	1	c01	V2	296	0	1	2	1
597	597	597	597	597	597	297	2	0.6124	3	0.662	0.53894	1	1	NA	1	c01	V2	297	0	1	2	1
598	598	598	598	598	598	298	2	0.7546	3	0.6406	0.58314	1	1	NA	0	c01	V2	298	0	1	2	1
599	599	599	599	599	599	299	2	0.5985	3	0.7552	0.64891	1	1	NA	1	c01	V2	299	0	1	2	1
600	600	600	600	600	600	300	2	0.6331	3	0.8168	0.62155	1	0	NA	1	c01	V2	300	0	1	2	1
601	1201	1201	1201	1201	1201	1	2	0.5471	2	0.5954	0.3451	2	0	1	NA	c03	V1	2	1	2	5	0
602	1202	1202	1202	1202	1202	2	1	0.4922	2	0.5226	0.29745	1	0	0	NA	c03	V1	3	1	2	5	0
603	1203	1203	1203	1203	1203	3	1	0.5243	1	0.6391	0.28999	1	1	1	NA	c03	V1	4	1	2	5	0
604	1204	1204	1204	1204	1204	4	2	0.3471	3	0.6668	0.53894	1	1	NA	1	c03	V1	5	1	2	5	1
605	1205	1205	1205	1205	1205	5	1	0.3623	3	0.6514	0.57	2	1	NA	0	c03	V1	6	1	2	5	1
606	1206	1206	1206	1206	1206	6	2	0.8665	3	0.7898	0.56974	1	0	NA	1	c03	V1	7	1	2	5	1
607	1207	1207	1207	1207	1207	7	2	0.4123	4	0.5683	0.80441	1	1	NA	1	c03	V1	8	1	2	5	1
608	1208	1208	1208	1208	1208	8	2	1.0743	4	0.6265	0.82294	1	0	NA	0	c03	V1	9	1	2	5	1
609	1209	1209	1209	1209	1209	9	2	0.9511	1	0.851	0.20928	2	0	0	NA	c03	V1	10	1	2	5	0
610	1210	1210	1210	1210	1210	10	2	0.2107	4	0.9036	0.90322	1	1	NA	0	c03	V1	11	1	2	5	1
611	1211	1211	1211	1211	1211	11	2	0.847	4	0.7716	0.99163	1	0	NA	1	c03	V1	12	1	2	5	1
612	1212	1212	1212	1212	1212	12	2	0.6181	4	0.5906	0.97913	1	0	NA	1	c03	V1	13	1	2	5	1
613	1213	1213	1213	1213	1213	13	1	0.7476	2	0.806	0.016268	1	1	0	NA	c03	V1	14	1	2	5	0
614	1214	1214	1214	1214	1214	14	2	0.6278	4	0.8026	0.96498	1	0	NA	0	c03	V1	15	1	2	5	1
615	1215	1215	1215	1215	1215	15	1	0.7544	2	0.9244	0.048339	1	0	1	NA	c03	V1	16	1	2	5	0
616	1216	1216	1216	1216	1216	16	1	0.7999	4	0.6782	0.88179	2	1	NA	0	c03	V1	17	1	2	5	1
617	1217	1217	1217	1217	1217	17	1	0.9753	1	0.8987	0.11061	1	1	1	NA	c03	V1	18	1	2	5	0
618	1218	1218	1218	1218	1218	18	2	0.2945	4	0.7685	0.87669	1	0	NA	0	c03	V1	19	1	2	5	1
619	1219	1219	1219	1219	1219	19	1	0.9873	2	0.883	0.15248	1	1	1	NA	c03	V1	20	1	2	5	0
620	1220	1220	1220	1220	1220	20	1	0.7977	2	0.8727	0.14483	1	1	1	NA	c03	V1	21	1	2	5	0
621	1221	1221	1221	1221	1221	21	2	0.8132	2	0.8827	0.1699	2	0	1	NA	c03	V1	22	1	2	5	0
622	1222	1222	1222	1222	1222	22	2	0.5273	4	0.6872	0.94603	1	0	NA	0	c03	V1	23	1	2	5	1
623	1223	1223	1223	1223	1223	23	2	0.6709	4	0.7116	0.87557	1	1	NA	0	c03	V1	24	1	2	5	1
624	1224	1224	1224	1224	1224	24	2	0.6368	2	0.7742	0.1956	2	0	0	NA	c03	V1	25	1	2	5	0
625	1225	1225	1225	1225	1225	25	2	0.3561	2	0.7192	0.22495	2	0	1	NA	c03	V1	26	1	2	5	0
626	1226	1226	1226	1226	1226	26	2	0.6861	4	0.6837	0.90177	1	1	NA	1	c03	V1	27	1	2	5	1
627	1227	1227	1227	1227	1227	27	2	1.0827	4	0.5794	0.81568	1	0	NA	0	c03	V1	28	1	2	5	1
628	1228	1228	1228	1228	1228	28	2	0.5941	3	0.7916	0.62281	1	0	NA	1	c03	V1	29	1	2	5	1
629	1229	1229	1229	1229	1229	29	2	0.7848	4	0.6452	0.73262	1	0	NA	0	c03	V1	30	1	2	5	1
630	1230	1230	1230	1230	1230	30	2	0.7229	2	0.692	0.33345	2	1	0	NA	c03	V1	31	1	2	5	0
631	1231	1231	1231	1231	1231	31	2	0.7256	2	0.77	0.27879	2	1	1	NA	c03	V1	32	1	2	5	0
632	1232	1232	1232	1232	1232	32	2	0.9397	4	0.701	0.83156	1	0	NA	0	c03	V1	33	1	2	5	1
633	1233	1233	1233	1233	1233	33	2	0.7024	3	0.6066	0.73611	1	1	NA	0	c03	V1	34	1	2	5	1
634	1234	1234	1234	1234	1234	34	1	0.3693	4	0.825	0.73847	2	1	NA	1	c03	V1	35	1	2	5	1
635	1235	1235	1235	1235	1235	35	2	0.3398	1	0.6009	0.69439	2	0	1	NA	c03	V1	36	1	2	5	1
636	1236	1236	1236	1236	1236	36	1	0.5816	1	0.7317	0.67731	1	1	0	NA	c03	V1	37	1	2	5	1
637	1237	1237	1237	1237	1237	37	1	0.452	1	0.7008	0.75504	1	1	1	NA	c03	V1	38	1	2	5	1
638	1238	1238	1238	1238	1238	38	1	0.4079	3	0.7183	0.7631	2	0	NA	1	c03	V1	39	1	2	5	1
639	1239	1239	1239	1239	1239	39	2	0.6968	3	0.6347	0.76311	1	1	NA	1	c03	V1	40	1	2	5	1
640	1240	1240	1240	1240	1240	40	1	0.3187	2	0.68	0.16524	1	0	1	NA	c03	V1	41	1	2	5	0
641	1241	1241	1241	1241	1241	41	1	0.3931	1	0.5726	0.91073	1	1	1	NA	c03	V1	42	1	2	5	1
642	1242	1242	1242	1242	1242	42	1	0.5737	1	0.746	0.91768	1	1	1	NA	c03	V1	43	1	2	5	1
643	1243	1243	1243	1243	1243	43	2	0.4544	1	0.5729	0.89682	2	0	0	NA	c03	V1	44	1	2	5	1
644	1244	1244	1244	1244	1244	44	2	0.4255	3	0.8206	0.67319	1	1	NA	0	c03	V1	45	1	2	5	0
645	1245	1245	1245	1245	1245	45	1	0.2558	1	0.7253	0.80102	1	1	0	NA	c03	V1	46	1	2	5	1
646	1246	1246	1246	1246	1246	46	2	0.567	4	0.6715	0.65382	1	1	NA	0	c03	V1	47	1	2	5	0
647	1247	1247	1247	1247	1247	47	2	0.2243	1	0.6958	0.75948	2	1	1	NA	c03	V1	48	1	2	5	1
648	1248	1248	1248	1248	1248	48	1	0.2358	1	0.7603	0.72073	1	1	0	NA	c03	V1	49	1	2	5	0
649	1249	1249	1249	1249	1249	49	1	0.2164	1	0.6445	0.77133	1	0	0	NA	c03	V1	50	1	2	5	0
650	1250	1250	1250	1250	1250	50	2	0.3618	4	0.6275	0.62991	1	0	NA	0	c03	V1	51	1	2	5	0
651	1251	1251	1251	1251	1251	51	2	0.2645	3	0.5693	0.68365	1	1	NA	0	c03	V1	52	1	2	5	0
652	1252	1252	1252	1252	1252	52	1	0.3383	1	0.6904	0.66993	1	1	1	NA	c03	V1	53	1	2	5	0
653	1253	1253	1253	1253	1253	53	1	0.2695	3	0.7193	0.64944	2	1	NA	0	c03	V1	54	1	2	5	0
654	1254	1254	1254	1254	1254	54	2	0.2552	3	0.7791	0.60383	1	1	NA	1	c03	V1	55	1	2	5	0
655	1255	1255	1255	1255	1255	55	1	0.9691	2	0.5405	0.20129	1	0	1	NA	c03	V1	56	1	2	5	0
656	1256	1256	1256	1256	1256	56	1	0.3126	3	0.7295	0.64404	2	1	NA	0	c03	V1	57	1	2	5	1
657	1257	1257	1257	1257	1257	57	1	0.3432	3	0.6883	0.59131	2	1	NA	0	c03	V1	58	1	2	5	1
658	1258	1258	1258	1258	1258	58	2	0.2421	4	0.5046	0.62307	1	0	NA	0	c03	V1	59	1	2	5	1
659	1259	1259	1259	1259	1259	59	1	0.3681	1	0.9606	0.61545	1	1	1	NA	c03	V1	60	1	2	5	1
660	1260	1260	1260	1260	1260	60	2	0.4127	3	0.6634	0.56977	1	1	NA	1	c03	V1	61	1	2	5	1
661	1261	1261	1261	1261	1261	61	2	0.2514	4	0.7646	0.5516	1	1	NA	1	c03	V1	62	1	2	5	1
662	1262	1262	1262	1262	1262	62	2	0.6172	1	0.744	0.7931	2	1	0	NA	c03	V1	63	1	2	5	1
663	1263	1263	1263	1263	1263	63	1	0.281	1	0.5916	0.78414	1	0	1	NA	c03	V1	64	1	2	5	1
664	1264	1264	1264	1264	1264	64	1	0.5346	4	0.6572	0.56548	2	1	NA	0	c03	V1	65	1	2	5	0
665	1265	1265	1265	1265	1265	65	1	0.7095	1	0.6529	0.79053	1	1	1	NA	c03	V1	66	1	2	5	1
666	1266	1266	1266	1266	1266	66	2	0.4109	3	0.6119	0.83233	1	1	NA	1	c03	V1	67	1	2	5	1
667	1267	1267	1267	1267	1267	67	1	0.2373	1	0.6147	0.65998	1	1	0	NA	c03	V1	68	1	2	5	0
668	1268	1268	1268	1268	1268	68	2	0.2867	2	0.6969	0.31901	2	1	1	NA	c03	V1	69	1	2	5	0
669	1269	1269	1269	1269	1269	69	2	0.229	3	0.6765	0.97862	1	1	NA	0	c03	V1	70	1	2	5	1
670	1270	1270	1270	1270	1270	70	1	0.5046	3	0.4256	0.94382	2	1	NA	1	c03	V1	71	1	2	5	1
671	1271	1271	1271	1271	1271	71	2	0.4358	3	0.4788	0.94823	1	0	NA	0	c03	V1	72	1	2	5	1
672	1272	1272	1272	1272	1272	72	1	0.4074	3	0.4953	0.96824	2	0	NA	0	c03	V1	73	1	2	5	1
673	1273	1273	1273	1273	1273	73	2	0.2726	1	0.5278	0.52409	2	1	1	NA	c03	V1	74	1	2	5	0
674	1274	1274	1274	1274	1274	74	2	0.1636	3	0.446	0.9062	1	1	NA	0	c03	V1	75	1	2	5	1
675	1275	1275	1275	1275	1275	75	1	0.4448	1	0.7029	0.45012	1	0	1	NA	c03	V1	76	1	2	5	0
676	1276	1276	1276	1276	1276	76	1	0.4638	1	0.599	0.36581	1	0	1	NA	c03	V1	78	1	2	5	0
677	1277	1277	1277	1277	1277	77	1	0.5416	2	0.6552	0.04976	1	0	0	NA	c03	V1	79	1	2	5	0
678	1278	1278	1278	1278	1278	78	1	0.2334	1	0.7965	0.38563	1	1	0	NA	c03	V1	80	1	2	5	0
679	1279	1279	1279	1279	1279	79	2	0.7747	3	0.598	0.87697	1	0	NA	1	c03	V1	81	1	2	5	1
680	1280	1280	1280	1280	1280	80	2	0.9013	3	0.4497	0.88199	1	1	NA	0	c03	V1	82	1	2	5	1
681	1281	1281	1281	1281	1281	81	2	0.5568	3	0.4329	0.85991	1	1	NA	1	c03	V1	83	1	2	5	1
682	1282	1282	1282	1282	1282	82	1	0.6485	3	0.458	0.85673	2	0	NA	0	c03	V1	84	1	2	5	1
683	1283	1283	1283	1283	1283	83	2	0.3446	3	0.4574	0.94606	1	0	NA	1	c03	V1	85	1	2	5	1
684	1284	1284	1284	1284	1284	84	2	0.5547	1	0.7988	0.33755	2	0	0	NA	c03	V1	86	1	2	5	0
685	1285	1285	1285	1285	1285	85	2	0.4334	3	0.42	0.97663	1	0	NA	0	c03	V1	87	1	2	5	1
686	1286	1286	1286	1286	1286	86	2	0.7535	2	0.7362	0.17918	2	1	1	NA	c03	V1	88	1	2	5	0
687	1287	1287	1287	1287	1287	87	2	0.6994	3	0.4345	0.93907	1	0	NA	1	c03	V1	89	1	2	5	1
688	1288	1288	1288	1288	1288	88	2	0.5888	3	0.4721	0.96133	1	0	NA	0	c03	V1	90	1	2	5	1
689	1289	1289	1289	1289	1289	89	2	0.4258	3	0.4045	0.80037	1	0	NA	0	c03	V1	91	1	2	5	1
690	1290	1290	1290	1290	1290	90	2	0.5134	3	0.6021	0.80942	1	1	NA	1	c03	V1	92	1	2	5	1
691	1291	1291	1291	1291	1291	91	1	0.3277	3	0.3835	0.80035	2	1	NA	1	c03	V1	93	1	2	5	1
692	1292	1292	1292	1292	1292	92	2	0.227	1	0.7526	0.55011	2	0	1	NA	c03	V1	94	1	2	5	0
693	1293	1293	1293	1293	1293	93	2	0.1707	1	0.6159	0.62776	2	0	0	NA	c03	V1	95	1	2	5	0
694	1294	1294	1294	1294	1294	94	2	0.5439	3	0.6442	0.78113	1	0	NA	1	c03	V1	96	1	2	5	0
695	1295	1295	1295	1295	1295	95	2	0.209	1	1.0974	0.67228	2	0	1	NA	c03	V1	97	1	2	5	0
696	1296	1296	1296	1296	1296	96	2	0.3303	1	0.5644	0.7036	2	1	0	NA	c03	V1	98	1	2	5	0
697	1297	1297	1297	1297	1297	97	1	0.563	1	0.7351	0.69935	1	1	0	NA	c03	V1	99	1	2	5	0
698	1298	1298	1298	1298	1298	98	2	0.3495	3	0.5578	0.78796	1	1	NA	1	c03	V1	100	1	2	5	1
699	1299	1299	1299	1299	1299	99	1	0.3708	1	1.9497	0.85191	1	1	0	NA	c03	V1	101	1	2	5	1
700	1300	1300	1300	1300	1300	100	1	0.6113	3	0.4962	0.84851	2	0	NA	0	c03	V1	102	1	2	5	1
701	1301	1301	1301	1301	1301	101	2	0.5503	3	0.3682	0.77714	1	1	NA	1	c03	V1	103	1	2	5	1
702	1302	1302	1302	1302	1302	102	2	0.4477	4	0.1846	0.06581	1	1	NA	0	c03	V1	104	1	2	5	0
703	1303	1303	1303	1303	1303	103	2	0.2305	2	0.7305	0.036066	2	0	0	NA	c03	V1	105	1	2	5	0
704	1304	1304	1304	1304	1304	104	1	0.3014	1	1.0224	0.86498	1	0	1	NA	c03	V1	106	1	2	5	1
705	1305	1305	1305	1305	1305	105	2	0.6485	1	0.6835	0.86356	2	0	1	NA	c03	V1	107	1	2	5	1
706	1306	1306	1306	1306	1306	106	2	0.3245	1	0.5322	0.94727	2	1	1	NA	c03	V1	108	1	2	5	1
707	1307	1307	1307	1307	1307	107	2	0.2615	3	0.7233	0.62211	1	0	NA	0	c03	V1	109	1	2	5	0
708	1308	1308	1308	1308	1308	108	2	0.2647	1	0.4924	0.90699	2	1	1	NA	c03	V1	110	1	2	5	1
709	1309	1309	1309	1309	1309	109	1	0.936	1	0.5398	0.81653	1	0	0	NA	c03	V1	111	1	2	5	1
710	1310	1310	1310	1310	1310	110	1	0.1137	3	0.9276	0.64877	2	1	NA	1	c03	V1	112	1	2	5	0
711	1311	1311	1311	1311	1311	111	2	0.5465	3	0.5867	0.66531	1	1	NA	1	c03	V1	113	1	2	5	0
712	1312	1312	1312	1312	1312	112	1	0.5201	3	0.6273	0.73342	2	0	NA	0	c03	V1	114	1	2	5	0
713	1313	1313	1313	1313	1313	113	2	0.488	3	0.5654	0.78863	1	0	NA	1	c03	V1	115	1	2	5	1
714	1314	1314	1314	1314	1314	114	2	0.5988	3	0.5419	0.81339	1	1	NA	0	c03	V1	116	1	2	5	1
715	1315	1315	1315	1315	1315	115	1	0.3616	3	0.5456	0.71433	2	0	NA	1	c03	V1	117	1	2	5	0
716	1316	1316	1316	1316	1316	116	2	0.6067	3	0.5762	0.78526	1	0	NA	1	c03	V1	118	1	2	5	1
717	1317	1317	1317	1317	1317	117	2	0.2788	1	0.543	0.77032	2	1	1	NA	c03	V1	119	1	2	5	1
718	1318	1318	1318	1318	1318	118	2	0.2648	3	0.5325	0.70155	1	1	NA	1	c03	V1	120	1	2	5	0
719	1319	1319	1319	1319	1319	119	1	0.3571	1	0.2139	0.7408	1	0	1	NA	c03	V1	121	1	2	5	0
720	1320	1320	1320	1320	1320	120	1	0.3176	3	0.5698	0.63504	2	1	NA	0	c03	V1	122	1	2	5	0
721	1321	1321	1321	1321	1321	121	2	0.2717	1	0.6664	0.72356	2	1	0	NA	c03	V1	123	1	2	5	0
722	1322	1322	1322	1322	1322	122	1	0.6701	3	0.014	0.58801	2	1	NA	1	c03	V1	124	1	2	5	0
723	1323	1323	1323	1323	1323	123	1	0.2567	1	0.6062	0.65983	1	1	1	NA	c03	V1	125	1	2	5	0
724	1324	1324	1324	1324	1324	124	1	0.3558	1	0.5212	0.50678	1	0	1	NA	c03	V1	126	1	2	5	0
725	1325	1325	1325	1325	1325	125	2	0.3306	1	0.447	0.60735	2	1	0	NA	c03	V1	127	1	2	5	0
726	1326	1326	1326	1326	1326	126	1	0.4506	2	0.829	0.23195	1	0	0	NA	c03	V1	128	1	2	5	0
727	1327	1327	1327	1327	1327	127	2	0.2614	3	0.5323	0.63131	1	1	NA	1	c03	V1	129	1	2	5	1
728	1328	1328	1328	1328	1328	128	2	0.4718	3	0.572	0.5815	1	1	NA	1	c03	V1	130	1	2	5	1
729	1329	1329	1329	1329	1329	129	1	0.5102	1	0.5929	0.76935	1	0	0	NA	c03	V1	131	1	2	5	1
730	1330	1330	1330	1330	1330	130	1	0.4049	1	0.5477	0.74124	1	0	0	NA	c03	V1	132	1	2	5	1
731	1331	1331	1331	1331	1331	131	1	0.4875	3	0.7462	0.5762	2	0	NA	1	c03	V1	133	1	2	5	0
732	1332	1332	1332	1332	1332	132	2	0.3484	3	0.6168	0.57772	1	1	NA	1	c03	V1	134	1	2	5	0
733	1333	1333	1333	1333	1333	133	2	0.274	1	0.7948	0.89834	2	0	1	NA	c03	V1	135	1	2	5	1
734	1334	1334	1334	1334	1334	134	2	0.5079	1	0.4258	0.87476	2	1	1	NA	c03	V1	136	1	2	5	1
735	1335	1335	1335	1335	1335	135	2	0.5116	1	0.8056	0.85946	2	1	0	NA	c03	V1	137	1	2	5	1
736	1336	1336	1336	1336	1336	136	2	0.645	4	0.721	0.26645	1	1	NA	0	c03	V1	138	1	2	5	0
737	1337	1337	1337	1337	1337	137	2	0.3634	4	0.8299	0.24904	1	0	NA	0	c03	V1	139	1	2	5	0
738	1338	1338	1338	1338	1338	138	1	0.78	1	0.6749	0.99189	1	1	1	NA	c03	V1	140	1	2	5	1
739	1339	1339	1339	1339	1339	139	1	0.8874	3	0.9139	0.43382	2	0	NA	0	c03	V1	141	1	2	5	0
740	1340	1340	1340	1340	1340	140	1	0.7985	1	0.5921	0.8748	1	1	1	NA	c03	V1	142	1	2	5	1
741	1341	1341	1341	1341	1341	141	2	0.7831	1	0.5503	0.91142	2	0	0	NA	c03	V1	143	1	2	5	1
742	1342	1342	1342	1342	1342	142	2	0.6807	3	0.7086	0.64905	1	0	NA	0	c03	V1	144	1	2	5	0
743	1343	1343	1343	1343	1343	143	1	0.3145	1	0.3913	0.90505	1	0	1	NA	c03	V1	145	1	2	5	1
744	1344	1344	1344	1344	1344	144	1	0.6647	3	0.5647	0.69239	2	0	NA	0	c03	V1	146	1	2	5	0
745	1345	1345	1345	1345	1345	145	1	0.534	1	0.4113	0.97638	1	1	1	NA	c03	V1	147	1	2	5	1
746	1346	1346	1346	1346	1346	146	1	0.4898	1	0.511	0.97125	1	0	1	NA	c03	V1	148	1	2	5	1
747	1347	1347	1347	1347	1347	147	1	1.1132	1	0.4256	0.94229	1	0	1	NA	c03	V1	149	1	2	5	1
748	1348	1348	1348	1348	1348	148	2	0.4359	3	0.7088	0.67987	1	0	NA	0	c03	V1	150	1	2	5	0
749	1349	1349	1349	1349	1349	149	2	0.1776	1	0.4607	0.9962	2	1	1	NA	c03	V1	151	1	2	5	1
750	1350	1350	1350	1350	1350	150	2	0.7567	3	0.7784	0.71333	1	1	NA	0	c03	V1	152	1	2	5	0
751	1351	1351	1351	1351	1351	151	2	1.5882	1	0.5574	0.90858	2	1	1	NA	c03	V1	153	1	2	5	1
752	1352	1352	1352	1352	1352	152	2	0.3841	1	0.4817	0.96451	2	1	0	NA	c03	V1	154	1	2	5	1
753	1353	1353	1353	1353	1353	153	2	0.5549	3	0.5208	0.65797	1	0	NA	0	c03	V1	155	1	2	5	0
754	1354	1354	1354	1354	1354	154	2	0.6255	3	0.7278	0.59264	1	1	NA	0	c03	V1	156	1	2	5	0
755	1355	1355	1355	1355	1355	155	1	1.1504	1	0.5513	0.9478	1	1	0	NA	c03	V1	157	1	2	5	1
756	1356	1356	1356	1356	1356	156	1	0.6236	1	0.4321	0.92326	1	0	0	NA	c03	V1	158	1	2	5	1
757	1357	1357	1357	1357	1357	157	1	0.5536	1	0.3942	0.93855	1	1	0	NA	c03	V1	159	1	2	5	1
758	1358	1358	1358	1358	1358	158	2	0.4205	3	0.6045	0.56545	1	1	NA	0	c03	V1	160	1	2	5	0
759	1359	1359	1359	1359	1359	159	1	0.2205	4	0.6233	0.43034	2	1	NA	0	c03	V1	161	1	2	5	0
760	1360	1360	1360	1360	1360	160	2	0.8293	1	0.4602	0.99636	2	1	0	NA	c03	V1	162	1	2	5	1
761	1361	1361	1361	1361	1361	161	2	0.2034	3	0.8039	0.58339	1	0	NA	0	c03	V1	163	1	2	5	0
762	1362	1362	1362	1362	1362	162	1	0.3377	3	0.7719	0.6463	2	0	NA	0	c03	V1	164	1	2	5	0
763	1363	1363	1363	1363	1363	163	1	0.5046	1	0.431	0.93728	1	1	0	NA	c03	V1	165	1	2	5	1
764	1364	1364	1364	1364	1364	164	1	0.9661	1	0.4811	0.90262	1	1	0	NA	c03	V1	166	1	2	5	1
765	1365	1365	1365	1365	1365	165	1	0.5258	1	0.4799	0.86881	1	0	1	NA	c03	V1	167	1	2	5	1
766	1366	1366	1366	1366	1366	166	1	0.5791	4	0.686	0.54658	2	0	NA	0	c03	V1	168	1	2	5	0
767	1367	1367	1367	1367	1367	167	2	0.4216	4	0.7509	0.51494	1	1	NA	1	c03	V1	169	1	2	5	0
768	1368	1368	1368	1368	1368	168	1	0.5041	3	0.6609	0.57828	2	0	NA	1	c03	V1	170	1	2	5	0
769	1369	1369	1369	1369	1369	169	2	0.3694	3	0.9746	0.53953	1	0	NA	1	c03	V1	171	1	2	5	0
770	1370	1370	1370	1370	1370	170	1	0.6158	1	0.6101	0.73086	1	1	1	NA	c03	V1	172	1	2	5	1
771	1371	1371	1371	1371	1371	171	1	0.6138	4	0.6431	0.53007	2	1	NA	1	c03	V1	173	1	2	5	0
772	1372	1372	1372	1372	1372	172	2	0.3696	4	0.6921	0.54786	1	1	NA	1	c03	V1	174	1	2	5	0
773	1373	1373	1373	1373	1373	173	1	0.2825	1	0.535	0.79942	1	0	0	NA	c03	V1	175	1	2	5	1
774	1374	1374	1374	1374	1374	174	2	0.6379	4	0.6725	0.59832	1	0	NA	0	c03	V1	176	1	2	5	0
775	1375	1375	1375	1375	1375	175	2	0.8454	3	0.5347	0.53506	1	0	NA	1	c03	V1	177	1	2	5	0
776	1376	1376	1376	1376	1376	176	2	0.3544	4	0.5541	0.53181	1	1	NA	1	c03	V1	178	1	2	5	0
777	1377	1377	1377	1377	1377	177	1	0.6848	1	0.5769	0.82747	1	0	1	NA	c03	V1	179	1	2	5	1
778	1378	1378	1378	1378	1378	178	1	0.5016	3	0.634	0.63343	2	0	NA	0	c03	V1	180	1	2	5	1
779	1379	1379	1379	1379	1379	179	1	0.3609	1	0.4905	0.8718	1	0	1	NA	c03	V1	181	1	2	5	1
780	1380	1380	1380	1380	1380	180	1	0.3504	1	0.491	0.82357	1	0	0	NA	c03	V1	182	1	2	5	1
781	1381	1381	1381	1381	1381	181	1	0.6792	1	0.5285	0.77265	1	1	0	NA	c03	V1	183	1	2	5	1
782	1382	1382	1382	1382	1382	182	2	1.3416	3	0.5252	0.58353	1	0	NA	0	c03	V1	184	1	2	5	0
783	1383	1383	1383	1383	1383	183	1	0.3302	3	0.7292	0.55548	2	0	NA	0	c03	V1	185	1	2	5	0
784	1384	1384	1384	1384	1384	184	1	0.0064	1	0.4815	0.79058	1	0	0	NA	c03	V1	186	1	2	5	1
785	1385	1385	1385	1385	1385	185	2	0.5301	3	0.6226	0.49304	1	0	NA	0	c03	V1	187	1	2	5	0
786	1386	1386	1386	1386	1386	186	2	0.3344	3	0.5006	0.4937	1	0	NA	1	c03	V1	188	1	2	5	0
787	1387	1387	1387	1387	1387	187	1	0.3868	4	0.9191	0.39304	2	1	NA	1	c03	V1	189	1	2	5	0
788	1388	1388	1388	1388	1388	188	2	0.4389	3	0.5673	0.35582	1	1	NA	1	c03	V1	190	1	2	5	0
789	1389	1389	1389	1389	1389	189	2	0.3647	1	0.5047	0.65565	2	0	0	NA	c03	V1	191	1	2	5	1
790	1390	1390	1390	1390	1390	190	1	0.7022	1	0.4724	0.59035	1	1	0	NA	c03	V1	192	1	2	5	1
791	1391	1391	1391	1391	1391	191	1	0.7422	1	0.5145	0.51595	1	0	1	NA	c03	V1	193	1	2	5	0
792	1392	1392	1392	1392	1392	192	2	0.3857	2	0.5403	0.53284	2	1	1	NA	c03	V1	194	1	2	5	1
793	1393	1393	1393	1393	1393	193	2	0.4369	2	0.6054	0.55606	2	0	0	NA	c03	V1	195	1	2	5	1
794	1394	1394	1394	1394	1394	194	1	0.343	4	0.795	0.46638	2	0	NA	1	c03	V1	196	1	2	5	0
795	1395	1395	1395	1395	1395	195	1	0.1828	2	0.5741	0.60948	1	0	1	NA	c03	V1	197	1	2	5	1
796	1396	1396	1396	1396	1396	196	2	0.3319	3	0.9885	0.62256	1	0	NA	0	c03	V1	198	1	2	5	1
797	1397	1397	1397	1397	1397	197	2	0.3534	4	0.7987	0.59545	1	1	NA	1	c03	V1	199	1	2	5	1
798	1398	1398	1398	1398	1398	198	2	0.367	3	0.4628	0.58824	1	0	NA	1	c03	V1	200	1	2	5	1
799	1399	1399	1399	1399	1399	199	1	0.2851	3	0.5773	0.54646	2	1	NA	0	c03	V1	201	1	2	5	0
800	1400	1400	1400	1400	1400	200	1	0.3475	2	0.7865	0.69747	1	1	0	NA	c03	V1	202	1	2	5	1
801	1401	1401	1401	1401	1401	201	1	0.7642	1	0.4788	0.47174	1	1	0	NA	c03	V1	203	1	2	5	0
802	1402	1402	1402	1402	1402	202	2	0.2784	2	0.5678	0.71792	2	0	1	NA	c03	V1	204	1	2	5	1
803	1403	1403	1403	1403	1403	203	2	0.4259	3	0.9405	0.58405	1	1	NA	1	c03	V1	205	1	2	5	0
804	1404	1404	1404	1404	1404	204	1	0.3507	2	0.7372	0.73521	1	0	0	NA	c03	V1	206	1	2	5	1
805	1405	1405	1405	1405	1405	205	2	0.2183	3	1.3256	0.6931	1	0	NA	0	c03	V1	207	1	2	5	1
806	1406	1406	1406	1406	1406	206	2	0.4638	3	0.6353	0.70905	1	1	NA	0	c03	V1	208	1	2	5	1
807	1407	1407	1407	1407	1407	207	1	0.4292	2	0.7639	0.65045	1	0	0	NA	c03	V1	209	1	2	5	0
808	1408	1408	1408	1408	1408	208	2	0.3131	3	0.9896	0.69336	1	0	NA	0	c03	V1	210	1	2	5	1
809	1409	1409	1409	1409	1409	209	2	0.7376	3	0.5544	0.72345	1	1	NA	0	c03	V1	211	1	2	5	1
810	1410	1410	1410	1410	1410	210	1	0.2719	2	1.0985	0.57378	1	0	1	NA	c03	V1	212	1	2	5	0
811	1411	1411	1411	1411	1411	211	1	0.5916	2	0.7577	0.53131	1	1	1	NA	c03	V1	213	1	2	5	0
812	1412	1412	1412	1412	1412	212	2	0.4671	2	0.6887	0.55137	2	0	0	NA	c03	V1	214	1	2	5	0
813	1413	1413	1413	1413	1413	213	1	0.2243	3	0.6566	0.78541	2	0	NA	0	c03	V1	215	1	2	5	1
814	1414	1414	1414	1414	1414	214	1	0.3123	1	0.4329	0.62415	1	0	0	NA	c03	V1	216	1	2	5	0
815	1415	1415	1415	1415	1415	215	2	0.2704	3	0.6469	0.78533	1	0	NA	0	c03	V1	217	1	2	5	1
816	1416	1416	1416	1416	1416	216	1	0.9676	1	0.8049	0.56503	1	0	0	NA	c03	V1	218	1	2	5	0
817	1417	1417	1417	1417	1417	217	1	0.3372	1	0.448	0.47992	1	1	0	NA	c03	V1	219	1	2	5	0
818	1418	1418	1418	1418	1418	218	2	0.3499	3	0.6009	0.65804	1	0	NA	0	c03	V1	220	1	2	5	1
819	1419	1419	1419	1419	1419	219	2	0.3687	3	1.0117	0.63394	1	1	NA	0	c03	V1	221	1	2	5	0
820	1420	1420	1420	1420	1420	220	2	0.3568	3	0.6571	0.65687	1	1	NA	1	c03	V1	222	1	2	5	1
821	1421	1421	1421	1421	1421	221	1	0.8575	1	1.0478	0.48176	1	1	0	NA	c03	V1	223	1	2	5	0
822	1422	1422	1422	1422	1422	222	2	0.4278	3	0.9307	0.57957	1	0	NA	0	c03	V1	224	1	2	5	0
823	1423	1423	1423	1423	1423	223	1	0.3107	1	1.1069	0.4525	1	1	1	NA	c03	V1	225	1	2	5	0
824	1424	1424	1424	1424	1424	224	1	0.2406	2	0.651	0.6108	1	1	1	NA	c03	V1	226	1	2	5	1
825	1425	1425	1425	1425	1425	225	2	0.3458	3	0.8768	0.70103	1	1	NA	0	c03	V1	227	1	2	5	1
826	1426	1426	1426	1426	1426	226	2	0.7597	3	0.7297	0.76092	1	1	NA	1	c03	V1	228	1	2	5	1
827	1427	1427	1427	1427	1427	227	2	0.374	3	0.4516	0.73284	1	0	NA	0	c03	V1	229	1	2	5	1
828	1428	1428	1428	1428	1428	228	2	0.4842	1	0.7429	0.30773	2	1	0	NA	c03	V1	230	1	2	5	0
829	1429	1429	1429	1429	1429	229	2	0.2038	3	0.4971	0.70317	1	1	NA	1	c03	V1	231	1	2	5	1
830	1430	1430	1430	1430	1430	230	2	0.5153	3	0.6534	0.64931	1	1	NA	0	c03	V1	232	1	2	5	1
831	1431	1431	1431	1431	1431	231	2	0.3333	3	0.978	0.6725	1	0	NA	1	c03	V1	233	1	2	5	1
832	1432	1432	1432	1432	1432	232	1	0.3441	3	0.8807	0.62161	2	0	NA	1	c03	V1	234	1	2	5	0
833	1433	1433	1433	1433	1433	233	1	0.3587	2	0.5883	0.63247	1	0	1	NA	c03	V1	235	1	2	5	0
834	1434	1434	1434	1434	1434	234	1	0.9273	2	0.5024	0.63721	1	1	1	NA	c03	V1	236	1	2	5	1
835	1435	1435	1435	1435	1435	235	1	0.5619	2	0.4492	0.68288	1	1	0	NA	c03	V1	237	1	2	5	1
836	1436	1436	1436	1436	1436	236	1	0.3117	2	0.4351	0.56434	1	0	1	NA	c03	V1	238	1	2	5	0
837	1437	1437	1437	1437	1437	237	1	0.2519	1	1.1176	0.47032	1	1	1	NA	c03	V1	239	1	2	5	0
838	1438	1438	1438	1438	1438	238	2	0.3706	1	0.7272	0.49226	2	1	0	NA	c03	V1	240	1	2	5	0
839	1439	1439	1439	1439	1439	239	1	0.258	3	0.7242	0.63064	2	0	NA	1	c03	V1	241	1	2	5	1
840	1440	1440	1440	1440	1440	240	1	0.5387	2	0.9992	0.5897	1	1	1	NA	c03	V1	242	1	2	5	1
841	1441	1441	1441	1441	1441	241	2	0.4451	3	0.6167	0.70639	1	0	NA	0	c03	V1	243	1	2	5	1
842	1442	1442	1442	1442	1442	242	1	0.4316	2	0.6343	0.63569	1	1	1	NA	c03	V1	244	1	2	5	1
843	1443	1443	1443	1443	1443	243	2	0.3495	3	0.6407	0.52162	1	1	NA	1	c03	V1	245	1	2	5	0
844	1444	1444	1444	1444	1444	244	1	0.2889	1	0.77	0.56275	1	0	0	NA	c03	V1	246	1	2	5	0
845	1445	1445	1445	1445	1445	245	2	0.3267	4	0.882	0.78642	1	0	NA	1	c03	V1	247	1	2	5	1
846	1446	1446	1446	1446	1446	246	2	0.3581	4	0.424	0.78196	1	0	NA	1	c03	V1	248	1	2	5	1
847	1447	1447	1447	1447	1447	247	1	0.3618	2	0.8738	0.55457	1	1	1	NA	c03	V1	249	1	2	5	0
848	1448	1448	1448	1448	1448	248	1	0.2874	1	0.871	0.53729	1	0	1	NA	c03	V1	250	1	2	5	0
849	1449	1449	1449	1449	1449	249	1	0.5044	4	0.6234	0.78752	2	0	NA	0	c03	V1	251	1	2	5	1
850	1450	1450	1450	1450	1450	250	2	0.2537	2	0.7096	0.66714	2	0	1	NA	c03	V1	252	1	2	5	1
851	1451	1451	1451	1451	1451	251	2	0.4739	4	0.5068	0.81808	1	1	NA	1	c03	V1	253	1	2	5	1
852	1452	1452	1452	1452	1452	252	1	0.33	2	0.7137	0.71612	1	0	0	NA	c03	V1	254	1	2	5	1
853	1453	1453	1453	1453	1453	253	1	0.2489	4	0.4311	0.97383	2	1	NA	1	c03	V1	255	1	2	5	1
854	1454	1454	1454	1454	1454	254	1	0.3629	2	0.7866	0.6977	1	1	0	NA	c03	V1	256	1	2	5	0
855	1455	1455	1455	1455	1455	255	2	0.5788	4	0.5351	0.98384	1	1	NA	0	c03	V1	257	1	2	5	1
856	1456	1456	1456	1456	1456	256	2	0.3456	4	0.4383	0.95467	1	0	NA	0	c03	V1	258	1	2	5	1
857	1457	1457	1457	1457	1457	257	1	0.3361	4	0.3955	0.9301	2	1	NA	1	c03	V1	259	1	2	5	1
858	1458	1458	1458	1458	1458	258	1	0.7869	2	0.7645	0.75589	1	0	0	NA	c03	V1	260	1	2	5	0
859	1459	1459	1459	1459	1459	259	1	0.297	4	0.422	0.80063	2	1	NA	0	c03	V1	261	1	2	5	0
860	1460	1460	1460	1460	1460	260	1	0.4555	2	0.9096	0.65412	1	0	1	NA	c03	V1	262	1	2	5	0
861	1461	1461	1461	1461	1461	261	1	0.4333	4	0.66	0.71357	2	0	NA	1	c03	V1	263	1	2	5	0
862	1462	1462	1462	1462	1462	262	1	0.8927	1	0.487	0.59005	1	1	1	NA	c03	V1	264	1	2	5	0
863	1463	1463	1463	1463	1463	263	2	0.2788	2	0.4607	0.76856	2	1	1	NA	c03	V1	265	1	2	5	0
864	1464	1464	1464	1464	1464	264	1	0.295	2	0.8626	0.6844	1	1	0	NA	c03	V1	266	1	2	5	0
865	1465	1465	1465	1465	1465	265	2	0.2311	4	0.6455	0.73278	1	0	NA	1	c03	V1	267	1	2	5	1
866	1466	1466	1466	1466	1466	266	2	0.5135	2	0.922	0.71629	2	1	1	NA	c03	V1	268	1	2	5	1
867	1467	1467	1467	1467	1467	267	2	0.3793	4	0.7621	0.70433	1	0	NA	1	c03	V1	269	1	2	5	1
868	1468	1468	1468	1468	1468	268	2	0.5581	4	0.5253	0.81008	1	0	NA	1	c03	V1	270	1	2	5	1
869	1469	1469	1469	1469	1469	269	2	0.247	2	0.91	0.55102	2	0	0	NA	c03	V1	271	1	2	5	0
870	1470	1470	1470	1470	1470	270	2	0.3099	4	0.6321	0.76998	1	0	NA	1	c03	V1	272	1	2	5	1
871	1471	1471	1471	1471	1471	271	2	0.3034	4	0.4298	0.85964	1	0	NA	1	c03	V1	273	1	2	5	1
872	1472	1472	1472	1472	1472	272	1	0.3948	2	1.0567	0.44555	1	0	1	NA	c03	V1	274	1	2	5	0
873	1473	1473	1473	1473	1473	273	2	0.4331	4	1.0144	0.92339	1	0	NA	1	c03	V1	275	1	2	5	1
874	1474	1474	1474	1474	1474	274	2	0.9695	4	0.4372	0.9829	1	1	NA	1	c03	V1	276	1	2	5	1
875	1475	1475	1475	1475	1475	275	1	0.6107	4	0.5638	0.94497	2	0	NA	1	c03	V1	277	1	2	5	1
876	1476	1476	1476	1476	1476	276	1	0.41	2	0.7668	0.57699	1	0	0	NA	c03	V1	278	1	2	5	0
877	1477	1477	1477	1477	1477	277	1	0.3754	4	0.5027	0.90695	2	1	NA	1	c03	V1	279	1	2	5	1
878	1478	1478	1478	1478	1478	278	1	0.6185	2	0.6826	0.58567	1	0	1	NA	c03	V1	280	1	2	5	0
879	1479	1479	1479	1479	1479	279	2	0.4517	1	0.9216	0.76611	2	1	0	NA	c03	V1	281	1	2	5	0
880	1480	1480	1480	1480	1480	280	2	0.7114	4	0.4127	0.89061	1	0	NA	1	c03	V1	282	1	2	5	1
881	1481	1481	1481	1481	1481	281	2	0.559	4	0.4329	0.88326	1	0	NA	1	c03	V1	283	1	2	5	1
882	1482	1482	1482	1482	1482	282	1	0.4716	2	0.6384	0.6785	1	0	0	NA	c03	V1	284	1	2	5	0
883	1483	1483	1483	1483	1483	283	2	0.4927	4	0.4288	0.90505	1	0	NA	0	c03	V1	285	1	2	5	1
884	1484	1484	1484	1484	1484	284	2	0.5895	2	0.7131	0.70932	2	0	0	NA	c03	V1	286	1	2	5	0
885	1485	1485	1485	1485	1485	285	2	1.0107	4	0.4926	0.85253	1	0	NA	0	c03	V1	287	1	2	5	1
886	1486	1486	1486	1486	1486	286	2	0.4966	4	0.5665	0.82895	1	1	NA	1	c03	V1	288	1	2	5	1
887	1487	1487	1487	1487	1487	287	1	0.3503	2	0.6126	0.61649	1	1	0	NA	c03	V1	289	1	2	5	0
888	1488	1488	1488	1488	1488	288	1	0.2443	2	0.7608	0.63753	1	0	1	NA	c03	V1	290	1	2	5	0
889	1489	1489	1489	1489	1489	289	2	0.8698	4	0.649	0.8441	1	1	NA	1	c03	V1	291	1	2	5	1
890	1490	1490	1490	1490	1490	290	2	0.745	4	0.4736	0.8356	1	0	NA	0	c03	V1	292	1	2	5	1
891	1491	1491	1491	1491	1491	291	1	0.5078	1	0.9171	0.72937	1	1	0	NA	c03	V1	293	1	2	5	0
892	1492	1492	1492	1492	1492	292	2	0.3795	2	0.6196	0.64412	2	1	0	NA	c03	V1	294	1	2	5	0
893	1493	1493	1493	1493	1493	293	1	0.3489	4	0.452	0.81703	2	0	NA	1	c03	V1	295	1	2	5	1
894	1494	1494	1494	1494	1494	294	2	0.5524	3	0.4875	0.13931	1	1	NA	0	c03	V1	296	1	2	5	0
895	1495	1495	1495	1495	1495	295	2	0.7158	4	0.4393	0.81435	1	0	NA	0	c03	V1	297	1	2	5	1
896	1496	1496	1496	1496	1496	296	1	0.4687	2	0.8653	0.77245	1	1	0	NA	c03	V1	298	1	2	5	1
897	1497	1497	1497	1497	1497	297	1	0.6408	2	0.8569	0.70711	1	1	0	NA	c03	V1	299	1	2	5	1
898	1498	1498	1498	1498	1498	298	2	0.4236	4	0.6218	0.49421	1	1	NA	0	c03	V1	300	1	2	5	0
899	1499	1499	1499	1499	1499	299	2	0.6258	3	0.7921	0.14273	1	1	NA	1	c03	V1	301	1	2	5	0
900	1500	1500	1500	1500	1500	300	2	0.8007	4	0.8835	0.57077	1	0	NA	0	c03	V1	302	1	2	5	1
901	1501	1501	1501	1501	1501	1	2	1.0534	2	0.8883	0.84164	2	0	1	NA	c03	V2	1	0	2	6	0
902	1502	1502	1502	1502	1502	2	2	0.7253	4	0.9743	0.45675	1	0	NA	0	c03	V2	2	0	2	6	0
903	1503	1503	1503	1503	1503	3	2	0.7087	4	1.0333	0.49421	1	1	NA	1	c03	V2	3	0	2	6	0
904	1504	1504	1504	1504	1504	4	2	0.907	3	0.9175	0.1565	1	0	NA	1	c03	V2	4	0	2	6	0
905	1505	1505	1505	1505	1505	5	1	0.6981	4	0.4622	0.6652	2	1	NA	1	c03	V2	5	0	2	6	1
906	1506	1506	1506	1506	1506	6	2	0.999	4	0.8528	0.81435	1	1	NA	1	c03	V2	6	0	2	6	1
907	1507	1507	1507	1507	1507	7	2	1.0568	4	0.7313	0.87657	1	0	NA	1	c03	V2	7	0	2	6	1
908	1508	1508	1508	1508	1508	8	2	0.6044	4	0.9996	0.81703	1	1	NA	1	c03	V2	8	0	2	6	1
909	1509	1509	1509	1509	1509	9	1	0.7442	4	1.0777	0.81283	2	1	NA	0	c03	V2	9	0	2	6	1
910	1510	1510	1510	1510	1510	10	2	0.8254	4	0.6929	0.8703	1	0	NA	0	c03	V2	10	0	2	6	1
911	1511	1511	1511	1511	1511	11	2	0.6914	4	0.7235	0.8356	1	1	NA	1	c03	V2	11	0	2	6	1
912	1512	1512	1512	1512	1512	12	1	0.747	2	0.657	0.6069	1	1	1	NA	c03	V2	12	0	2	6	0
913	1513	1513	1513	1513	1513	13	2	0.2406	4	0.7023	0.80283	1	0	NA	0	c03	V2	13	0	2	6	0
914	1514	1514	1514	1514	1514	14	2	0.6392	4	1.3593	0.85341	1	1	NA	0	c03	V2	14	0	2	6	1
915	1515	1515	1515	1515	1515	15	2	1.1049	4	0.6595	0.82895	1	0	NA	0	c03	V2	15	0	2	6	1
916	1516	1516	1516	1516	1516	16	2	0.3467	1	1.1075	0.62381	2	0	0	NA	c03	V2	16	0	2	6	0
917	1517	1517	1517	1517	1517	17	2	0.7028	4	0.8393	0.82364	1	1	NA	1	c03	V2	17	0	2	6	1
918	1518	1518	1518	1518	1518	18	2	0.5942	4	1.0932	0.90505	1	1	NA	0	c03	V2	18	0	2	6	1
919	1519	1519	1519	1519	1519	19	1	0.7166	1	0.9364	0.6996	1	0	0	NA	c03	V2	19	0	2	6	0
920	1520	1520	1520	1520	1520	20	1	0.5998	1	1.3333	0.69253	1	1	1	NA	c03	V2	20	0	2	6	0
921	1521	1521	1521	1521	1521	21	1	1.0292	4	0.7805	0.89061	2	1	NA	0	c03	V2	21	0	2	6	1
922	1522	1522	1522	1522	1522	22	1	0.6238	1	1.2848	0.76611	1	0	0	NA	c03	V2	22	0	2	6	0
923	1523	1523	1523	1523	1523	23	2	0.8206	4	0.5124	0.91462	1	0	NA	1	c03	V2	23	0	2	6	1
924	1524	1524	1524	1524	1524	24	2	0.6996	1	0.7806	0.62966	2	0	1	NA	c03	V2	24	0	2	6	0
925	1525	1525	1525	1525	1525	25	2	0.6375	1	0.4765	0.69724	2	0	0	NA	c03	V2	25	0	2	6	0
926	1526	1526	1526	1526	1526	26	1	0.2278	2	0.7975	0.63429	1	1	1	NA	c03	V2	26	0	2	6	0
927	1527	1527	1527	1527	1527	27	1	0.4536	2	0.7549	0.52556	1	0	1	NA	c03	V2	27	0	2	6	0
928	1528	1528	1528	1528	1528	28	2	0.4613	4	0.506	0.92339	1	0	NA	1	c03	V2	28	0	2	6	1
929	1529	1529	1529	1529	1529	29	2	0.4757	4	0.5145	0.87674	1	0	NA	0	c03	V2	29	0	2	6	1
930	1530	1530	1530	1530	1530	30	2	0.7789	2	1.2373	0.4778	2	0	0	NA	c03	V2	30	0	2	6	0
931	1531	1531	1531	1531	1531	31	2	1.1854	2	1.0733	0.53788	2	1	1	NA	c03	V2	31	0	2	6	0
932	1532	1532	1532	1532	1532	32	2	0.3851	4	0.4765	0.82721	1	1	NA	1	c03	V2	32	0	2	6	1
933	1533	1533	1533	1533	1533	33	2	0.4645	4	0.5462	0.81008	1	1	NA	0	c03	V2	33	0	2	6	1
934	1534	1534	1534	1534	1534	34	2	0.7064	1	0.8501	0.5836	2	0	0	NA	c03	V2	34	0	2	6	0
935	1535	1535	1535	1535	1535	35	2	0.4934	2	0.4732	0.71629	2	1	1	NA	c03	V2	35	0	2	6	0
936	1536	1536	1536	1536	1536	36	2	0.6008	4	0.6028	0.73278	1	0	NA	1	c03	V2	36	0	2	6	1
937	1537	1537	1537	1537	1537	37	2	0.5963	4	0.5967	0.75504	1	0	NA	0	c03	V2	37	0	2	6	1
938	1538	1538	1538	1538	1538	38	2	0.6156	2	0.8239	0.76856	2	1	1	NA	c03	V2	38	0	2	6	1
939	1539	1539	1539	1539	1539	39	2	0.41	4	0.5477	0.76286	1	1	NA	1	c03	V2	39	0	2	6	1
940	1540	1540	1540	1540	1540	40	2	0.4854	4	0.4993	0.71357	1	1	NA	0	c03	V2	40	0	2	6	0
941	1541	1541	1541	1541	1541	41	2	0.5704	3	0.5631	0.037174	1	1	NA	0	c03	V2	41	0	2	6	0
942	1542	1542	1542	1542	1542	42	2	0.3968	4	0.451	0.80063	1	1	NA	0	c03	V2	42	0	2	6	1
943	1543	1543	1543	1543	1543	43	1	0.5158	4	0.6758	0.82756	2	0	NA	0	c03	V2	43	0	2	6	1
944	1544	1544	1544	1544	1544	44	2	0.4641	4	0.5003	0.9301	1	1	NA	1	c03	V2	44	0	2	6	1
945	1545	1545	1545	1545	1545	45	2	0.3699	4	0.4208	0.95467	1	1	NA	1	c03	V2	45	0	2	6	1
946	1546	1546	1546	1546	1546	46	2	0.3701	4	0.4167	0.98384	1	1	NA	0	c03	V2	46	0	2	6	1
947	1547	1547	1547	1547	1547	47	2	0.6468	2	0.8251	0.6977	2	0	0	NA	c03	V2	47	0	2	6	0
948	1548	1548	1548	1548	1548	48	2	0.5252	4	0.4171	0.97383	1	0	NA	1	c03	V2	48	0	2	6	1
949	1549	1549	1549	1549	1549	49	2	0.7491	4	0.4335	0.94365	1	0	NA	1	c03	V2	49	0	2	6	1
950	1550	1550	1550	1550	1550	50	2	0.633	4	0.4689	0.81808	1	1	NA	0	c03	V2	50	0	2	6	0
951	1551	1551	1551	1551	1551	51	2	0.7468	4	0.3973	0.81175	1	1	NA	1	c03	V2	51	0	2	6	0
952	1552	1552	1552	1552	1552	52	2	0.5185	4	0.4169	0.78752	1	1	NA	0	c03	V2	52	0	2	6	0
953	1553	1553	1553	1553	1553	53	1	0.455	4	0.4574	0.79929	2	1	NA	1	c03	V2	53	0	2	6	0
954	1554	1554	1554	1554	1554	54	2	0.5779	4	0.5186	0.82474	1	1	NA	0	c03	V2	54	0	2	6	0
955	1555	1555	1555	1555	1555	55	2	0.5596	4	0.5555	0.78196	1	1	NA	0	c03	V2	55	0	2	6	0
956	1556	1556	1556	1556	1556	56	1	1.7404	4	0.7935	0.78642	2	0	NA	0	c03	V2	56	0	2	6	0
957	1557	1557	1557	1557	1557	57	1	0.5859	4	0.4447	0.72176	2	0	NA	0	c03	V2	57	0	2	6	0
958	1558	1558	1558	1558	1558	58	1	0.3591	2	0.7639	0.70576	1	1	0	NA	c03	V2	58	0	2	6	0
959	1559	1559	1559	1559	1559	59	1	0.6171	2	0.6589	0.63569	1	1	1	NA	c03	V2	59	0	2	6	0
960	1560	1560	1560	1560	1560	60	1	0.3087	1	0.5639	0.6334	1	0	1	NA	c03	V2	60	0	2	6	0
961	1561	1561	1561	1561	1561	61	2	0.4061	4	0.4185	0.52081	1	1	NA	0	c03	V2	61	0	2	6	0
962	1562	1562	1562	1562	1562	62	2	0.8499	1	0.7558	0.50241	2	1	0	NA	c03	V2	62	0	2	6	0
963	1563	1563	1563	1563	1563	63	2	0.4091	3	0.5011	0.67574	1	1	NA	0	c03	V2	63	0	2	6	1
964	1564	1564	1564	1564	1564	64	2	0.7021	1	0.936	0.47032	2	1	0	NA	c03	V2	64	0	2	6	0
965	1565	1565	1565	1565	1565	65	2	0.7408	3	0.5669	0.63218	1	1	NA	0	c03	V2	65	0	2	6	1
966	1566	1566	1566	1566	1566	66	1	0.2083	2	1.015	0.68288	1	0	0	NA	c03	V2	66	0	2	6	1
967	1567	1567	1567	1567	1567	67	1	0.2872	2	0.7245	0.63721	1	1	0	NA	c03	V2	67	0	2	6	1
968	1568	1568	1568	1568	1568	68	2	0.687	2	0.7438	0.63247	2	1	0	NA	c03	V2	68	0	2	6	1
969	1569	1569	1569	1569	1569	69	1	0.4024	2	0.4861	0.68028	1	1	0	NA	c03	V2	69	0	2	6	1
970	1570	1570	1570	1570	1570	70	1	0.4703	4	0.555	0.22467	2	1	NA	1	c03	V2	70	0	2	6	0
971	1571	1571	1571	1571	1571	71	2	0.1954	3	0.4213	0.64931	1	1	NA	0	c03	V2	71	0	2	6	1
972	1572	1572	1572	1572	1572	72	1	0.3928	3	0.7414	0.70317	2	0	NA	1	c03	V2	72	0	2	6	1
973	1573	1573	1573	1573	1573	73	2	0.5062	1	0.6616	0.30773	2	0	0	NA	c03	V2	73	0	2	6	0
974	1574	1574	1574	1574	1574	74	2	0.2346	3	0.5247	0.73284	1	0	NA	1	c03	V2	74	0	2	6	1
975	1575	1575	1575	1575	1575	75	1	0.7373	1	0.8984	0.31079	1	1	1	NA	c03	V2	75	0	2	6	0
976	1576	1576	1576	1576	1576	76	2	1.0403	4	0.731	0.20246	1	1	NA	1	c03	V2	76	0	2	6	0
977	1577	1577	1577	1577	1577	77	2	0.5169	3	0.5959	0.68586	1	0	NA	1	c03	V2	77	0	2	6	1
978	1578	1578	1578	1578	1578	78	2	0.7202	3	0.4077	0.62082	1	1	NA	1	c03	V2	78	0	2	6	1
979	1579	1579	1579	1579	1579	79	1	0.3345	2	0.4443	0.64687	1	0	1	NA	c03	V2	79	0	2	6	1
980	1580	1580	1580	1580	1580	80	1	0.3283	1	0.2826	0.48176	1	0	1	NA	c03	V2	80	0	2	6	0
981	1581	1581	1581	1581	1581	81	2	0.3961	3	0.5862	0.65687	1	1	NA	1	c03	V2	81	0	2	6	1
982	1582	1582	1582	1582	1582	82	2	0.405	2	1.0698	0.65497	2	1	0	NA	c03	V2	82	0	2	6	1
983	1583	1583	1583	1583	1583	83	2	0.6034	3	0.7488	0.65804	1	0	NA	1	c03	V2	83	0	2	6	1
984	1584	1584	1584	1584	1584	84	2	0.4641	1	0.8397	0.47992	2	1	0	NA	c03	V2	84	0	2	6	0
985	1585	1585	1585	1585	1585	85	2	0.5826	3	0.4443	0.7416	1	0	NA	0	c03	V2	85	0	2	6	1
986	1586	1586	1586	1586	1586	86	2	0.4305	1	1.0035	0.62503	2	0	1	NA	c03	V2	86	0	2	6	1
987	1587	1587	1587	1587	1587	87	2	0.3896	3	0.4851	0.74296	1	1	NA	0	c03	V2	87	0	2	6	1
988	1588	1588	1588	1588	1588	88	2	0.9089	3	0.6913	0.78541	1	0	NA	1	c03	V2	88	0	2	6	1
989	1589	1589	1589	1589	1589	89	2	0.5158	3	0.3774	0.77228	1	0	NA	1	c03	V2	89	0	2	6	1
990	1590	1590	1590	1590	1590	90	2	0.3917	3	0.3903	0.68873	1	1	NA	0	c03	V2	90	0	2	6	1
991	1591	1591	1591	1591	1591	91	2	0.4904	2	0.8425	0.57378	2	0	1	NA	c03	V2	91	0	2	6	0
992	1592	1592	1592	1592	1592	92	2	0.6429	1	0.4883	0.5412	2	0	1	NA	c03	V2	92	0	2	6	0
993	1593	1593	1593	1593	1593	93	2	0.5242	1	0.5549	0.46181	2	0	0	NA	c03	V2	93	0	2	6	0
994	1594	1594	1594	1594	1594	94	2	0.4425	3	0.6489	0.70155	1	0	NA	1	c03	V2	94	0	2	6	1
995	1595	1595	1595	1595	1595	95	2	0.8779	1	1.114	0.51704	2	1	1	NA	c03	V2	95	0	2	6	0
996	1596	1596	1596	1596	1596	96	2	0.3542	2	0.7266	0.7202	2	1	1	NA	c03	V2	96	0	2	6	1
997	1597	1597	1597	1597	1597	97	2	0.4302	3	0.595	0.67056	1	1	NA	0	c03	V2	97	0	2	6	1
998	1598	1598	1598	1598	1598	98	1	0.8351	2	1.0496	0.76376	1	1	0	NA	c03	V2	98	0	2	6	1
999	1599	1599	1599	1599	1599	99	1	0.5839	2	0.512	0.71792	1	0	1	NA	c03	V2	99	0	2	6	1
1000	1600	1600	1600	1600	1600	100	2	0.5978	2	0.5427	0.6612	2	0	0	NA	c03	V2	100	0	2	6	1
1001	1601	1601	1601	1601	1601	101	1	0.5684	1	0.492	0.43273	1	1	0	NA	c03	V2	101	0	2	6	0
1002	1602	1602	1602	1602	1602	102	2	0.4187	4	0.7671	0.60229	1	0	NA	1	c03	V2	102	0	2	6	0
1003	1603	1603	1603	1603	1603	103	2	0.5916	2	0.8331	0.70153	2	1	1	NA	c03	V2	103	0	2	6	1
1004	1604	1604	1604	1604	1604	104	2	0.5836	4	1.0859	0.59545	1	0	NA	0	c03	V2	104	0	2	6	0
1005	1605	1605	1605	1605	1605	105	1	0.5049	4	0.9083	0.62584	2	0	NA	1	c03	V2	105	0	2	6	0
1006	1606	1606	1606	1606	1606	106	1	0.3235	4	0.6553	0.5458	2	0	NA	1	c03	V2	106	0	2	6	0
1007	1607	1607	1607	1607	1607	107	1	0.1301	2	1.0751	0.6293	1	1	1	NA	c03	V2	107	0	2	6	1
1008	1608	1608	1608	1608	1608	108	1	0.5178	3	0.9527	0.47989	2	0	NA	0	c03	V2	108	0	2	6	0
1009	1609	1609	1609	1609	1609	109	1	0.5956	2	0.8544	0.53284	1	1	0	NA	c03	V2	109	0	2	6	0
1010	1610	1610	1610	1610	1610	110	2	0.3678	1	0.9627	0.51595	2	0	0	NA	c03	V2	110	0	2	6	0
1011	1611	1611	1611	1611	1611	111	2	0.3022	4	0.6195	0.51019	1	1	NA	1	c03	V2	111	0	2	6	0
1012	1612	1612	1612	1612	1612	112	1	0.2086	3	0.3703	0.39195	2	0	NA	1	c03	V2	112	0	2	6	0
1013	1613	1613	1613	1613	1613	113	2	0.3253	4	0.712	0.48072	1	1	NA	1	c03	V2	113	0	2	6	0
1014	1614	1614	1614	1614	1614	114	1	0.5553	1	1.0239	0.72069	1	0	1	NA	c03	V2	114	0	2	6	1
1015	1615	1615	1615	1615	1615	115	1	0.3531	4	0.7829	0.37544	2	0	NA	1	c03	V2	115	0	2	6	0
1016	1616	1616	1616	1616	1616	116	1	0.408	1	0.5624	0.72693	1	1	1	NA	c03	V2	116	0	2	6	1
1017	1617	1617	1617	1617	1617	117	1	0.4642	4	0.5901	0.4643	2	1	NA	0	c03	V2	117	0	2	6	0
1018	1618	1618	1618	1618	1618	118	1	0.2991	1	0.9725	0.78138	1	0	1	NA	c03	V2	118	0	2	6	1
1019	1619	1619	1619	1619	1619	119	2	0.5244	3	0.8663	0.58353	1	0	NA	0	c03	V2	119	0	2	6	1
1020	1620	1620	1620	1620	1620	120	2	0.6647	1	0.4972	0.77265	2	0	1	NA	c03	V2	120	0	2	6	1
1021	1621	1621	1621	1621	1621	121	2	0.7843	1	0.4674	0.82357	2	0	0	NA	c03	V2	121	0	2	6	1
1022	1622	1622	1622	1622	1622	122	2	0.6707	1	0.3933	0.8718	2	1	0	NA	c03	V2	122	0	2	6	1
1023	1623	1623	1623	1623	1623	123	2	0.462	3	0.8996	0.63343	1	0	NA	0	c03	V2	123	0	2	6	0
1024	1624	1624	1624	1624	1624	124	2	0.4906	3	0.818	0.66353	1	0	NA	1	c03	V2	124	0	2	6	0
1025	1625	1625	1625	1625	1625	125	1	0.5149	3	0.9229	0.63897	2	1	NA	1	c03	V2	125	0	2	6	0
1026	1626	1626	1626	1626	1626	126	2	0.7736	3	0.5513	0.53506	1	0	NA	1	c03	V2	126	0	2	6	0
1027	1627	1627	1627	1627	1627	127	1	0.3759	1	0.4191	0.76632	1	0	1	NA	c03	V2	127	0	2	6	1
1028	1628	1628	1628	1628	1628	128	1	0.6722	1	0.4785	0.79942	1	1	0	NA	c03	V2	128	0	2	6	1
1029	1629	1629	1629	1629	1629	129	1	0.3455	1	0.4091	0.8534	1	1	0	NA	c03	V2	129	0	2	6	1
1030	1630	1630	1630	1630	1630	130	1	0.4902	1	0.3867	0.831	1	0	0	NA	c03	V2	130	0	2	6	1
1031	1631	1631	1631	1631	1631	131	1	0.4684	4	1.0061	0.5256	2	1	NA	1	c03	V2	131	0	2	6	0
1032	1632	1632	1632	1632	1632	132	1	0.3614	1	0.6824	0.74583	1	0	0	NA	c03	V2	132	0	2	6	1
1033	1633	1633	1633	1633	1633	133	1	0.4315	4	0.8119	0.50224	2	0	NA	0	c03	V2	133	0	2	6	0
1034	1634	1634	1634	1634	1634	134	1	0.5607	3	0.4811	0.59378	2	0	NA	1	c03	V2	134	0	2	6	0
1035	1635	1635	1635	1635	1635	135	1	0.4349	3	0.755	0.58027	2	1	NA	1	c03	V2	135	0	2	6	0
1036	1636	1636	1636	1636	1636	136	1	0.3996	1	0.5029	0.86881	1	1	1	NA	c03	V2	136	0	2	6	1
1037	1637	1637	1637	1637	1637	137	1	0.4561	1	0.5168	0.90262	1	1	0	NA	c03	V2	137	0	2	6	1
1038	1638	1638	1638	1638	1638	138	1	0.68	1	0.5845	0.93728	1	1	1	NA	c03	V2	138	0	2	6	1
1039	1639	1639	1639	1639	1639	139	1	0.5086	3	1.2894	0.6463	2	1	NA	0	c03	V2	139	0	2	6	0
1040	1640	1640	1640	1640	1640	140	1	0.4131	1	0.4884	0.97604	1	0	0	NA	c03	V2	140	0	2	6	1
1041	1641	1641	1641	1641	1641	141	1	0.5416	3	0.7737	0.55463	2	0	NA	0	c03	V2	141	0	2	6	0
1042	1642	1642	1642	1642	1642	142	1	0.3374	1	0.806	0.95522	1	0	1	NA	c03	V2	142	0	2	6	1
1043	1643	1643	1643	1643	1643	143	1	0.4926	1	0.719	0.93108	1	0	0	NA	c03	V2	143	0	2	6	1
1044	1644	1644	1644	1644	1644	144	1	0.3685	4	0.6155	0.52147	2	0	NA	0	c03	V2	144	0	2	6	0
1045	1645	1645	1645	1645	1645	145	1	0.3858	1	0.8473	0.92326	1	1	1	NA	c03	V2	145	0	2	6	1
1046	1646	1646	1646	1646	1646	146	2	0.7838	3	0.7874	0.55142	1	1	NA	1	c03	V2	146	0	2	6	0
1047	1647	1647	1647	1647	1647	147	1	0.4277	1	0.6351	0.93488	1	1	1	NA	c03	V2	147	0	2	6	1
1048	1648	1648	1648	1648	1648	148	1	0.8207	1	0.5554	0.96361	1	0	0	NA	c03	V2	148	0	2	6	1
1049	1649	1649	1649	1649	1649	149	1	0.9192	4	1.1071	0.59614	2	0	NA	1	c03	V2	149	0	2	6	0
1050	1650	1650	1650	1650	1650	150	1	0.719	1	0.8292	0.90858	1	1	1	NA	c03	V2	150	0	2	6	1
1051	1651	1651	1651	1651	1651	151	2	1.5322	1	0.6863	0.97445	2	0	0	NA	c03	V2	151	0	2	6	1
1052	1652	1652	1652	1652	1652	152	2	0.6641	2	0.8224	0.15761	2	1	1	NA	c03	V2	152	0	2	6	0
1053	1653	1653	1653	1653	1653	153	1	0.758	1	0.5489	0.96104	1	0	0	NA	c03	V2	153	0	2	6	1
1054	1654	1654	1654	1654	1654	154	1	0.9453	1	0.4499	0.94229	1	1	1	NA	c03	V2	154	0	2	6	1
1055	1655	1655	1655	1655	1655	155	1	0.4125	1	0.3671	0.97125	1	1	1	NA	c03	V2	155	0	2	6	1
1056	1656	1656	1656	1656	1656	156	1	0.3991	1	0.4667	0.97638	1	0	1	NA	c03	V2	156	0	2	6	1
1057	1657	1657	1657	1657	1657	157	1	0.6638	1	0.3682	0.95082	1	1	1	NA	c03	V2	157	0	2	6	1
1058	1658	1658	1658	1658	1658	158	1	0.9883	1	0.4756	0.90505	1	0	1	NA	c03	V2	158	0	2	6	1
1059	1659	1659	1659	1659	1659	159	1	0.4351	4	1.5546	0.35007	2	0	NA	0	c03	V2	159	0	2	6	0
1060	1660	1660	1660	1660	1660	160	1	0.4361	3	1.1224	0.52644	2	1	NA	1	c03	V2	160	0	2	6	0
1061	1661	1661	1661	1661	1661	161	2	0.4532	3	0.8935	0.47764	1	1	NA	1	c03	V2	161	0	2	6	0
1062	1662	1662	1662	1662	1662	162	2	0.3306	1	0.7943	0.96466	2	1	0	NA	c03	V2	162	0	2	6	1
1063	1663	1663	1663	1663	1663	163	1	0.3741	1	0.663	0.99189	1	0	1	NA	c03	V2	163	0	2	6	1
1064	1664	1664	1664	1664	1664	164	1	0.5994	1	0.4638	0.97374	1	1	0	NA	c03	V2	164	0	2	6	1
1065	1665	1665	1665	1665	1665	165	1	0.6449	1	0.4312	0.8982	1	0	0	NA	c03	V2	165	0	2	6	1
1066	1666	1666	1666	1666	1666	166	1	0.6653	3	0.8259	0.68217	2	1	NA	0	c03	V2	166	0	2	6	0
1067	1667	1667	1667	1667	1667	167	1	0.3954	1	0.6631	0.87476	1	0	1	NA	c03	V2	167	0	2	6	1
1068	1668	1668	1668	1668	1668	168	1	0.542	3	1.1116	0.59907	2	1	NA	1	c03	V2	168	0	2	6	0
1069	1669	1669	1669	1669	1669	169	1	0.6206	1	0.6551	0.84812	1	1	1	NA	c03	V2	169	0	2	6	0
1070	1670	1670	1670	1670	1670	170	1	0.3934	1	0.4333	0.8133	1	1	1	NA	c03	V2	170	0	2	6	0
1071	1671	1671	1671	1671	1671	171	2	0.7296	1	0.4472	0.74124	2	1	0	NA	c03	V2	171	0	2	6	0
1072	1672	1672	1672	1672	1672	172	1	0.663	1	0.5018	0.76935	1	0	0	NA	c03	V2	172	0	2	6	0
1073	1673	1673	1673	1673	1673	173	1	0.5279	1	0.4676	0.71792	1	1	1	NA	c03	V2	173	0	2	6	0
1074	1674	1674	1674	1674	1674	174	1	0.6803	1	0.4196	0.71218	1	1	0	NA	c03	V2	174	0	2	6	0
1075	1675	1675	1675	1675	1675	175	1	0.3393	1	0.3934	0.66883	1	0	0	NA	c03	V2	175	0	2	6	0
1076	1676	1676	1676	1676	1676	176	1	0.74	2	0.5291	0.12369	1	0	1	NA	c03	V2	176	0	2	6	0
1077	1677	1677	1677	1677	1677	177	1	0.5066	1	1.2248	0.50678	1	1	0	NA	c03	V2	177	0	2	6	0
1078	1678	1678	1678	1678	1678	178	2	0.4813	1	1.3626	0.65983	2	1	1	NA	c03	V2	178	0	2	6	1
1079	1679	1679	1679	1679	1679	179	2	0.4165	4	0.8355	0.3431	1	1	NA	0	c03	V2	179	0	2	6	0
1080	1680	1680	1680	1680	1680	180	2	0.5209	4	0.7857	0.30495	1	0	NA	0	c03	V2	180	0	2	6	0
1081	1681	1681	1681	1681	1681	181	1	0.6531	2	0.63	0.028836	1	1	0	NA	c03	V2	181	0	2	6	0
1082	1682	1682	1682	1682	1682	182	1	0.6908	2	0.5727	0.08248	1	1	1	NA	c03	V2	182	0	2	6	0
1083	1683	1683	1683	1683	1683	183	2	0.2791	1	0.3894	0.83101	2	0	1	NA	c03	V2	183	0	2	6	1
1084	1684	1684	1684	1684	1684	184	2	0.6246	4	0.8628	0.30306	1	0	NA	1	c03	V2	184	0	2	6	0
1085	1685	1685	1685	1685	1685	185	1	0.3706	1	0.5676	0.78486	1	0	1	NA	c03	V2	185	0	2	6	1
1086	1686	1686	1686	1686	1686	186	1	1.3214	1	0.6603	0.81119	1	0	0	NA	c03	V2	186	0	2	6	1
1087	1687	1687	1687	1687	1687	187	1	0.7163	4	1.0774	0.24336	2	1	NA	0	c03	V2	187	0	2	6	0
1088	1688	1688	1688	1688	1688	188	1	0.4921	1	0.7024	0.77563	1	0	0	NA	c03	V2	188	0	2	6	1
1089	1689	1689	1689	1689	1689	189	1	1.1289	3	0.9274	0.73342	2	1	NA	0	c03	V2	189	0	2	6	1
1090	1690	1690	1690	1690	1690	190	1	0.5978	1	0.4547	0.83697	1	0	1	NA	c03	V2	190	0	2	6	1
1091	1691	1691	1691	1691	1691	191	1	0.5295	1	0.4474	0.779	1	0	1	NA	c03	V2	191	0	2	6	1
1092	1692	1692	1692	1692	1692	192	2	0.5484	1	0.9395	0.81653	2	1	1	NA	c03	V2	192	0	2	6	1
1093	1693	1693	1693	1693	1693	193	1	1.567	3	0.4911	0.6661	2	0	NA	1	c03	V2	193	0	2	6	0
1094	1694	1694	1694	1694	1694	194	2	0.4834	1	0.3739	0.93165	2	0	1	NA	c03	V2	194	0	2	6	1
1095	1695	1695	1695	1695	1695	195	2	1.3947	3	0.7038	0.58504	1	1	NA	0	c03	V2	195	0	2	6	0
1096	1696	1696	1696	1696	1696	196	1	0.3796	1	0.4892	0.86356	1	1	0	NA	c03	V2	196	0	2	6	1
1097	1697	1697	1697	1697	1697	197	1	0.5838	1	0.5574	0.86498	1	1	1	NA	c03	V2	197	0	2	6	1
1098	1698	1698	1698	1698	1698	198	1	0.5066	1	0.4749	0.83187	1	0	1	NA	c03	V2	198	0	2	6	1
1099	1699	1699	1699	1699	1699	199	1	0.5018	3	0.7928	0.75703	2	0	NA	0	c03	V2	199	0	2	6	0
1100	1700	1700	1700	1700	1700	200	1	0.2369	1	0.4908	0.77504	1	1	0	NA	c03	V2	200	0	2	6	0
1101	1701	1701	1701	1701	1701	201	1	0.1936	1	0.5406	0.85072	1	1	0	NA	c03	V2	201	0	2	6	1
1102	1702	1702	1702	1702	1702	202	2	1.0331	1	0.7783	0.85191	2	0	1	NA	c03	V2	202	0	2	6	1
1103	1703	1703	1703	1703	1703	203	1	0.8157	1	0.9741	0.73768	1	0	1	NA	c03	V2	203	0	2	6	0
1104	1704	1704	1704	1704	1704	204	2	0.5306	3	0.522	0.76329	1	1	NA	0	c03	V2	204	0	2	6	0
1105	1705	1705	1705	1705	1705	205	2	0.5124	3	0.4243	0.7127	1	0	NA	1	c03	V2	205	0	2	6	0
1106	1706	1706	1706	1706	1706	206	1	0.153	1	0.358	0.67228	1	0	1	NA	c03	V2	206	0	2	6	0
1107	1707	1707	1707	1707	1707	207	2	0.8108	3	0.5355	0.78113	1	0	NA	1	c03	V2	207	0	2	6	1
1108	1708	1708	1708	1708	1708	208	2	0.4134	3	0.3988	0.81545	1	1	NA	1	c03	V2	208	0	2	6	1
1109	1709	1709	1709	1709	1709	209	2	0.5739	3	0.3587	0.87513	1	0	NA	1	c03	V2	209	0	2	6	1
1110	1710	1710	1710	1710	1710	210	2	0.4703	3	0.3652	0.80035	1	0	NA	0	c03	V2	210	0	2	6	1
1111	1711	1711	1711	1711	1711	211	2	0.5653	3	0.5858	0.80942	1	1	NA	1	c03	V2	211	0	2	6	1
1112	1712	1712	1712	1712	1712	212	2	0.3635	1	1.0917	0.40557	2	1	0	NA	c03	V2	212	0	2	6	0
1113	1713	1713	1713	1713	1713	213	2	0.4782	2	0.4325	0.24604	2	0	0	NA	c03	V2	213	0	2	6	0
1114	1714	1714	1714	1714	1714	214	1	0.276	1	0.9569	0.31452	1	0	1	NA	c03	V2	214	0	2	6	0
1115	1715	1715	1715	1715	1715	215	1	0.5574	1	0.8502	0.24168	1	1	0	NA	c03	V2	215	0	2	6	0
1116	1716	1716	1716	1716	1716	216	2	0.6491	3	0.4158	0.97663	1	1	NA	0	c03	V2	216	0	2	6	1
1117	1717	1717	1717	1717	1717	217	2	1.0632	3	0.4405	0.95141	1	0	NA	1	c03	V2	217	0	2	6	1
1118	1718	1718	1718	1718	1718	218	2	0.4951	3	0.3601	0.94606	1	1	NA	0	c03	V2	218	0	2	6	1
1119	1719	1719	1719	1719	1719	219	2	0.494	3	0.3549	0.85673	1	0	NA	0	c03	V2	219	0	2	6	1
1120	1720	1720	1720	1720	1720	220	2	0.5228	3	0.3627	0.85991	1	0	NA	0	c03	V2	220	0	2	6	1
1121	1721	1721	1721	1721	1721	221	2	0.5842	3	0.4835	0.88199	1	0	NA	1	c03	V2	221	0	2	6	1
1122	1722	1722	1722	1722	1722	222	2	0.4487	3	0.3387	0.87697	1	0	NA	1	c03	V2	222	0	2	6	1
1123	1723	1723	1723	1723	1723	223	2	0.6425	3	0.3426	0.9885	1	0	NA	0	c03	V2	223	0	2	6	1
1124	1724	1724	1724	1724	1724	224	2	0.7532	3	0.3234	0.98862	1	1	NA	0	c03	V2	224	0	2	6	1
1125	1725	1725	1725	1725	1725	225	2	0.3803	3	0.3171	0.95612	1	1	NA	0	c03	V2	225	0	2	6	1
1126	1726	1726	1726	1726	1726	226	2	1.7054	3	0.4487	0.9915	1	0	NA	1	c03	V2	226	0	2	6	1
1127	1727	1727	1727	1727	1727	227	2	0.3859	3	0.3938	0.9062	1	0	NA	1	c03	V2	227	0	2	6	0
1128	1728	1728	1728	1728	1728	228	2	0.4834	1	0.9228	0.52409	2	1	0	NA	c03	V2	228	0	2	6	0
1129	1729	1729	1729	1729	1729	229	2	0.5455	3	0.5275	0.96824	1	1	NA	1	c03	V2	229	0	2	6	1
1130	1730	1730	1730	1730	1730	230	2	0.7962	3	0.3973	0.94823	1	1	NA	1	c03	V2	230	0	2	6	1
1131	1731	1731	1731	1731	1731	231	2	0.5953	3	0.4165	0.94382	1	1	NA	1	c03	V2	231	0	2	6	1
1132	1732	1732	1732	1732	1732	232	2	0.567	1	0.9772	0.68816	2	0	0	NA	c03	V2	232	0	2	6	0
1133	1733	1733	1733	1733	1733	233	2	0.3748	3	0.4631	0.97356	1	1	NA	0	c03	V2	233	0	2	6	1
1134	1734	1734	1734	1734	1734	234	2	0.5877	3	0.3642	0.9116	1	0	NA	0	c03	V2	234	0	2	6	1
1135	1735	1735	1735	1735	1735	235	2	0.4481	3	0.4525	0.83233	1	0	NA	1	c03	V2	235	0	2	6	0
1136	1736	1736	1736	1736	1736	236	2	0.4189	3	0.5126	0.76482	1	1	NA	0	c03	V2	236	0	2	6	0
1137	1737	1737	1737	1737	1737	237	1	0.463	1	0.7481	0.74072	1	0	1	NA	c03	V2	237	0	2	6	0
1138	1738	1738	1738	1738	1738	238	1	0.3575	3	0.6324	0.72646	2	0	NA	1	c03	V2	238	0	2	6	0
1139	1739	1739	1739	1739	1739	239	1	0.4288	3	0.7883	0.63286	2	1	NA	0	c03	V2	239	0	2	6	0
1140	1740	1740	1740	1740	1740	240	2	0.8852	4	1.0244	0.5516	1	0	NA	1	c03	V2	240	0	2	6	0
1141	1741	1741	1741	1741	1741	241	2	0.3005	4	0.538	0.46488	1	1	NA	0	c03	V2	241	0	2	6	0
1142	1742	1742	1742	1742	1742	242	1	0.4154	1	0.9262	0.61545	1	1	1	NA	c03	V2	242	0	2	6	0
1143	1743	1743	1743	1743	1743	243	2	0.2646	3	0.4366	0.47423	1	1	NA	1	c03	V2	243	0	2	6	0
1144	1744	1744	1744	1744	1744	244	1	0.6908	1	0.6266	0.61932	1	1	0	NA	c03	V2	244	0	2	6	1
1145	1745	1745	1745	1745	1745	245	1	0.2851	2	0.6978	0.24413	1	0	1	NA	c03	V2	245	0	2	6	0
1146	1746	1746	1746	1746	1746	246	1	0.4332	1	0.6337	0.59578	1	1	1	NA	c03	V2	246	0	2	6	1
1147	1747	1747	1747	1747	1747	247	1	0.615	1	0.3962	0.56207	1	0	1	NA	c03	V2	247	0	2	6	1
1148	1748	1748	1748	1748	1748	248	1	0.3533	1	0.6058	0.63793	1	0	1	NA	c03	V2	248	0	2	6	1
1149	1749	1749	1749	1749	1749	249	1	0.5521	3	1.0805	0.65962	2	1	NA	1	c03	V2	249	0	2	6	1
1150	1750	1750	1750	1750	1750	250	1	0.699	3	0.4528	0.68365	2	1	NA	1	c03	V2	250	0	2	6	1
1151	1751	1751	1751	1751	1751	251	1	0.4462	1	0.5485	0.73751	1	0	0	NA	c03	V2	251	0	2	6	1
1152	1752	1752	1752	1752	1752	252	1	0.4048	1	0.3845	0.77133	1	1	0	NA	c03	V2	252	0	2	6	1
1153	1753	1753	1753	1753	1753	253	1	0.4856	3	0.6305	0.65727	2	1	NA	0	c03	V2	253	0	2	6	0
1154	1754	1754	1754	1754	1754	254	1	0.4852	1	0.4545	0.75948	1	1	1	NA	c03	V2	254	0	2	6	1
1155	1755	1755	1755	1755	1755	255	1	0.5464	1	0.45	0.80079	1	0	1	NA	c03	V2	255	0	2	6	1
1156	1756	1756	1756	1756	1756	256	1	0.4041	1	0.6334	0.80102	1	1	1	NA	c03	V2	256	0	2	6	1
1157	1757	1757	1757	1757	1757	257	1	0.4111	3	1.0687	0.67319	2	1	NA	1	c03	V2	257	0	2	6	0
1158	1758	1758	1758	1758	1758	258	1	0.3809	1	0.4536	0.89682	1	1	0	NA	c03	V2	258	0	2	6	1
1159	1759	1759	1759	1759	1759	259	1	0.3362	4	0.6952	0.68647	2	0	NA	0	c03	V2	259	0	2	6	0
1160	1760	1760	1760	1760	1760	260	1	0.3789	1	0.6632	0.91073	1	0	0	NA	c03	V2	260	0	2	6	1
1161	1761	1761	1761	1761	1761	261	1	0.467	4	0.8863	0.73969	2	1	NA	0	c03	V2	261	0	2	6	0
1162	1762	1762	1762	1762	1762	262	1	0.3039	1	0.394	0.68993	1	0	0	NA	c03	V2	262	0	2	6	0
1163	1763	1763	1763	1763	1763	263	2	0.4693	2	0.9272	0.22703	2	1	1	NA	c03	V2	263	0	2	6	0
1164	1764	1764	1764	1764	1764	264	1	0.3945	1	0.7967	0.75504	1	0	0	NA	c03	V2	264	0	2	6	1
1165	1765	1765	1765	1765	1765	265	2	0.4464	4	0.9875	0.85412	1	0	NA	1	c03	V2	265	0	2	6	1
1166	1766	1766	1766	1766	1766	266	2	0.7745	1	1.0881	0.69439	2	1	0	NA	c03	V2	266	0	2	6	0
1167	1767	1767	1767	1767	1767	267	2	0.4319	4	0.5921	0.73847	1	0	NA	0	c03	V2	267	0	2	6	1
1168	1768	1768	1768	1768	1768	268	2	0.82	4	0.566	0.72561	1	1	NA	0	c03	V2	268	0	2	6	1
1169	1769	1769	1769	1769	1769	269	2	0.3366	1	0.4058	0.78879	2	0	0	NA	c03	V2	269	0	2	6	1
1170	1770	1770	1770	1770	1770	270	1	0.3501	1	0.3254	0.6636	1	0	0	NA	c03	V2	270	0	2	6	0
1171	1771	1771	1771	1771	1771	271	2	0.4091	4	0.5464	0.70083	1	0	NA	0	c03	V2	271	0	2	6	0
1172	1772	1772	1772	1772	1772	272	2	0.565	4	0.3595	0.73262	1	1	NA	1	c03	V2	272	0	2	6	0
1173	1773	1773	1773	1773	1773	273	2	0.5655	4	0.4092	0.76051	1	0	NA	0	c03	V2	273	0	2	6	1
1174	1774	1774	1774	1774	1774	274	2	0.5499	4	0.402	0.81568	1	0	NA	0	c03	V2	274	0	2	6	1
1175	1775	1775	1775	1775	1775	275	2	0.5088	1	0.8422	0.41905	2	0	1	NA	c03	V2	275	0	2	6	0
1176	1776	1776	1776	1776	1776	276	2	0.4406	4	0.8641	0.90598	1	0	NA	0	c03	V2	276	0	2	6	1
1177	1777	1777	1777	1777	1777	277	2	0.364	1	0.8841	0.31197	2	1	0	NA	c03	V2	277	0	2	6	0
1178	1778	1778	1778	1778	1778	278	2	0.3958	4	0.5111	0.87557	1	0	NA	1	c03	V2	278	0	2	6	1
1179	1779	1779	1779	1779	1779	279	2	0.8237	1	0.6344	0.37202	2	0	1	NA	c03	V2	279	0	2	6	0
1180	1780	1780	1780	1780	1780	280	2	0.4879	4	0.5569	0.90769	1	0	NA	1	c03	V2	280	0	2	6	1
1181	1781	1781	1781	1781	1781	281	2	0.4791	4	0.45	0.90535	1	0	NA	0	c03	V2	281	0	2	6	1
1182	1782	1782	1782	1782	1782	282	2	0.8427	4	0.5013	0.87686	1	0	NA	1	c03	V2	282	0	2	6	1
1183	1783	1783	1783	1783	1783	283	2	0.7341	4	0.546	0.87669	1	0	NA	0	c03	V2	283	0	2	6	1
1184	1784	1784	1784	1784	1784	284	2	0.558	2	1.1702	0.020342	2	1	0	NA	c03	V2	284	0	2	6	0
1185	1785	1785	1785	1785	1785	285	2	0.4795	4	0.4302	0.88179	1	1	NA	1	c03	V2	285	0	2	6	1
1186	1786	1786	1786	1786	1786	286	2	0.6798	4	0.4465	0.91748	1	0	NA	1	c03	V2	286	0	2	6	1
1187	1787	1787	1787	1787	1787	287	1	0.5018	1	0.3956	0.0067757	1	0	0	NA	c03	V2	287	0	2	6	0
1188	1788	1788	1788	1788	1788	288	2	0.7253	4	0.3803	0.99065	1	1	NA	0	c03	V2	288	0	2	6	1
1189	1789	1789	1789	1789	1789	289	2	0.5179	4	0.4466	0.97913	1	0	NA	1	c03	V2	289	0	2	6	1
1190	1790	1790	1790	1790	1790	290	2	0.6287	4	0.3774	0.99163	1	1	NA	0	c03	V2	290	0	2	6	1
1191	1791	1791	1791	1791	1791	291	2	0.434	4	0.3647	0.90322	1	1	NA	1	c03	V2	291	0	2	6	1
1192	1792	1792	1792	1792	1792	292	2	0.6096	1	0.9673	0.20928	2	0	0	NA	c03	V2	292	0	2	6	0
1193	1793	1793	1793	1793	1793	293	2	0.4488	1	0.653	0.19727	2	0	0	NA	c03	V2	293	0	2	6	0
1194	1794	1794	1794	1794	1794	294	2	0.4582	4	0.4221	0.80441	1	1	NA	1	c03	V2	294	0	2	6	1
1195	1795	1795	1795	1795	1795	295	2	0.5146	4	0.4157	0.7432	1	1	NA	0	c03	V2	295	0	2	6	1
1196	1796	1796	1796	1796	1796	296	2	0.6113	4	0.3567	0.76168	1	1	NA	1	c03	V2	296	0	2	6	1
1197	1797	1797	1797	1797	1797	297	1	1.0099	2	1.1215	0.154	1	1	0	NA	c03	V2	297	0	2	6	0
1198	1798	1798	1798	1798	1798	298	1	0.3292	1	0.6019	0.28999	1	0	0	NA	c03	V2	298	0	2	6	0
1199	1799	1799	1799	1799	1799	299	2	0.4386	4	0.4084	0.73576	1	1	NA	0	c03	V2	299	0	2	6	1
1200	1800	1800	1800	1800	1800	300	2	1.0018	4	0.4062	0.74372	1	0	NA	0	c03	V2	300	0	2	6	1
1201	1801	1801	1801	1801	1801	1	2	0.4726	1	0.8788	0.20221	2	1	1	NA	c04	V1	2	1	3	7	0
1202	1802	1802	1802	1802	1802	2	2	0.6113	4	1.2392	0.73576	1	1	NA	1	c04	V1	3	1	3	7	1
1203	1803	1803	1803	1803	1803	3	2	0.6697	4	0.8423	0.79452	1	0	NA	0	c04	V1	4	1	3	7	1
1204	1804	1804	1804	1804	1804	4	2	0.4166	4	1.0082	0.7818	1	0	NA	0	c04	V1	5	1	3	7	1
1205	1805	1805	1805	1805	1805	5	2	0.5974	1	1.1543	0.27935	2	0	1	NA	c04	V1	6	1	3	7	0
1206	1806	1806	1806	1806	1806	6	2	0.4917	4	1.4191	0.7432	1	0	NA	1	c04	V1	7	1	3	7	1
1207	1807	1807	1807	1807	1807	7	2	0.4682	4	1.258	0.80441	1	1	NA	0	c04	V1	8	1	3	7	1
1208	1808	1808	1808	1808	1808	8	2	0.6601	4	0.8309	0.82294	1	0	NA	1	c04	V1	9	1	3	7	1
1209	1809	1809	1809	1809	1809	9	2	0.5814	2	1.4862	0.04454	2	1	0	NA	c04	V1	10	1	3	7	0
1210	1810	1810	1810	1810	1810	10	2	0.5119	4	0.6901	0.90322	1	0	NA	1	c04	V1	11	1	3	7	1
1211	1811	1811	1811	1811	1811	11	2	0.4567	4	0.6985	0.99163	1	0	NA	1	c04	V1	12	1	3	7	1
1212	1812	1812	1812	1812	1812	12	2	0.6058	4	0.4512	0.97913	1	1	NA	0	c04	V1	13	1	3	7	1
1213	1813	1813	1813	1813	1813	13	2	0.4413	4	0.5016	0.99065	1	0	NA	1	c04	V1	14	1	3	7	1
1214	1814	1814	1814	1814	1814	14	2	0.4319	4	0.4646	0.96498	1	1	NA	0	c04	V1	15	1	3	7	1
1215	1815	1815	1815	1815	1815	15	2	0.5301	4	0.4752	0.91748	1	0	NA	1	c04	V1	16	1	3	7	1
1216	1816	1816	1816	1816	1816	16	2	0.4502	2	1.0643	0.15319	2	1	1	NA	c04	V1	17	1	3	7	0
1217	1817	1817	1817	1817	1817	17	2	0.3519	4	0.5703	0.95659	1	0	NA	1	c04	V1	18	1	3	7	1
1218	1818	1818	1818	1818	1818	18	2	0.4391	4	0.5123	0.87669	1	0	NA	0	c04	V1	19	1	3	7	1
1219	1819	1819	1819	1819	1819	19	2	1.253	4	0.5013	0.87686	1	0	NA	1	c04	V1	20	1	3	7	1
1220	1820	1820	1820	1820	1820	20	1	0.6667	1	1.2691	0.21268	1	1	1	NA	c04	V1	21	1	3	7	0
1221	1821	1821	1821	1821	1821	21	1	0.573	4	0.4731	0.90769	2	0	NA	1	c04	V1	22	1	3	7	1
1222	1822	1822	1822	1822	1822	22	2	0.4737	4	0.5262	0.94603	1	0	NA	0	c04	V1	23	1	3	7	1
1223	1823	1823	1823	1823	1823	23	2	0.4674	4	0.4803	0.87557	1	1	NA	0	c04	V1	24	1	3	7	1
1224	1824	1824	1824	1824	1824	24	2	0.5327	2	1.1525	0.1956	2	1	1	NA	c04	V1	25	1	3	7	0
1225	1825	1825	1825	1825	1825	25	2	0.4963	1	0.9811	0.40626	2	1	0	NA	c04	V1	26	1	3	7	0
1226	1826	1826	1826	1826	1826	26	1	0.998	1	1.0147	0.41905	1	1	1	NA	c04	V1	27	1	3	7	0
1227	1827	1827	1827	1827	1827	27	2	1.1623	4	0.3925	0.81568	1	0	NA	1	c04	V1	28	1	3	7	1
1228	1828	1828	1828	1828	1828	28	2	0.4732	4	0.3555	0.76051	1	0	NA	0	c04	V1	29	1	3	7	1
1229	1829	1829	1829	1829	1829	29	2	0.3629	4	0.402	0.73262	1	0	NA	0	c04	V1	30	1	3	7	1
1230	1830	1830	1830	1830	1830	30	2	0.4714	1	0.8948	0.66315	2	1	0	NA	c04	V1	31	1	3	7	1
1231	1831	1831	1831	1831	1831	31	2	0.3753	1	0.9268	0.6636	2	0	1	NA	c04	V1	32	1	3	7	1
1232	1832	1832	1832	1832	1832	32	2	1.1628	4	0.3949	0.83156	1	0	NA	0	c04	V1	33	1	3	7	1
1233	1833	1833	1833	1833	1833	33	2	1.0449	4	0.3695	0.72561	1	1	NA	0	c04	V1	34	1	3	7	1
1234	1834	1834	1834	1834	1834	34	2	0.5163	1	0.8084	0.73967	2	0	0	NA	c04	V1	35	1	3	7	0
1235	1835	1835	1835	1835	1835	35	2	0.4117	1	0.5585	0.69439	2	0	0	NA	c04	V1	36	1	3	7	0
1236	1836	1836	1836	1836	1836	36	2	1.0726	4	0.612	0.85412	1	0	NA	1	c04	V1	37	1	3	7	1
1237	1837	1837	1837	1837	1837	37	2	0.5231	4	0.5386	0.8383	1	0	NA	0	c04	V1	38	1	3	7	1
1238	1838	1838	1838	1838	1838	38	2	0.5267	1	1.1061	0.66533	2	1	1	NA	c04	V1	39	1	3	7	0
1239	1839	1839	1839	1839	1839	39	2	0.6151	4	0.4651	0.81531	1	1	NA	0	c04	V1	40	1	3	7	1
1240	1840	1840	1840	1840	1840	40	2	0.7119	4	0.5414	0.73969	1	0	NA	0	c04	V1	41	1	3	7	0
1241	1841	1841	1841	1841	1841	41	2	0.6907	4	0.5334	0.74955	1	1	NA	0	c04	V1	42	1	3	7	0
1242	1842	1842	1842	1842	1842	42	2	0.8227	4	0.5037	0.68647	1	0	NA	1	c04	V1	43	1	3	7	0
1243	1843	1843	1843	1843	1843	43	1	0.5098	4	0.5485	0.66033	2	0	NA	1	c04	V1	44	1	3	7	0
1244	1844	1844	1844	1844	1844	44	2	0.5673	4	0.545	0.69525	1	0	NA	1	c04	V1	45	1	3	7	0
1245	1845	1845	1845	1845	1845	45	2	0.7347	4	0.5341	0.67238	1	1	NA	1	c04	V1	46	1	3	7	0
1246	1846	1846	1846	1846	1846	46	2	0.5674	4	0.4462	0.65382	1	0	NA	0	c04	V1	47	1	3	7	0
1247	1847	1847	1847	1847	1847	47	2	0.6474	1	0.7227	0.75948	2	0	0	NA	c04	V1	48	1	3	7	1
1248	1848	1848	1848	1848	1848	48	2	0.4628	4	0.5582	0.63158	1	1	NA	1	c04	V1	49	1	3	7	0
1249	1849	1849	1849	1849	1849	49	1	0.5397	1	0.4901	0.77133	1	1	0	NA	c04	V1	50	1	3	7	1
1250	1850	1850	1850	1850	1850	50	1	0.5958	1	0.5015	0.73751	1	0	1	NA	c04	V1	51	1	3	7	1
1251	1851	1851	1851	1851	1851	51	2	0.7529	4	0.6155	0.6238	1	0	NA	1	c04	V1	52	1	3	7	0
1252	1852	1852	1852	1852	1852	52	1	0.8997	1	0.7173	0.66993	1	1	1	NA	c04	V1	53	1	3	7	0
1253	1853	1853	1853	1853	1853	53	1	0.7907	4	0.6842	0.59697	2	1	NA	0	c04	V1	54	1	3	7	0
1254	1854	1854	1854	1854	1854	54	2	0.4395	3	0.4439	0.60383	1	1	NA	0	c04	V1	55	1	3	7	0
1255	1855	1855	1855	1855	1855	55	1	0.617	2	0.4003	0.20129	1	0	1	NA	c04	V1	56	1	3	7	0
1256	1856	1856	1856	1856	1856	56	1	0.388	4	0.7377	0.54932	2	1	NA	1	c04	V1	57	1	3	7	0
1257	1857	1857	1857	1857	1857	57	1	0.3407	4	0.5499	0.5586	2	1	NA	0	c04	V1	58	1	3	7	0
1258	1858	1858	1858	1858	1858	58	2	0.6656	4	0.6673	0.62307	1	1	NA	0	c04	V1	59	1	3	7	1
1259	1859	1859	1859	1859	1859	59	2	0.4383	4	0.4851	0.54486	1	0	NA	1	c04	V1	60	1	3	7	1
1260	1860	1860	1860	1860	1860	60	1	0.628	1	0.7972	0.64358	1	0	0	NA	c04	V1	61	1	3	7	1
1261	1861	1861	1861	1861	1861	61	1	0.7012	1	0.5583	0.73449	1	1	1	NA	c04	V1	62	1	3	7	1
1262	1862	1862	1862	1862	1862	62	1	0.3755	4	1.0463	0.56471	2	0	NA	1	c04	V1	63	1	3	7	1
1263	1863	1863	1863	1863	1863	63	1	0.4357	1	0.8756	0.78414	1	1	1	NA	c04	V1	64	1	3	7	1
1264	1864	1864	1864	1864	1864	64	1	0.9686	4	0.7471	0.56548	2	0	NA	0	c04	V1	65	1	3	7	0
1265	1865	1865	1865	1865	1865	65	1	1.2945	1	0.8545	0.79053	1	1	1	NA	c04	V1	66	1	3	7	1
1266	1866	1866	1866	1866	1866	66	1	0.7414	1	0.6601	0.81786	1	0	0	NA	c04	V1	67	1	3	7	1
1267	1867	1867	1867	1867	1867	67	1	0.4151	1	0.4764	0.65998	1	1	1	NA	c04	V1	68	1	3	7	0
1268	1868	1868	1868	1868	1868	68	1	0.8764	4	1.1936	0.49197	2	1	NA	0	c04	V1	69	1	3	7	0
1269	1869	1869	1869	1869	1869	69	2	0.5505	3	0.7453	0.97862	1	0	NA	0	c04	V1	70	1	3	7	1
1270	1870	1870	1870	1870	1870	70	2	0.3924	1	0.7422	0.69025	2	0	0	NA	c04	V1	71	1	3	7	0
1271	1871	1871	1871	1871	1871	71	2	0.2784	3	0.5149	0.94823	1	0	NA	0	c04	V1	72	1	3	7	1
1272	1872	1872	1872	1872	1872	72	2	0.4322	2	1.2746	0.11409	2	0	0	NA	c04	V1	73	1	3	7	0
1273	1873	1873	1873	1873	1873	73	1	1.375	3	0.621	0.94755	2	1	NA	0	c04	V1	74	1	3	7	1
1274	1874	1874	1874	1874	1874	74	1	0.3782	1	1.2989	0.51226	1	1	1	NA	c04	V1	75	1	3	7	0
1275	1875	1875	1875	1875	1875	75	2	0.9047	3	0.4461	0.9915	1	0	NA	1	c04	V1	76	1	3	7	1
1276	1876	1876	1876	1876	1876	76	2	1.6889	3	0.5758	0.95612	1	1	NA	1	c04	V1	77	1	3	7	1
1277	1877	1877	1877	1877	1877	77	2	0.449	3	0.4128	0.98862	1	1	NA	0	c04	V1	78	1	3	7	1
1278	1878	1878	1878	1878	1878	78	2	0.3827	3	0.3756	0.9885	1	1	NA	1	c04	V1	79	1	3	7	1
1279	1879	1879	1879	1879	1879	79	2	0.5851	3	0.4751	0.87697	1	1	NA	1	c04	V1	80	1	3	7	1
1280	1880	1880	1880	1880	1880	80	2	0.9332	3	0.5652	0.88199	1	0	NA	1	c04	V1	81	1	3	7	0
1281	1881	1881	1881	1881	1881	81	2	0.4353	3	0.4239	0.85991	1	0	NA	0	c04	V1	82	1	3	7	0
1282	1882	1882	1882	1882	1882	82	2	1.453	1	0.4524	0.27726	2	1	1	NA	c04	V1	83	1	3	7	0
1283	1883	1883	1883	1883	1883	83	1	0.5678	1	0.9946	0.28997	1	1	1	NA	c04	V1	84	1	3	7	0
1284	1884	1884	1884	1884	1884	84	1	1.1833	3	0.7797	0.95141	2	0	NA	0	c04	V1	85	1	3	7	1
1285	1885	1885	1885	1885	1885	85	1	0.5277	1	0.791	0.30973	1	0	1	NA	c04	V1	86	1	3	7	0
1286	1886	1886	1886	1886	1886	86	1	0.9198	3	0.5099	0.96407	2	1	NA	0	c04	V1	87	1	3	7	1
1287	1887	1887	1887	1887	1887	87	2	0.6381	3	0.4178	0.93907	1	0	NA	1	c04	V1	88	1	3	7	1
1288	1888	1888	1888	1888	1888	88	1	0.8825	1	0.5393	0.33713	1	1	1	NA	c04	V1	89	1	3	7	0
1289	1889	1889	1889	1889	1889	89	2	1.4651	3	0.4499	0.80037	1	0	NA	1	c04	V1	90	1	3	7	1
1290	1890	1890	1890	1890	1890	90	2	0.4775	3	0.3738	0.80942	1	0	NA	0	c04	V1	91	1	3	7	1
1291	1891	1891	1891	1891	1891	91	2	0.392	1	0.6117	0.48344	2	0	0	NA	c04	V1	92	1	3	7	0
1292	1892	1892	1892	1892	1892	92	2	0.616	1	0.7868	0.55011	2	0	1	NA	c04	V1	93	1	3	7	0
1293	1893	1893	1893	1893	1893	93	2	0.8624	1	0.6674	0.62776	2	1	0	NA	c04	V1	94	1	3	7	0
1294	1894	1894	1894	1894	1894	94	1	1.5158	1	0.676	0.66483	1	1	0	NA	c04	V1	95	1	3	7	1
1295	1895	1895	1895	1895	1895	95	2	0.5377	1	0.505	0.67228	2	0	1	NA	c04	V1	96	1	3	7	1
1296	1896	1896	1896	1896	1896	96	1	0.6156	3	0.7072	0.7127	2	1	NA	0	c04	V1	97	1	3	7	1
1297	1897	1897	1897	1897	1897	97	1	0.7226	1	0.5777	0.69935	1	1	0	NA	c04	V1	98	1	3	7	1
1298	1898	1898	1898	1898	1898	98	1	0.4228	1	0.5815	0.73768	1	1	1	NA	c04	V1	99	1	3	7	1
1299	1899	1899	1899	1899	1899	99	1	0.6721	1	0.903	0.85191	1	1	0	NA	c04	V1	100	1	3	7	1
1300	1900	1900	1900	1900	1900	100	1	0.5722	3	0.4906	0.84851	2	1	NA	0	c04	V1	101	1	3	7	1
1301	1901	1901	1901	1901	1901	101	1	0.5809	1	0.8596	0.77504	1	1	0	NA	c04	V1	102	1	3	7	1
1302	1902	1902	1902	1902	1902	102	2	0.6017	3	0.4635	0.75703	1	1	NA	1	c04	V1	103	1	3	7	1
1303	1903	1903	1903	1903	1903	103	1	0.7021	3	0.4555	0.69456	2	1	NA	0	c04	V1	104	1	3	7	0
1304	1904	1904	1904	1904	1904	104	1	1.0086	1	0.7682	0.86498	1	1	1	NA	c04	V1	105	1	3	7	1
1305	1905	1905	1905	1905	1905	105	1	0.45	3	0.6377	0.70935	2	1	NA	1	c04	V1	106	1	3	7	0
1306	1906	1906	1906	1906	1906	106	1	0.5302	3	0.6078	0.58504	2	0	NA	1	c04	V1	107	1	3	7	0
1307	1907	1907	1907	1907	1907	107	1	0.3459	1	0.7013	0.93165	1	1	1	NA	c04	V1	108	1	3	7	1
1308	1908	1908	1908	1908	1908	108	1	0.5389	3	0.5072	0.6661	2	1	NA	0	c04	V1	109	1	3	7	0
1309	1909	1909	1909	1909	1909	109	2	1.1771	3	0.4085	0.64343	1	0	NA	1	c04	V1	110	1	3	7	0
1310	1910	1910	1910	1910	1910	110	1	0.395	3	0.7339	0.64877	2	0	NA	0	c04	V1	111	1	3	7	0
1311	1911	1911	1911	1911	1911	111	2	0.7813	4	0.6475	0.1807	1	1	NA	0	c04	V1	112	1	3	7	0
1312	1912	1912	1912	1912	1912	112	2	0.5679	1	0.6095	0.80222	2	1	1	NA	c04	V1	113	1	3	7	1
1313	1913	1913	1913	1913	1913	113	2	0.3944	4	0.7121	0.30319	1	0	NA	1	c04	V1	114	1	3	7	0
1314	1914	1914	1914	1914	1914	114	2	0.3312	4	0.7399	0.24336	1	0	NA	0	c04	V1	115	1	3	7	0
1315	1915	1915	1915	1915	1915	115	2	1.0966	1	0.6127	0.81119	2	1	1	NA	c04	V1	116	1	3	7	1
1316	1916	1916	1916	1916	1916	116	2	0.4715	3	1.1103	0.78526	1	0	NA	1	c04	V1	117	1	3	7	1
1317	1917	1917	1917	1917	1917	117	1	0.8848	3	0.9008	0.7935	2	1	NA	0	c04	V1	118	1	3	7	1
1318	1918	1918	1918	1918	1918	118	1	0.5819	1	1.0847	0.83101	1	0	0	NA	c04	V1	119	1	3	7	1
1319	1919	1919	1919	1919	1919	119	1	1.1932	1	0.6142	0.7408	1	1	1	NA	c04	V1	120	1	3	7	1
1320	1920	1920	1920	1920	1920	120	2	0.7184	1	0.6921	0.76324	2	1	1	NA	c04	V1	121	1	3	7	1
1321	1921	1921	1921	1921	1921	121	2	1.1366	1	0.6321	0.72356	2	1	1	NA	c04	V1	122	1	3	7	1
1322	1922	1922	1922	1922	1922	122	1	0.4319	3	0.4721	0.58801	2	1	NA	1	c04	V1	123	1	3	7	0
1323	1923	1923	1923	1923	1923	123	1	0.4239	1	0.5846	0.65983	1	1	0	NA	c04	V1	124	1	3	7	0
1324	1924	1924	1924	1924	1924	124	1	0.8741	1	1.0314	0.50678	1	0	0	NA	c04	V1	125	1	3	7	0
1325	1925	1925	1925	1925	1925	125	2	0.6989	1	0.5776	0.60735	2	1	0	NA	c04	V1	126	1	3	7	0
1326	1926	1926	1926	1926	1926	126	1	0.506	1	0.7242	0.66883	1	0	1	NA	c04	V1	127	1	3	7	1
1327	1927	1927	1927	1927	1927	127	2	0.9414	3	0.9734	0.63131	1	0	NA	1	c04	V1	128	1	3	7	0
1328	1928	1928	1928	1928	1928	128	2	0.5191	4	0.5918	0.2747	1	1	NA	1	c04	V1	129	1	3	7	0
1329	1929	1929	1929	1929	1929	129	2	0.4898	4	0.4343	0.22112	1	1	NA	0	c04	V1	130	1	3	7	0
1330	1930	1930	1930	1930	1930	130	1	0.564	1	0.9584	0.74124	1	1	0	NA	c04	V1	131	1	3	7	1
1331	1931	1931	1931	1931	1931	131	1	0.6142	3	1.0071	0.5762	2	0	NA	0	c04	V1	132	1	3	7	1
1332	1932	1932	1932	1932	1932	132	1	0.3802	1	0.6515	0.84812	1	1	0	NA	c04	V1	133	1	3	7	1
1333	1933	1933	1933	1933	1933	133	1	0.3629	4	0.6299	0.25685	2	0	NA	1	c04	V1	134	1	3	7	0
1334	1934	1934	1934	1934	1934	134	2	0.8346	1	0.5557	0.87476	2	0	0	NA	c04	V1	135	1	3	7	1
1335	1935	1935	1935	1935	1935	135	2	0.4215	1	0.4966	0.85946	2	0	0	NA	c04	V1	136	1	3	7	1
1336	1936	1936	1936	1936	1936	136	2	0.4431	4	0.6918	0.26645	1	0	NA	1	c04	V1	137	1	3	7	0
1337	1937	1937	1937	1937	1937	137	2	0.6508	4	0.8425	0.24904	1	0	NA	1	c04	V1	138	1	3	7	0
1338	1938	1938	1938	1938	1938	138	1	0.5465	1	0.4647	0.99189	1	1	1	NA	c04	V1	139	1	3	7	1
1339	1939	1939	1939	1939	1939	139	1	0.4323	4	0.8368	0.26673	2	0	NA	0	c04	V1	140	1	3	7	0
1340	1940	1940	1940	1940	1940	140	1	0.8624	1	0.4969	0.8748	1	0	0	NA	c04	V1	141	1	3	7	1
1341	1941	1941	1941	1941	1941	141	1	0.4746	4	0.6025	0.3206	2	0	NA	1	c04	V1	142	1	3	7	0
1342	1942	1942	1942	1942	1942	142	2	0.3932	3	0.8794	0.64905	1	1	NA	1	c04	V1	143	1	3	7	1
1343	1943	1943	1943	1943	1943	143	1	0.5878	1	0.9351	0.90505	1	1	1	NA	c04	V1	144	1	3	7	1
1344	1944	1944	1944	1944	1944	144	2	0.583	1	0.3862	0.95082	2	0	1	NA	c04	V1	145	1	3	7	1
1345	1945	1945	1945	1945	1945	145	1	0.6496	1	0.4772	0.97638	1	1	0	NA	c04	V1	146	1	3	7	1
1346	1946	1946	1946	1946	1946	146	1	0.498	1	0.4501	0.97125	1	1	1	NA	c04	V1	147	1	3	7	1
1347	1947	1947	1947	1947	1947	147	1	0.6653	1	0.4311	0.94229	1	0	1	NA	c04	V1	148	1	3	7	1
1348	1948	1948	1948	1948	1948	148	1	0.5456	1	0.4178	0.96104	1	0	1	NA	c04	V1	149	1	3	7	1
1349	1949	1949	1949	1949	1949	149	1	0.7038	3	0.918	0.7021	2	1	NA	1	c04	V1	150	1	3	7	0
1350	1950	1950	1950	1950	1950	150	2	0.4064	3	1.1647	0.71333	1	0	NA	0	c04	V1	151	1	3	7	0
1351	1951	1951	1951	1951	1951	151	1	1.2683	4	0.9009	0.59007	2	1	NA	0	c04	V1	152	1	3	7	0
1352	1952	1952	1952	1952	1952	152	1	0.4181	4	0.8103	0.59614	2	0	NA	1	c04	V1	153	1	3	7	0
1353	1953	1953	1953	1953	1953	153	2	0.7168	3	0.5808	0.65797	1	1	NA	1	c04	V1	154	1	3	7	0
1354	1954	1954	1954	1954	1954	154	2	0.0427	4	0.3417	0.58993	1	1	NA	1	c04	V1	155	1	3	7	0
1355	1955	1955	1955	1955	1955	155	1	0.9206	2	0.5087	0.17061	1	1	0	NA	c04	V1	156	1	3	7	0
1356	1956	1956	1956	1956	1956	156	1	0.3368	1	0.4773	0.92326	1	1	0	NA	c04	V1	157	1	3	7	1
1357	1957	1957	1957	1957	1957	157	1	1.046	1	0.5376	0.93855	1	1	0	NA	c04	V1	158	1	3	7	1
1358	1958	1958	1958	1958	1958	158	1	0.5276	1	0.4243	0.93108	1	1	0	NA	c04	V1	159	1	3	7	1
1359	1959	1959	1959	1959	1959	159	1	0.3527	3	0.6534	0.49505	2	1	NA	1	c04	V1	160	1	3	7	0
1360	1960	1960	1960	1960	1960	160	1	0.3468	3	0.99	0.55463	2	1	NA	0	c04	V1	161	1	3	7	0
1361	1961	1961	1961	1961	1961	161	1	0.8305	1	0.475	0.97604	1	0	1	NA	c04	V1	162	1	3	7	1
1362	1962	1962	1962	1962	1962	162	1	0.4394	4	0.8254	0.35088	2	0	NA	0	c04	V1	163	1	3	7	0
1363	1963	1963	1963	1963	1963	163	1	0.3945	1	0.4624	0.93728	1	0	1	NA	c04	V1	164	1	3	7	1
1364	1964	1964	1964	1964	1964	164	1	0.8488	1	0.3764	0.90262	1	1	0	NA	c04	V1	165	1	3	7	1
1365	1965	1965	1965	1965	1965	165	1	1.0466	1	0.56	0.86881	1	1	1	NA	c04	V1	166	1	3	7	1
1366	1966	1966	1966	1966	1966	166	1	0.618	4	1.5913	0.54658	2	0	NA	1	c04	V1	167	1	3	7	0
1367	1967	1967	1967	1967	1967	167	1	0.6481	1	0.5813	0.81641	1	1	0	NA	c04	V1	168	1	3	7	1
1368	1968	1968	1968	1968	1968	168	1	0.5646	4	1.0131	0.50224	2	1	NA	0	c04	V1	169	1	3	7	0
1369	1969	1969	1969	1969	1969	169	1	0.7935	1	0.5533	0.74583	1	0	0	NA	c04	V1	170	1	3	7	1
1370	1970	1970	1970	1970	1970	170	1	0.4732	1	0.4618	0.73086	1	0	1	NA	c04	V1	171	1	3	7	0
1371	1971	1971	1971	1971	1971	171	1	0.4215	4	0.8128	0.53007	2	1	NA	0	c04	V1	172	1	3	7	0
1372	1972	1972	1972	1972	1972	172	2	0.7111	4	0.6975	0.54786	1	1	NA	1	c04	V1	173	1	3	7	0
1373	1973	1973	1973	1973	1973	173	2	0.4545	3	0.4444	0.51797	1	1	NA	1	c04	V1	174	1	3	7	0
1374	1974	1974	1974	1974	1974	174	1	0.6624	1	0.5694	0.76632	1	1	1	NA	c04	V1	175	1	3	7	1
1375	1975	1975	1975	1975	1975	175	1	0.4043	1	0.424	0.77704	1	0	1	NA	c04	V1	176	1	3	7	1
1376	1976	1976	1976	1976	1976	176	1	0.4242	1	0.3945	0.80056	1	1	1	NA	c04	V1	177	1	3	7	1
1377	1977	1977	1977	1977	1977	177	2	0.7484	3	0.7128	0.66353	1	0	NA	0	c04	V1	178	1	3	7	0
1378	1978	1978	1978	1978	1978	178	2	0.6044	1	0.8329	0.80021	2	0	1	NA	c04	V1	179	1	3	7	1
1379	1979	1979	1979	1979	1979	179	1	0.4434	1	0.4675	0.8718	1	1	0	NA	c04	V1	180	1	3	7	1
1380	1980	1980	1980	1980	1980	180	1	0.3823	1	0.4211	0.82357	1	1	1	NA	c04	V1	181	1	3	7	1
1381	1981	1981	1981	1981	1981	181	1	0.6799	1	0.4344	0.77265	1	0	1	NA	c04	V1	182	1	3	7	0
1382	1982	1982	1982	1982	1982	182	1	0.6725	1	0.4403	0.84363	1	1	1	NA	c04	V1	183	1	3	7	1
1383	1983	1983	1983	1983	1983	183	1	0.4521	4	1.0032	0.44422	2	1	NA	1	c04	V1	184	1	3	7	0
1384	1984	1984	1984	1984	1984	184	1	0.4941	1	0.4443	0.79058	1	0	1	NA	c04	V1	185	1	3	7	1
1385	1985	1985	1985	1985	1985	185	1	0.4906	1	0.614	0.72693	1	0	0	NA	c04	V1	186	1	3	7	0
1386	1986	1986	1986	1986	1986	186	1	0.8593	1	0.4522	0.67905	1	0	1	NA	c04	V1	187	1	3	7	0
1387	1987	1987	1987	1987	1987	187	1	0.4253	3	0.6295	0.45177	2	0	NA	0	c04	V1	188	1	3	7	0
1388	1988	1988	1988	1988	1988	188	1	0.3011	1	0.7176	0.6991	1	1	0	NA	c04	V1	189	1	3	7	1
1389	1989	1989	1989	1989	1989	189	1	0.4503	4	0.5688	0.47034	2	1	NA	0	c04	V1	190	1	3	7	0
1390	1990	1990	1990	1990	1990	190	1	0.3184	2	0.3893	0.4103	1	1	1	NA	c04	V1	191	1	3	7	0
1391	1991	1991	1991	1991	1991	191	2	0.5055	4	0.6845	0.53179	1	0	NA	0	c04	V1	192	1	3	7	0
1392	1992	1992	1992	1992	1992	192	1	0.395	3	0.6332	0.43655	2	1	NA	0	c04	V1	193	1	3	7	0
1393	1993	1993	1993	1993	1993	193	1	0.362	3	0.9398	0.47989	2	1	NA	1	c04	V1	194	1	3	7	0
1394	1994	1994	1994	1994	1994	194	2	0.7247	1	0.427	0.52924	2	0	1	NA	c04	V1	195	1	3	7	1
1395	1995	1995	1995	1995	1995	195	2	0.6083	4	0.4913	0.5458	1	0	NA	0	c04	V1	196	1	3	7	1
1396	1996	1996	1996	1996	1996	196	2	0.4735	4	0.8925	0.62584	1	0	NA	1	c04	V1	197	1	3	7	1
1397	1997	1997	1997	1997	1997	197	2	0.4262	4	0.4432	0.59545	1	0	NA	0	c04	V1	198	1	3	7	1
1398	1998	1998	1998	1998	1998	198	2	0.4831	4	0.5155	0.64689	1	1	NA	0	c04	V1	199	1	3	7	1
1399	1999	1999	1999	1999	1999	199	2	0.4006	1	1.2794	0.44723	2	0	1	NA	c04	V1	200	1	3	7	0
1400	2000	2000	2000	2000	2000	200	2	0.4225	4	0.6794	0.65518	1	0	NA	1	c04	V1	201	1	3	7	1
1401	2001	2001	2001	2001	2001	201	2	0.4136	4	0.5004	0.61311	1	0	NA	0	c04	V1	202	1	3	7	1
1402	2002	2002	2002	2002	2002	202	2	0.4807	1	0.7568	0.50606	2	0	0	NA	c04	V1	203	1	3	7	0
1403	2003	2003	2003	2003	2003	203	1	0.4558	1	0.8697	0.5162	1	0	0	NA	c04	V1	204	1	3	7	0
1404	2004	2004	2004	2004	2004	204	1	0.5258	1	0.5454	0.50165	1	0	0	NA	c04	V1	205	1	3	7	0
1405	2005	2005	2005	2005	2005	205	1	0.4728	1	0.3471	0.46139	1	1	1	NA	c04	V1	206	1	3	7	0
1406	2006	2006	2006	2006	2006	206	2	0.4149	4	1.1168	0.61632	1	1	NA	0	c04	V1	207	1	3	7	1
1407	2007	2007	2007	2007	2007	207	2	0.4195	4	0.4769	0.58434	1	0	NA	1	c04	V1	208	1	3	7	1
1408	2008	2008	2008	2008	2008	208	2	0.4414	4	0.5419	0.6362	1	1	NA	1	c04	V1	209	1	3	7	1
1409	2009	2009	2009	2009	2009	209	2	0.3338	4	0.4805	0.62816	1	0	NA	0	c04	V1	210	1	3	7	1
1410	2010	2010	2010	2010	2010	210	2	0.4513	4	0.5716	0.5953	1	0	NA	1	c04	V1	211	1	3	7	1
1411	2011	2011	2011	2011	2011	211	2	0.4465	3	0.6329	0.68873	1	1	NA	0	c04	V1	212	1	3	7	1
1412	2012	2012	2012	2012	2012	212	2	0.4037	1	0.6605	0.55482	2	1	0	NA	c04	V1	213	1	3	7	0
1413	2013	2013	2013	2013	2013	213	2	0.5436	1	0.5402	0.58729	2	1	0	NA	c04	V1	214	1	3	7	0
1414	2014	2014	2014	2014	2014	214	2	0.5435	3	0.4933	0.74296	1	1	NA	1	c04	V1	215	1	3	7	1
1415	2015	2015	2015	2015	2015	215	2	0.5964	3	0.6967	0.78533	1	1	NA	1	c04	V1	216	1	3	7	1
1416	2016	2016	2016	2016	2016	216	2	0.4949	3	0.4661	0.7416	1	0	NA	0	c04	V1	217	1	3	7	1
1417	2017	2017	2017	2017	2017	217	2	0.7189	3	0.3817	0.65711	1	0	NA	0	c04	V1	218	1	3	7	0
1418	2018	2018	2018	2018	2018	218	2	0.5862	3	0.4521	0.65804	1	1	NA	1	c04	V1	219	1	3	7	0
1419	2019	2019	2019	2019	2019	219	2	0.3857	3	0.3978	0.63394	1	0	NA	1	c04	V1	220	1	3	7	0
1420	2020	2020	2020	2020	2020	220	2	0.5376	3	0.4036	0.65687	1	1	NA	0	c04	V1	221	1	3	7	0
1421	2021	2021	2021	2021	2021	221	2	0.3243	3	0.4391	0.60998	1	0	NA	0	c04	V1	222	1	3	7	0
1422	2022	2022	2022	2022	2022	222	1	0.467	1	0.9256	0.47266	1	0	0	NA	c04	V1	223	1	3	7	0
1423	2023	2023	2023	2023	2023	223	1	0.4677	2	0.6021	0.63168	1	1	0	NA	c04	V1	224	1	3	7	0
1424	2024	2024	2024	2024	2024	224	1	0.6176	2	0.3715	0.6108	1	1	0	NA	c04	V1	225	1	3	7	0
1425	2025	2025	2025	2025	2025	225	1	0.5192	2	0.3758	0.60734	1	0	0	NA	c04	V1	226	1	3	7	0
1426	2026	2026	2026	2026	2026	226	2	1.4392	3	0.6451	0.76092	1	0	NA	1	c04	V1	227	1	3	7	1
1427	2027	2027	2027	2027	2027	227	2	0.4899	3	0.4404	0.73284	1	1	NA	1	c04	V1	228	1	3	7	1
1428	2028	2028	2028	2028	2028	228	2	0.3756	2	0.4705	0.61028	2	0	1	NA	c04	V1	229	1	3	7	0
1429	2029	2029	2029	2029	2029	229	2	0.3556	3	0.8613	0.70317	1	0	NA	0	c04	V1	230	1	3	7	1
1430	2030	2030	2030	2030	2030	230	2	0.536	3	0.5652	0.64931	1	1	NA	0	c04	V1	231	1	3	7	0
1431	2031	2031	2031	2031	2031	231	2	0.4441	3	0.5703	0.6725	1	0	NA	0	c04	V1	232	1	3	7	1
1432	2032	2032	2032	2032	2032	232	2	0.4669	2	0.8716	0.68028	2	1	0	NA	c04	V1	233	1	3	7	1
1433	2033	2033	2033	2033	2033	233	2	0.4321	4	0.7209	0.29725	1	1	NA	1	c04	V1	234	1	3	7	0
1434	2034	2034	2034	2034	2034	234	2	0.498	4	0.3686	0.37327	1	0	NA	0	c04	V1	235	1	3	7	0
1435	2035	2035	2035	2035	2035	235	1	0.7167	2	0.8278	0.68288	1	0	0	NA	c04	V1	236	1	3	7	1
1436	2036	2036	2036	2036	2036	236	1	0.4381	2	0.6632	0.56434	1	1	0	NA	c04	V1	237	1	3	7	0
1437	2037	2037	2037	2037	2037	237	1	0.7502	1	0.5094	0.47032	1	0	1	NA	c04	V1	238	1	3	7	0
1438	2038	2038	2038	2038	2038	238	1	0.3586	3	0.6333	0.67574	2	0	NA	0	c04	V1	239	1	3	7	1
1439	2039	2039	2039	2039	2039	239	1	0.4029	3	0.3507	0.63064	2	1	NA	1	c04	V1	240	1	3	7	1
1440	2040	2040	2040	2040	2040	240	1	0.3821	1	1.0824	0.58212	1	0	0	NA	c04	V1	241	1	3	7	1
1441	2041	2041	2041	2041	2041	241	1	0.3518	2	0.4656	0.62199	1	1	0	NA	c04	V1	242	1	3	7	1
1442	2042	2042	2042	2042	2042	242	2	0.4175	3	0.6728	0.61906	1	1	NA	1	c04	V1	243	1	3	7	1
1443	2043	2043	2043	2043	2043	243	2	0.4366	3	0.3956	0.52162	1	1	NA	1	c04	V1	244	1	3	7	0
1444	2044	2044	2044	2044	2044	244	1	0.589	1	0.7124	0.56275	1	1	0	NA	c04	V1	245	1	3	7	0
1445	2045	2045	2045	2045	2045	245	1	0.5647	2	0.4691	0.6613	1	1	1	NA	c04	V1	246	1	3	7	1
1446	2046	2046	2046	2046	2046	246	1	0.5241	2	0.5607	0.58154	1	0	1	NA	c04	V1	247	1	3	7	0
1447	2047	2047	2047	2047	2047	247	1	0.4619	2	0.377	0.55457	1	0	0	NA	c04	V1	248	1	3	7	0
1448	2048	2048	2048	2048	2048	248	1	0.6203	1	0.7861	0.53729	1	1	0	NA	c04	V1	249	1	3	7	0
1449	2049	2049	2049	2049	2049	249	1	0.6241	3	0.5512	0.1389	2	1	NA	1	c04	V1	250	1	3	7	0
1450	2050	2050	2050	2050	2050	250	2	0.3574	2	0.5772	0.66714	2	1	0	NA	c04	V1	251	1	3	7	1
1451	2051	2051	2051	2051	2051	251	2	0.3574	4	0.371	0.81808	1	0	NA	1	c04	V1	252	1	3	7	1
1452	2052	2052	2052	2052	2052	252	2	0.4677	4	0.4656	0.94365	1	1	NA	1	c04	V1	253	1	3	7	1
1453	2053	2053	2053	2053	2053	253	2	0.3351	2	0.6239	0.7323	2	0	0	NA	c04	V1	254	1	3	7	1
1454	2054	2054	2054	2054	2054	254	2	0.3817	4	0.5525	0.9778	1	0	NA	0	c04	V1	255	1	3	7	1
1455	2055	2055	2055	2055	2055	255	2	0.3371	4	0.4498	0.98384	1	1	NA	1	c04	V1	256	1	3	7	1
1456	2056	2056	2056	2056	2056	256	2	0.341	4	0.3672	0.95467	1	0	NA	0	c04	V1	257	1	3	7	1
1457	2057	2057	2057	2057	2057	257	2	0.366	2	0.5616	0.77843	2	1	0	NA	c04	V1	258	1	3	7	0
1458	2058	2058	2058	2058	2058	258	2	1.0303	4	0.3145	0.82756	1	1	NA	0	c04	V1	259	1	3	7	0
1459	2059	2059	2059	2059	2059	259	1	0.7502	4	0.5211	0.80063	2	0	NA	1	c04	V1	260	1	3	7	0
1460	2060	2060	2060	2060	2060	260	2	0.5833	4	0.571	0.75126	1	0	NA	1	c04	V1	261	1	3	7	0
1461	2061	2061	2061	2061	2061	261	2	0.2989	1	0.6825	0.58392	2	0	1	NA	c04	V1	262	1	3	7	0
1462	2062	2062	2062	2062	2062	262	2	0.3442	4	1.095	0.76286	1	0	NA	0	c04	V1	263	1	3	7	0
1463	2063	2063	2063	2063	2063	263	2	0.3514	2	0.7386	0.76856	2	1	1	NA	c04	V1	264	1	3	7	0
1464	2064	2064	2064	2064	2064	264	2	0.379	4	0.3949	0.75504	1	1	NA	0	c04	V1	265	1	3	7	1
1465	2065	2065	2065	2065	2065	265	1	0.3889	2	0.5452	0.71794	1	0	0	NA	c04	V1	266	1	3	7	0
1466	2066	2066	2066	2066	2066	266	1	0.4647	4	0.5564	0.6909	2	0	NA	1	c04	V1	267	1	3	7	0
1467	2067	2067	2067	2067	2067	267	2	0.8056	3	1.0182	0.14034	1	1	NA	0	c04	V1	268	1	3	7	0
1468	2068	2068	2068	2068	2068	268	2	0.7834	4	0.5798	0.81008	1	0	NA	0	c04	V1	269	1	3	7	1
1469	2069	2069	2069	2069	2069	269	2	0.4714	2	0.9283	0.55102	2	0	1	NA	c04	V1	270	1	3	7	0
1470	2070	2070	2070	2070	2070	270	1	0.8336	2	0.5467	0.53788	1	1	0	NA	c04	V1	271	1	3	7	0
1471	2071	2071	2071	2071	2071	271	1	0.4263	1	0.6002	0.64762	1	1	0	NA	c04	V1	272	1	3	7	1
1472	2072	2072	2072	2072	2072	272	2	0.4469	3	0.9601	0.049952	1	1	NA	0	c04	V1	273	1	3	7	0
1473	2073	2073	2073	2073	2073	273	1	0.5151	2	0.9194	0.41619	1	1	0	NA	c04	V1	274	1	3	7	0
1474	2074	2074	2074	2074	2074	274	1	0.4137	2	0.4909	0.52556	1	1	0	NA	c04	V1	275	1	3	7	1
1475	2075	2075	2075	2075	2075	275	2	0.4236	1	0.7892	0.7299	2	1	0	NA	c04	V1	276	1	3	7	1
1476	2076	2076	2076	2076	2076	276	2	0.8449	3	1.4109	0.011566	1	0	NA	1	c04	V1	277	1	3	7	0
1477	2077	2077	2077	2077	2077	277	2	0.5259	1	0.549	0.62966	2	0	0	NA	c04	V1	278	1	3	7	1
1478	2078	2078	2078	2078	2078	278	2	0.5478	4	0.7726	0.91462	1	0	NA	1	c04	V1	279	1	3	7	1
1479	2079	2079	2079	2079	2079	279	2	0.5402	1	1.1408	0.76611	2	0	1	NA	c04	V1	280	1	3	7	1
1480	2080	2080	2080	2080	2080	280	2	0.4745	4	0.8064	0.89061	1	1	NA	1	c04	V1	281	1	3	7	1
1481	2081	2081	2081	2081	2081	281	2	0.4405	4	0.5023	0.88326	1	1	NA	0	c04	V1	282	1	3	7	1
1482	2082	2082	2082	2082	2082	282	2	0.5106	4	0.4141	0.87122	1	0	NA	0	c04	V1	283	1	3	7	1
1483	2083	2083	2083	2083	2083	283	2	0.4297	4	0.5776	0.90505	1	0	NA	1	c04	V1	284	1	3	7	1
1484	2084	2084	2084	2084	2084	284	2	0.4394	2	0.7968	0.70932	2	0	1	NA	c04	V1	285	1	3	7	0
1485	2085	2085	2085	2085	2085	285	2	0.3782	4	1.1478	0.85253	1	0	NA	1	c04	V1	286	1	3	7	1
1486	2086	2086	2086	2086	2086	286	2	0.3992	4	0.4233	0.82895	1	0	NA	0	c04	V1	287	1	3	7	0
1487	2087	2087	2087	2087	2087	287	2	0.4131	3	0.8361	0.027309	1	1	NA	0	c04	V1	288	1	3	7	0
1488	2088	2088	2088	2088	2088	288	2	0.2698	4	0.4557	0.80283	1	0	NA	0	c04	V1	289	1	3	7	1
1489	2089	2089	2089	2089	2089	289	2	0.3931	4	0.3997	0.8441	1	0	NA	0	c04	V1	290	1	3	7	1
1490	2090	2090	2090	2090	2090	290	2	0.7119	4	0.51	0.8356	1	1	NA	0	c04	V1	291	1	3	7	1
1491	2091	2091	2091	2091	2091	291	2	0.8007	4	0.5696	0.8703	1	0	NA	1	c04	V1	292	1	3	7	1
1492	2092	2092	2092	2092	2092	292	2	0.5644	2	0.8545	0.64412	2	1	0	NA	c04	V1	293	1	3	7	0
1493	2093	2093	2093	2093	2093	293	2	0.4856	2	1.1129	0.65798	2	0	1	NA	c04	V1	294	1	3	7	0
1494	2094	2094	2094	2094	2094	294	1	0.7516	2	0.5964	0.69732	1	1	0	NA	c04	V1	295	1	3	7	1
1495	2095	2095	2095	2095	2095	295	1	0.5254	2	0.8976	0.68674	1	0	1	NA	c04	V1	296	1	3	7	0
1496	2096	2096	2096	2096	2096	296	2	0.4231	4	0.8544	0.6652	1	0	NA	0	c04	V1	297	1	3	7	0
1497	2097	2097	2097	2097	2097	297	1	0.8143	2	0.727	0.70711	1	0	1	NA	c04	V1	298	1	3	7	0
1498	2098	2098	2098	2098	2098	298	1	0.3689	2	0.4323	0.7325	1	1	1	NA	c04	V1	299	1	3	7	1
1499	2099	2099	2099	2099	2099	299	1	0.5507	2	0.4144	0.81463	1	0	1	NA	c04	V1	300	1	3	7	1
1500	2100	2100	2100	2100	2100	300	1	0.4311	2	0.391	0.84164	1	1	1	NA	c04	V1	301	1	3	7	1
1501	2101	2101	2101	2101	2101	1	2	0.3651	1	0.9608	0.63218	2	0	0	NA	c04	V2	2	0	3	8	0
1502	2102	2102	2102	2102	2102	2	2	0.862	4	0.6432	0.45675	1	1	NA	0	c04	V2	3	0	3	8	0
1503	2103	2103	2103	2103	2103	3	1	0.4736	1	0.6664	0.6824	1	1	0	NA	c04	V2	4	0	3	8	1
1504	2104	2104	2104	2104	2104	4	1	0.4074	1	0.4537	0.71213	1	0	0	NA	c04	V2	5	0	3	8	1
1505	2105	2105	2105	2105	2105	5	1	0.372	4	1.4801	0.6652	2	1	NA	1	c04	V2	6	0	3	8	1
1506	2106	2106	2106	2106	2106	6	1	0.5569	1	0.4816	0.70742	1	0	0	NA	c04	V2	7	0	3	8	1
1507	2107	2107	2107	2107	2107	7	2	0.631	4	0.8388	0.87657	1	0	NA	1	c04	V2	8	0	3	8	1
1508	2108	2108	2108	2108	2108	8	2	0.9551	4	0.4874	0.81703	1	1	NA	0	c04	V2	9	0	3	8	1
1509	2109	2109	2109	2109	2109	9	2	0.4246	2	0.321	0.64412	2	1	0	NA	c04	V2	10	0	3	8	0
1510	2110	2110	2110	2110	2110	10	2	0.4723	4	1.0503	0.8703	1	0	NA	0	c04	V2	11	0	3	8	1
1511	2111	2111	2111	2111	2111	11	2	0.7941	4	0.611	0.8356	1	1	NA	0	c04	V2	12	0	3	8	1
1512	2112	2112	2112	2112	2112	12	2	0.4733	4	0.4884	0.8441	1	0	NA	1	c04	V2	13	0	3	8	1
1513	2113	2113	2113	2113	2113	13	2	0.6888	4	0.4058	0.80283	1	1	NA	0	c04	V2	14	0	3	8	1
1514	2114	2114	2114	2114	2114	14	2	0.3862	4	0.3816	0.85341	1	1	NA	0	c04	V2	15	0	3	8	1
1515	2115	2115	2115	2115	2115	15	2	0.7151	4	0.3911	0.82895	1	0	NA	0	c04	V2	16	0	3	8	1
1516	2116	2116	2116	2116	2116	16	2	0.5239	2	0.5453	0.65297	2	0	1	NA	c04	V2	17	0	3	8	0
1517	2117	2117	2117	2117	2117	17	2	0.827	4	0.9006	0.82364	1	1	NA	0	c04	V2	18	0	3	8	1
1518	2118	2118	2118	2118	2118	18	2	0.4415	4	0.6269	0.90505	1	1	NA	1	c04	V2	19	0	3	8	1
1519	2119	2119	2119	2119	2119	19	2	0.6144	4	0.6212	0.87122	1	0	NA	0	c04	V2	20	0	3	8	1
1520	2120	2120	2120	2120	2120	20	2	0.4149	4	0.5979	0.88326	1	1	NA	1	c04	V2	21	0	3	8	1
1521	2121	2121	2121	2121	2121	21	2	0.4254	2	0.6789	0.62237	2	1	1	NA	c04	V2	22	0	3	8	0
1522	2122	2122	2122	2122	2122	22	2	0.3513	4	0.7455	0.87633	1	1	NA	1	c04	V2	23	0	3	8	1
1523	2123	2123	2123	2123	2123	23	2	0.4321	4	0.9268	0.91462	1	1	NA	1	c04	V2	24	0	3	8	1
1524	2124	2124	2124	2124	2124	24	2	0.3333	2	0.5633	0.62857	2	0	1	NA	c04	V2	25	0	3	8	0
1525	2125	2125	2125	2125	2125	25	2	0.3394	1	0.8924	0.69724	2	0	0	NA	c04	V2	26	0	3	8	0
1526	2126	2126	2126	2126	2126	26	2	0.8304	4	0.5767	0.94497	1	0	NA	1	c04	V2	27	0	3	8	1
1527	2127	2127	2127	2127	2127	27	2	0.4814	4	0.5526	0.9829	1	1	NA	1	c04	V2	28	0	3	8	1
1528	2128	2128	2128	2128	2128	28	2	0.4103	4	0.5989	0.92339	1	1	NA	1	c04	V2	29	0	3	8	1
1529	2129	2129	2129	2129	2129	29	2	0.3567	4	0.5808	0.87674	1	0	NA	0	c04	V2	30	0	3	8	1
1530	2130	2130	2130	2130	2130	30	2	1.1601	2	0.5342	0.4778	2	1	1	NA	c04	V2	31	0	3	8	0
1531	2131	2131	2131	2131	2131	31	2	0.7299	1	1.1514	0.59208	2	1	1	NA	c04	V2	32	0	3	8	0
1532	2132	2132	2132	2132	2132	32	1	0.8424	1	0.7555	0.61708	1	0	0	NA	c04	V2	33	0	3	8	0
1533	2133	2133	2133	2133	2133	33	2	0.7214	4	0.9567	0.81008	1	0	NA	1	c04	V2	34	0	3	8	1
1534	2134	2134	2134	2134	2134	34	2	1.4535	2	0.8417	0.6611	2	1	0	NA	c04	V2	35	0	3	8	0
1535	2135	2135	2135	2135	2135	35	1	0.9582	4	0.9751	0.6909	2	1	NA	1	c04	V2	36	0	3	8	0
1536	2136	2136	2136	2136	2136	36	2	1.0695	4	0.9414	0.73278	1	1	NA	1	c04	V2	38	0	3	8	1
1537	2137	2137	2137	2137	2137	37	2	0.8907	4	0.7507	0.75504	1	0	NA	1	c04	V2	39	0	3	8	1
1538	2138	2138	2138	2138	2138	38	1	0.4766	3	0.8166	0.072737	2	0	NA	1	c04	V2	40	0	3	8	0
1539	2139	2139	2139	2139	2139	39	1	0.3635	1	1.0321	0.59005	1	0	0	NA	c04	V2	41	0	3	8	0
1540	2140	2140	2140	2140	2140	40	2	0.9571	4	0.4387	0.71357	1	1	NA	0	c04	V2	42	0	3	8	1
1541	2141	2141	2141	2141	2141	41	2	0.579	3	0.3638	0.037174	1	1	NA	0	c04	V2	43	0	3	8	0
1542	2142	2142	2142	2142	2142	42	2	0.3884	4	0.4298	0.80063	1	1	NA	0	c04	V2	44	0	3	8	1
1543	2143	2143	2143	2143	2143	43	2	0.5841	2	0.4682	0.75589	2	0	0	NA	c04	V2	45	0	3	8	1
1544	2144	2144	2144	2144	2144	44	2	0.4115	4	0.3784	0.9301	1	1	NA	0	c04	V2	46	0	3	8	1
1545	2145	2145	2145	2145	2145	45	2	0.3708	4	0.409	0.95467	1	0	NA	0	c04	V2	47	0	3	8	1
1546	2146	2146	2146	2146	2146	46	2	0.5965	4	0.3448	0.98384	1	1	NA	0	c04	V2	48	0	3	8	1
1547	2147	2147	2147	2147	2147	47	2	0.3129	2	0.4934	0.6977	2	0	1	NA	c04	V2	49	0	3	8	0
1548	2148	2148	2148	2148	2148	48	2	0.267	4	0.4256	0.97383	1	0	NA	0	c04	V2	50	0	3	8	1
1549	2149	2149	2149	2149	2149	49	1	0.5445	1	0.5267	0.48459	1	1	0	NA	c04	V2	51	0	3	8	0
1550	2150	2150	2150	2150	2150	50	2	0.3598	4	0.4635	0.81808	1	1	NA	1	c04	V2	52	0	3	8	0
1551	2151	2151	2151	2151	2151	51	2	0.4781	4	0.7125	0.81175	1	1	NA	1	c04	V2	53	0	3	8	0
1552	2152	2152	2152	2152	2152	52	2	0.9792	4	0.8934	0.78752	1	0	NA	1	c04	V2	54	0	3	8	0
1553	2153	2153	2153	2153	2153	53	2	0.4824	1	1.0131	0.53729	2	1	1	NA	c04	V2	56	0	3	8	0
1554	2154	2154	2154	2154	2154	54	2	0.665	4	0.4109	0.82474	1	0	NA	1	c04	V2	57	0	3	8	1
1555	2155	2155	2155	2155	2155	55	2	0.4315	4	0.3564	0.78196	1	1	NA	0	c04	V2	58	0	3	8	1
1556	2156	2156	2156	2156	2156	56	2	0.3508	1	1.0863	0.58175	2	0	1	NA	c04	V2	59	0	3	8	0
1557	2157	2157	2157	2157	2157	57	2	0.5406	2	0.9472	0.60218	2	1	1	NA	c04	V2	60	0	3	8	0
1558	2158	2158	2158	2158	2158	58	2	0.3214	4	0.7082	0.5933	1	0	NA	1	c04	V2	61	0	3	8	0
1559	2159	2159	2159	2159	2159	59	2	0.443	4	0.512	0.55262	1	1	NA	0	c04	V2	62	0	3	8	0
1560	2160	2160	2160	2160	2160	60	2	0.662	3	0.3753	0.70639	1	0	NA	1	c04	V2	63	0	3	8	1
1561	2161	2161	2161	2161	2161	61	2	0.3853	3	0.8045	0.64188	1	1	NA	0	c04	V2	64	0	3	8	0
1562	2162	2162	2162	2162	2162	62	2	0.4195	1	0.6157	0.50241	2	1	0	NA	c04	V2	65	0	3	8	0
1563	2163	2163	2163	2163	2163	63	1	0.725	2	0.8735	0.48291	1	0	1	NA	c04	V2	66	0	3	8	0
1564	2164	2164	2164	2164	2164	64	1	0.78	3	0.9114	0.66649	2	1	NA	0	c04	V2	67	0	3	8	1
1565	2165	2165	2165	2165	2165	65	1	0.8921	1	1.217	0.42196	1	0	1	NA	c04	V2	68	0	3	8	0
1566	2166	2166	2166	2166	2166	66	1	0.3802	2	0.996	0.68288	1	1	0	NA	c04	V2	69	0	3	8	1
1567	2167	2167	2167	2167	2167	67	1	0.4051	2	0.8798	0.63721	1	0	1	NA	c04	V2	70	0	3	8	1
1568	2168	2168	2168	2168	2168	68	1	1.0218	3	0.5854	0.61364	2	0	NA	1	c04	V2	71	0	3	8	1
1569	2169	2169	2169	2169	2169	69	1	0.8745	2	0.5617	0.68028	1	1	0	NA	c04	V2	72	0	3	8	1
1570	2170	2170	2170	2170	2170	70	2	1.1106	2	1.1818	0.7365	2	0	1	NA	c04	V2	73	0	3	8	1
1571	2171	2171	2171	2171	2171	71	2	0.3195	4	0.4621	0.26529	1	0	NA	0	c04	V2	74	0	3	8	0
1572	2172	2172	2172	2172	2172	72	2	0.9355	2	0.5667	0.60454	2	1	1	NA	c04	V2	75	0	3	8	1
1573	2173	2173	2173	2173	2173	73	2	0.3863	2	0.7869	0.61028	2	0	0	NA	c04	V2	76	0	3	8	1
1574	2174	2174	2174	2174	2174	74	2	0.8112	4	0.846	0.21955	1	1	NA	1	c04	V2	77	0	3	8	0
1575	2175	2175	2175	2175	2175	75	1	0.4944	1	1.0871	0.31079	1	0	1	NA	c04	V2	78	0	3	8	0
1576	2176	2176	2176	2176	2176	76	2	0.4856	4	1.1615	0.20246	1	0	NA	1	c04	V2	80	0	3	8	0
1577	2177	2177	2177	2177	2177	77	2	0.5492	3	0.579	0.68586	1	1	NA	0	c04	V2	81	0	3	8	1
1578	2178	2178	2178	2178	2178	78	1	0.4372	1	0.5404	0.4525	1	1	0	NA	c04	V2	82	0	3	8	1
1579	2179	2179	2179	2179	2179	79	1	0.4493	2	0.5169	0.64687	1	0	1	NA	c04	V2	83	0	3	8	1
1580	2180	2180	2180	2180	2180	80	2	1.7042	3	0.6231	0.60998	1	1	NA	1	c04	V2	84	0	3	8	1
1581	2181	2181	2181	2181	2181	81	2	0.5129	4	0.399	0.27378	1	0	NA	1	c04	V2	85	0	3	8	0
1582	2182	2182	2182	2182	2182	82	1	0.4752	4	0.7471	0.34006	2	1	NA	0	c04	V2	86	0	3	8	0
1583	2183	2183	2183	2183	2183	83	1	0.391	2	0.9406	0.61199	1	0	0	NA	c04	V2	87	0	3	8	1
1584	2184	2184	2184	2184	2184	84	1	0.4047	4	0.8712	0.35334	2	1	NA	0	c04	V2	88	0	3	8	0
1585	2185	2185	2185	2185	2185	85	1	0.3972	2	0.8843	0.59422	1	1	1	NA	c04	V2	89	0	3	8	1
1586	2186	2186	2186	2186	2186	86	1	0.6291	3	0.8685	0.78533	2	0	NA	0	c04	V2	90	0	3	8	1
1587	2187	2187	2187	2187	2187	87	1	0.3714	2	1.1554	0.53913	1	0	0	NA	c04	V2	91	0	3	8	1
1588	2188	2188	2188	2188	2188	88	1	0.3636	2	0.4535	0.55729	1	0	1	NA	c04	V2	93	0	3	8	1
1589	2189	2189	2189	2189	2189	89	2	0.6312	4	0.6086	0.37511	1	1	NA	0	c04	V2	94	0	3	8	0
1590	2190	2190	2190	2190	2190	90	2	0.5702	3	0.4865	0.68873	1	0	NA	0	c04	V2	95	0	3	8	1
1591	2191	2191	2191	2191	2191	91	2	0.4679	1	0.4786	0.59232	2	1	0	NA	c04	V2	96	0	3	8	1
1592	2192	2192	2192	2192	2192	92	2	0.5225	1	0.5108	0.5412	2	1	1	NA	c04	V2	97	0	3	8	0
1593	2193	2193	2193	2193	2193	93	2	0.3692	2	0.8629	0.5937	2	0	1	NA	c04	V2	98	0	3	8	1
1594	2194	2194	2194	2194	2194	94	1	0.967	2	0.9149	0.65045	1	1	0	NA	c04	V2	99	0	3	8	1
1595	2195	2195	2195	2195	2195	95	1	0.4601	3	0.6217	0.70905	2	0	NA	0	c04	V2	100	0	3	8	1
1596	2196	2196	2196	2196	2196	96	1	0.458	3	0.4152	0.6931	2	1	NA	0	c04	V2	101	0	3	8	1
1597	2197	2197	2197	2197	2197	97	1	0.4154	2	1.0809	0.73521	1	0	1	NA	c04	V2	102	0	3	8	1
1598	2198	2198	2198	2198	2198	98	1	0.4027	1	1.0821	0.5162	1	0	0	NA	c04	V2	103	0	3	8	0
1599	2199	2199	2199	2199	2199	99	1	0.3873	2	0.8901	0.71792	1	1	1	NA	c04	V2	104	0	3	8	1
1600	2200	2200	2200	2200	2200	100	1	0.4088	3	0.7998	0.52652	2	0	NA	1	c04	V2	105	0	3	8	0
1601	2201	2201	2201	2201	2201	101	2	0.5681	3	0.5499	0.57193	1	1	NA	1	c04	V2	106	0	3	8	0
1602	2202	2202	2202	2202	2202	102	2	0.3782	3	0.7856	0.54646	1	1	NA	1	c04	V2	107	0	3	8	0
1603	2203	2203	2203	2203	2203	103	2	0.4333	1	0.6346	0.4573	2	0	0	NA	c04	V2	108	0	3	8	0
1604	2204	2204	2204	2204	2204	104	2	0.3515	3	0.6051	0.6299	1	0	NA	1	c04	V2	109	0	3	8	1
1605	2205	2205	2205	2205	2205	105	2	0.439	1	0.9026	0.54439	2	1	1	NA	c04	V2	110	0	3	8	0
1606	2206	2206	2206	2206	2206	106	2	0.3174	2	0.7033	0.60948	2	0	1	NA	c04	V2	111	0	3	8	1
1607	2207	2207	2207	2207	2207	107	2	0.7261	4	0.2917	0.46638	1	1	NA	0	c04	V2	112	0	3	8	0
1608	2208	2208	2208	2208	2208	108	2	0.3861	2	0.778	0.55606	2	1	1	NA	c04	V2	113	0	3	8	1
1609	2209	2209	2209	2209	2209	109	1	0.5486	2	0.7578	0.53284	1	0	1	NA	c04	V2	114	0	3	8	0
1610	2210	2210	2210	2210	2210	110	1	0.3724	3	0.5409	0.45565	2	0	NA	1	c04	V2	115	0	3	8	0
1611	2211	2211	2211	2211	2211	111	2	0.6715	4	0.4433	0.51019	1	0	NA	0	c04	V2	116	0	3	8	0
1612	2212	2212	2212	2212	2212	112	1	0.6517	4	1.0203	0.47034	2	1	NA	0	c04	V2	117	0	3	8	0
1613	2213	2213	2213	2213	2213	113	1	0.9585	2	0.8812	0.47678	1	0	1	NA	c04	V2	118	0	3	8	0
1614	2214	2214	2214	2214	2214	114	1	0.5394	1	0.4499	0.72069	1	0	0	NA	c04	V2	119	0	3	8	1
1615	2215	2215	2215	2215	2215	115	1	0.4362	4	1.2361	0.37544	2	1	NA	0	c04	V2	120	0	3	8	0
1616	2216	2216	2216	2216	2216	116	1	0.4892	1	0.5581	0.72693	1	0	0	NA	c04	V2	121	0	3	8	1
1617	2217	2217	2217	2217	2217	117	2	1.4205	1	0.5528	0.79058	2	0	1	NA	c04	V2	123	0	3	8	1
1618	2218	2218	2218	2218	2218	118	2	0.4259	4	0.7259	0.44422	1	0	NA	1	c04	V2	124	0	3	8	0
1619	2219	2219	2219	2219	2219	119	2	0.7354	3	1.1831	0.58353	1	0	NA	1	c04	V2	125	0	3	8	1
1620	2220	2220	2220	2220	2220	120	1	0.6881	4	0.8343	0.47947	2	1	NA	1	c04	V2	126	0	3	8	0
1621	2221	2221	2221	2221	2221	121	1	0.9078	3	0.646	0.63403	2	1	NA	0	c04	V2	127	0	3	8	1
1622	2222	2222	2222	2222	2222	122	1	0.4583	3	1.3044	0.61522	2	0	NA	1	c04	V2	128	0	3	8	1
1623	2223	2223	2223	2223	2223	123	1	0.4041	1	1.0019	0.80021	1	1	1	NA	c04	V2	129	0	3	8	1
1624	2224	2224	2224	2224	2224	124	1	0.3739	1	0.4032	0.82747	1	1	1	NA	c04	V2	130	0	3	8	1
1625	2225	2225	2225	2225	2225	125	1	0.3613	4	1.2151	0.53181	2	1	NA	1	c04	V2	131	0	3	8	0
1626	2226	2226	2226	2226	2226	126	1	0.3472	1	0.8546	0.77704	1	1	0	NA	c04	V2	132	0	3	8	1
1627	2227	2227	2227	2227	2227	127	1	0.7948	1	0.6667	0.76632	1	0	0	NA	c04	V2	133	0	3	8	1
1628	2228	2228	2228	2228	2228	128	1	0.6367	1	0.4678	0.79942	1	0	1	NA	c04	V2	134	0	3	8	1
1629	2229	2229	2229	2229	2229	129	1	0.3597	1	0.49	0.8534	1	1	1	NA	c04	V2	135	0	3	8	1
1630	2230	2230	2230	2230	2230	130	1	0.4301	1	0.4883	0.831	1	0	0	NA	c04	V2	136	0	3	8	1
1631	2231	2231	2231	2231	2231	131	1	0.3309	4	1.0228	0.5256	2	1	NA	0	c04	V2	137	0	3	8	0
1632	2232	2232	2232	2232	2232	132	2	0.4647	4	0.9696	0.54485	1	0	NA	1	c04	V2	138	0	3	8	0
1633	2233	2233	2233	2233	2233	133	1	0.4383	4	0.8887	0.50224	2	0	NA	0	c04	V2	139	0	3	8	0
1634	2234	2234	2234	2234	2234	134	2	0.6882	1	0.5665	0.81641	2	1	1	NA	c04	V2	140	0	3	8	1
1635	2235	2235	2235	2235	2235	135	2	0.3467	1	0.4825	0.84606	2	0	0	NA	c04	V2	141	0	3	8	1
1636	2236	2236	2236	2236	2236	136	2	0.35	3	0.8822	0.56581	1	0	NA	0	c04	V2	142	0	3	8	0
1637	2237	2237	2237	2237	2237	137	2	0.5314	4	0.8172	0.46478	1	1	NA	0	c04	V2	143	0	3	8	0
1638	2238	2238	2238	2238	2238	138	2	0.4118	4	0.6932	0.41287	1	0	NA	1	c04	V2	144	0	3	8	0
1639	2239	2239	2239	2239	2239	139	1	0.4415	3	0.9335	0.6463	2	0	NA	1	c04	V2	145	0	3	8	1
1640	2240	2240	2240	2240	2240	140	1	0.6669	1	0.5075	0.97604	1	0	1	NA	c04	V2	146	0	3	8	1
1641	2241	2241	2241	2241	2241	141	1	0.4113	3	1.1182	0.55463	2	1	NA	0	c04	V2	147	0	3	8	0
1642	2242	2242	2242	2242	2242	142	1	0.6605	1	0.596	0.95522	1	0	0	NA	c04	V2	148	0	3	8	1
1643	2243	2243	2243	2243	2243	143	1	0.3375	1	0.394	0.93108	1	1	1	NA	c04	V2	149	0	3	8	1
1644	2244	2244	2244	2244	2244	144	1	0.3974	4	1.0093	0.52147	2	1	NA	0	c04	V2	150	0	3	8	0
1645	2245	2245	2245	2245	2245	145	1	0.5585	1	0.6933	0.92326	1	1	0	NA	c04	V2	151	0	3	8	1
1646	2246	2246	2246	2246	2246	146	1	0.5223	1	0.3808	0.9478	1	1	1	NA	c04	V2	152	0	3	8	1
1647	2247	2247	2247	2247	2247	147	1	1.0837	1	0.3819	0.93488	1	0	1	NA	c04	V2	153	0	3	8	1
1648	2248	2248	2248	2248	2248	148	1	0.4984	1	0.4334	0.96361	1	1	0	NA	c04	V2	154	0	3	8	1
1649	2249	2249	2249	2249	2249	149	1	0.353	4	0.7631	0.59614	2	1	NA	0	c04	V2	155	0	3	8	0
1650	2250	2250	2250	2250	2250	150	1	0.4572	1	0.5492	0.90858	1	0	0	NA	c04	V2	156	0	3	8	1
1651	2251	2251	2251	2251	2251	151	2	1.2	1	0.6594	0.97445	2	0	0	NA	c04	V2	157	0	3	8	1
1652	2252	2252	2252	2252	2252	152	2	0.2819	1	0.3668	0.9962	2	0	0	NA	c04	V2	158	0	3	8	1
1653	2253	2253	2253	2253	2253	153	2	0.3252	4	0.6635	0.65087	1	0	NA	0	c04	V2	159	0	3	8	0
1654	2254	2254	2254	2254	2254	154	2	0.3223	3	0.9682	0.69043	1	0	NA	0	c04	V2	160	0	3	8	0
1655	2255	2255	2255	2255	2255	155	2	0.5301	4	1.152	0.5449	1	1	NA	1	c04	V2	161	0	3	8	0
1656	2256	2256	2256	2256	2256	156	2	0.3314	4	0.8999	0.49688	1	1	NA	0	c04	V2	162	0	3	8	0
1657	2257	2257	2257	2257	2257	157	1	0.5004	1	0.4684	0.95082	1	1	0	NA	c04	V2	163	0	3	8	1
1658	2258	2258	2258	2258	2258	158	1	0.3357	1	0.411	0.90505	1	1	1	NA	c04	V2	164	0	3	8	1
1659	2259	2259	2259	2259	2259	159	1	0.3576	4	0.8565	0.35007	2	1	NA	0	c04	V2	165	0	3	8	0
1660	2260	2260	2260	2260	2260	160	1	0.4438	4	0.6304	0.3206	2	1	NA	1	c04	V2	166	0	3	8	0
1661	2261	2261	2261	2261	2261	161	2	0.5593	3	0.9156	0.47764	1	1	NA	1	c04	V2	167	0	3	8	0
1662	2262	2262	2262	2262	2262	162	2	0.3074	1	0.4371	0.96466	2	0	1	NA	c04	V2	168	0	3	8	1
1663	2263	2263	2263	2263	2263	163	2	0.3205	4	0.7024	0.28261	1	0	NA	1	c04	V2	169	0	3	8	0
1664	2264	2264	2264	2264	2264	164	2	0.2225	3	1.0606	0.5874	1	0	NA	1	c04	V2	170	0	3	8	0
1665	2265	2265	2265	2265	2265	165	1	0.4258	1	0.3792	0.8982	1	0	1	NA	c04	V2	171	0	3	8	1
1666	2266	2266	2266	2266	2266	166	1	0.4073	4	0.8281	0.25934	2	1	NA	0	c04	V2	172	0	3	8	0
1667	2267	2267	2267	2267	2267	167	1	0.329	1	0.4348	0.87476	1	1	0	NA	c04	V2	173	0	3	8	1
1668	2268	2268	2268	2268	2268	168	1	0.3672	4	0.6978	0.25685	2	1	NA	1	c04	V2	174	0	3	8	0
1669	2269	2269	2269	2269	2269	169	1	0.4421	1	0.4097	0.84812	1	0	0	NA	c04	V2	175	0	3	8	1
1670	2270	2270	2270	2270	2270	170	1	0.4091	1	0.3651	0.8133	1	0	0	NA	c04	V2	176	0	3	8	1
1671	2271	2271	2271	2271	2271	171	1	0.4036	4	0.7934	0.23218	2	0	NA	0	c04	V2	177	0	3	8	0
1672	2272	2272	2272	2272	2272	172	1	0.3498	1	0.3652	0.76935	1	1	0	NA	c04	V2	178	0	3	8	1
1673	2273	2273	2273	2273	2273	173	1	0.4118	1	0.3458	0.71792	1	0	1	NA	c04	V2	179	0	3	8	1
1674	2274	2274	2274	2274	2274	174	1	0.9972	1	0.4037	0.71218	1	0	1	NA	c04	V2	180	0	3	8	1
1675	2275	2275	2275	2275	2275	175	1	0.948	1	0.4429	0.66883	1	0	1	NA	c04	V2	181	0	3	8	1
1676	2276	2276	2276	2276	2276	176	1	0.3462	1	0.4058	0.60735	1	1	0	NA	c04	V2	182	0	3	8	0
1677	2277	2277	2277	2277	2277	177	2	0.6534	3	0.5505	0.58153	1	1	NA	1	c04	V2	183	0	3	8	0
1678	2278	2278	2278	2278	2278	178	2	0.2944	2	0.3963	0.0046631	2	1	0	NA	c04	V2	184	0	3	8	0
1679	2279	2279	2279	2279	2279	179	2	0.3803	3	0.9395	0.58801	1	1	NA	0	c04	V2	185	0	3	8	1
1680	2280	2280	2280	2280	2280	180	2	0.5841	3	0.855	0.57072	1	0	NA	1	c04	V2	186	0	3	8	1
1681	2281	2281	2281	2281	2281	181	2	0.4968	3	1.4986	0.63504	1	1	NA	0	c04	V2	187	0	3	8	1
1682	2282	2282	2282	2282	2282	182	2	0.3463	3	0.7972	0.66118	1	0	NA	0	c04	V2	188	0	3	8	1
1683	2283	2283	2283	2283	2283	183	2	0.3753	1	0.6617	0.83101	2	0	1	NA	c04	V2	189	0	3	8	1
1684	2284	2284	2284	2284	2284	184	2	0.5863	3	0.8047	0.7935	1	0	NA	1	c04	V2	190	0	3	8	1
1685	2285	2285	2285	2285	2285	185	2	0.3555	4	0.7081	0.30426	1	0	NA	0	c04	V2	191	0	3	8	0
1686	2286	2286	2286	2286	2286	186	2	0.6822	4	0.6433	0.30104	1	1	NA	0	c04	V2	192	0	3	8	0
1687	2287	2287	2287	2287	2287	187	1	0.6337	4	0.8046	0.24336	2	0	NA	1	c04	V2	193	0	3	8	0
1688	2288	2288	2288	2288	2288	188	1	0.4628	1	0.3929	0.77563	1	0	0	NA	c04	V2	194	0	3	8	1
1689	2289	2289	2289	2289	2289	189	1	0.3624	4	0.9606	0.20704	2	0	NA	1	c04	V2	195	0	3	8	0
1690	2290	2290	2290	2290	2290	190	1	0.3626	1	0.3981	0.83697	1	0	0	NA	c04	V2	196	0	3	8	1
1691	2291	2291	2291	2291	2291	191	1	0.4517	1	0.4149	0.779	1	1	1	NA	c04	V2	197	0	3	8	1
1692	2292	2292	2292	2292	2292	192	1	0.3954	3	0.7478	0.64343	2	1	NA	0	c04	V2	198	0	3	8	1
1693	2293	2293	2293	2293	2293	193	1	0.3451	4	0.912	0.048663	2	1	NA	0	c04	V2	199	0	3	8	0
1694	2294	2294	2294	2294	2294	194	1	0.3961	4	0.6499	0.07869	2	1	NA	1	c04	V2	200	0	3	8	0
1695	2295	2295	2295	2295	2295	195	2	0.6207	4	0.9074	0.072063	1	1	NA	1	c04	V2	201	0	3	8	0
1696	2296	2296	2296	2296	2296	196	2	0.3877	3	0.8455	0.70935	1	0	NA	1	c04	V2	202	0	3	8	1
1697	2297	2297	2297	2297	2297	197	2	0.4231	3	0.5982	0.72621	1	1	NA	0	c04	V2	203	0	3	8	1
1698	2298	2298	2298	2298	2298	198	2	0.3672	3	0.4178	0.69456	1	0	NA	1	c04	V2	204	0	3	8	1
1699	2299	2299	2299	2299	2299	199	2	0.4344	1	0.635	0.78248	2	0	1	NA	c04	V2	205	0	3	8	1
1700	2300	2300	2300	2300	2300	200	2	0.3862	3	0.632	0.77714	1	1	NA	1	c04	V2	206	0	3	8	1
1701	2301	2301	2301	2301	2301	201	2	0.462	3	1.731	0.84851	1	1	NA	0	c04	V2	207	0	3	8	1
1702	2302	2302	2302	2302	2302	202	1	0.3749	4	0.8088	0.052179	2	1	NA	0	c04	V2	208	0	3	8	0
1703	2303	2303	2303	2303	2303	203	2	0.4046	3	0.5633	0.78796	1	1	NA	0	c04	V2	209	0	3	8	1
1704	2304	2304	2304	2304	2304	204	2	0.4035	3	0.8542	0.76329	1	1	NA	1	c04	V2	210	0	3	8	1
1705	2305	2305	2305	2305	2305	205	2	0.4791	3	0.5719	0.7127	1	0	NA	1	c04	V2	211	0	3	8	1
1706	2306	2306	2306	2306	2306	206	2	0.4964	3	0.5158	0.68859	1	1	NA	0	c04	V2	212	0	3	8	1
1707	2307	2307	2307	2307	2307	207	2	0.4228	4	0.7127	0.16705	1	1	NA	1	c04	V2	213	0	3	8	0
1708	2308	2308	2308	2308	2308	208	1	0.5121	1	0.5333	0.62776	1	1	1	NA	c04	V2	214	0	3	8	1
1709	2309	2309	2309	2309	2309	209	1	0.524	1	0.4336	0.55011	1	0	0	NA	c04	V2	215	0	3	8	1
1710	2310	2310	2310	2310	2310	210	1	0.3491	2	0.511	0.25306	1	1	1	NA	c04	V2	216	0	3	8	0
1711	2311	2311	2311	2311	2311	211	2	0.498	3	1.0031	0.80942	1	0	NA	1	c04	V2	217	0	3	8	1
1712	2312	2312	2312	2312	2312	212	2	0.6914	1	0.9247	0.40557	2	0	1	NA	c04	V2	218	0	3	8	0
1713	2313	2313	2313	2313	2313	213	1	0.8592	3	0.5766	0.96133	2	1	NA	1	c04	V2	219	0	3	8	1
1714	2314	2314	2314	2314	2314	214	1	0.4787	1	0.6394	0.31452	1	1	1	NA	c04	V2	220	0	3	8	0
1715	2315	2315	2315	2315	2315	215	1	0.5111	1	0.5968	0.24168	1	0	1	NA	c04	V2	221	0	3	8	0
1716	2316	2316	2316	2316	2316	216	1	0.3952	1	0.6133	0.30973	1	1	0	NA	c04	V2	222	0	3	8	0
1717	2317	2317	2317	2317	2317	217	2	0.4463	3	0.7986	0.95141	1	1	NA	0	c04	V2	223	0	3	8	1
1718	2318	2318	2318	2318	2318	218	2	0.4192	3	0.567	0.94606	1	0	NA	1	c04	V2	224	0	3	8	1
1719	2319	2319	2319	2319	2319	219	2	0.3898	3	0.5099	0.85673	1	0	NA	1	c04	V2	225	0	3	8	1
1720	2320	2320	2320	2320	2320	220	2	0.4928	3	0.5601	0.85991	1	1	NA	0	c04	V2	226	0	3	8	1
1721	2321	2321	2321	2321	2321	221	2	0.3771	3	0.4536	0.88199	1	0	NA	1	c04	V2	227	0	3	8	1
1722	2322	2322	2322	2322	2322	222	2	0.4085	3	0.4236	0.87697	1	1	NA	1	c04	V2	228	0	3	8	1
1723	2323	2323	2323	2323	2323	223	2	0.4393	3	0.8986	0.9885	1	0	NA	0	c04	V2	229	0	3	8	1
1724	2324	2324	2324	2324	2324	224	2	0.3934	3	0.459	0.98862	1	0	NA	0	c04	V2	230	0	3	8	1
1725	2325	2325	2325	2325	2325	225	2	0.3843	3	0.432	0.95612	1	0	NA	0	c04	V2	231	0	3	8	1
1726	2326	2326	2326	2326	2326	226	2	1.1227	3	0.5944	0.9915	1	1	NA	1	c04	V2	232	0	3	8	1
1727	2327	2327	2327	2327	2327	227	2	0.4303	3	0.8004	0.9062	1	1	NA	1	c04	V2	233	0	3	8	0
1728	2328	2328	2328	2328	2328	228	2	0.592	1	0.7622	0.52409	2	0	0	NA	c04	V2	234	0	3	8	0
1729	2329	2329	2329	2329	2329	229	2	0.5766	3	0.3662	0.96824	1	1	NA	1	c04	V2	235	0	3	8	1
1730	2330	2330	2330	2330	2330	230	2	0.4554	3	0.362	0.94823	1	1	NA	1	c04	V2	236	0	3	8	1
1731	2331	2331	2331	2331	2331	231	2	0.5233	3	0.4771	0.94382	1	0	NA	1	c04	V2	237	0	3	8	1
1732	2332	2332	2332	2332	2332	232	2	0.5249	1	0.7914	0.68816	2	1	0	NA	c04	V2	238	0	3	8	0
1733	2333	2333	2333	2333	2333	233	2	0.4056	3	0.6875	0.97356	1	0	NA	0	c04	V2	239	0	3	8	1
1734	2334	2334	2334	2334	2334	234	2	0.5842	3	0.4244	0.9116	1	1	NA	0	c04	V2	240	0	3	8	1
1735	2335	2335	2335	2335	2335	235	2	0.3806	3	0.4091	0.83233	1	0	NA	1	c04	V2	241	0	3	8	0
1736	2336	2336	2336	2336	2336	236	2	0.4129	3	0.4738	0.76482	1	0	NA	1	c04	V2	242	0	3	8	0
1737	2337	2337	2337	2337	2337	237	2	0.3739	3	0.469	0.71705	1	1	NA	1	c04	V2	243	0	3	8	0
1738	2338	2338	2338	2338	2338	238	2	0.3794	1	1.2042	0.78414	2	0	0	NA	c04	V2	244	0	3	8	0
1739	2339	2339	2339	2339	2339	239	2	0.2812	1	0.4377	0.7931	2	0	0	NA	c04	V2	245	0	3	8	0
1740	2340	2340	2340	2340	2340	240	2	0.3116	3	0.7549	0.5639	1	0	NA	0	c04	V2	246	0	3	8	0
1741	2341	2341	2341	2341	2341	241	2	0.3993	3	0.8008	0.56977	1	1	NA	0	c04	V2	247	0	3	8	0
1742	2342	2342	2342	2342	2342	242	1	0.3798	1	0.4033	0.61545	1	1	1	NA	c04	V2	248	0	3	8	0
1743	2343	2343	2343	2343	2343	243	1	0.5228	2	0.9154	0.20296	1	0	0	NA	c04	V2	249	0	3	8	0
1744	2344	2344	2344	2344	2344	244	2	0.708	3	0.712	0.59131	1	0	NA	0	c04	V2	250	0	3	8	0
1745	2345	2345	2345	2345	2345	245	2	0.3907	3	0.4743	0.64404	1	0	NA	1	c04	V2	251	0	3	8	1
1746	2346	2346	2346	2346	2346	246	2	0.408	3	1.0177	0.56883	1	1	NA	1	c04	V2	252	0	3	8	1
1747	2347	2347	2347	2347	2347	247	2	0.3668	4	0.6872	0.54931	1	1	NA	0	c04	V2	253	0	3	8	1
1748	2348	2348	2348	2348	2348	248	2	0.3268	3	0.5736	0.64944	1	1	NA	1	c04	V2	254	0	3	8	1
1749	2349	2349	2349	2349	2349	249	2	0.3355	1	0.7321	0.66993	2	1	0	NA	c04	V2	255	0	3	8	1
1750	2350	2350	2350	2350	2350	250	2	0.2802	1	0.3917	0.69993	2	0	0	NA	c04	V2	256	0	3	8	1
1751	2351	2351	2351	2351	2351	251	2	0.2384	3	1.3479	0.67467	1	0	NA	0	c04	V2	257	0	3	8	1
1752	2352	2352	2352	2352	2352	252	2	0.4403	3	0.6374	0.59949	1	0	NA	0	c04	V2	258	0	3	8	0
1753	2353	2353	2353	2353	2353	253	2	0.5641	1	0.6357	0.72073	2	1	0	NA	c04	V2	259	0	3	8	1
1754	2354	2354	2354	2354	2354	254	2	0.5305	3	0.4427	0.66818	1	1	NA	0	c04	V2	260	0	3	8	1
1755	2355	2355	2355	2355	2355	255	2	0.7047	3	0.4739	0.65015	1	0	NA	1	c04	V2	261	0	3	8	0
1756	2356	2356	2356	2356	2356	256	2	0.4157	3	0.5839	0.68825	1	0	NA	1	c04	V2	262	0	3	8	1
1757	2357	2357	2357	2357	2357	257	2	0.6851	1	0.7821	0.9111	2	1	1	NA	c04	V2	263	0	3	8	1
1758	2358	2358	2358	2358	2358	258	2	0.3428	3	0.7931	0.68957	1	0	NA	1	c04	V2	264	0	3	8	0
1759	2359	2359	2359	2359	2359	259	2	0.5951	1	0.3413	0.91768	2	1	1	NA	c04	V2	265	0	3	8	1
1760	2360	2360	2360	2360	2360	260	2	0.3788	4	0.6356	0.74955	1	0	NA	0	c04	V2	266	0	3	8	1
1761	2361	2361	2361	2361	2361	261	2	0.4752	1	0.3531	0.75621	2	1	1	NA	c04	V2	267	0	3	8	1
1762	2362	2362	2362	2362	2362	262	2	0.46	4	0.8352	0.81531	1	0	NA	1	c04	V2	268	0	3	8	1
1763	2363	2363	2363	2363	2363	263	2	0.4178	1	0.4194	0.66533	2	0	1	NA	c04	V2	269	0	3	8	0
1764	2364	2364	2364	2364	2364	264	2	0.732	3	0.4941	0.78576	1	0	NA	0	c04	V2	270	0	3	8	0
1765	2365	2365	2365	2365	2365	265	2	0.4316	3	0.4936	0.7769	1	1	NA	1	c04	V2	271	0	3	8	1
1766	2366	2366	2366	2366	2366	266	2	0.3582	1	0.485	0.69439	2	1	0	NA	c04	V2	272	0	3	8	0
1767	2367	2367	2367	2367	2367	267	2	0.2544	4	0.9834	0.73847	1	0	NA	0	c04	V2	273	0	3	8	0
1768	2368	2368	2368	2368	2368	268	2	0.3539	4	0.8278	0.72561	1	0	NA	0	c04	V2	274	0	3	8	0
1769	2369	2369	2369	2369	2369	269	2	0.3597	1	0.5334	0.78879	2	0	0	NA	c04	V2	275	0	3	8	1
1770	2370	2370	2370	2370	2370	270	2	0.4507	4	0.7158	0.74565	1	1	NA	0	c04	V2	276	0	3	8	1
1771	2371	2371	2371	2371	2371	271	2	0.5716	3	0.4831	0.74723	1	1	NA	0	c04	V2	277	0	3	8	0
1772	2372	2372	2372	2372	2372	272	2	0.4368	3	0.5261	0.74238	1	1	NA	0	c04	V2	278	0	3	8	0
1773	2373	2373	2373	2373	2373	273	2	0.3552	3	0.4034	0.62281	1	1	NA	0	c04	V2	279	0	3	8	0
1774	2374	2374	2374	2374	2374	274	2	0.3885	3	0.4987	0.59951	1	1	NA	1	c04	V2	280	0	3	8	0
1775	2375	2375	2375	2375	2375	275	2	0.351	1	0.4788	0.41905	2	0	1	NA	c04	V2	281	0	3	8	0
1776	2376	2376	2376	2376	2376	276	2	0.4336	4	0.6867	0.90598	1	1	NA	1	c04	V2	282	0	3	8	1
1777	2377	2377	2377	2377	2377	277	2	0.3381	2	0.3386	0.1956	2	0	0	NA	c04	V2	283	0	3	8	0
1778	2378	2378	2378	2378	2378	278	2	0.363	4	0.4104	0.87557	1	0	NA	0	c04	V2	284	0	3	8	1
1779	2379	2379	2379	2379	2379	279	2	0.4158	1	0.8153	0.37202	2	1	1	NA	c04	V2	285	0	3	8	0
1780	2380	2380	2380	2380	2380	280	2	0.3747	4	0.5147	0.90769	1	0	NA	0	c04	V2	286	0	3	8	1
1781	2381	2381	2381	2381	2381	281	2	0.3958	4	0.6166	0.90535	1	1	NA	1	c04	V2	287	0	3	8	1
1782	2382	2382	2382	2382	2382	282	2	0.3354	4	0.716	0.87686	1	0	NA	1	c04	V2	288	0	3	8	1
1783	2383	2383	2383	2383	2383	283	2	0.3778	4	0.5495	0.87669	1	0	NA	1	c04	V2	289	0	3	8	1
1784	2384	2384	2384	2384	2384	284	2	0.4195	1	0.8842	0.11061	2	1	0	NA	c04	V2	290	0	3	8	0
1785	2385	2385	2385	2385	2385	285	2	0.3991	4	0.4	0.88179	1	1	NA	0	c04	V2	291	0	3	8	1
1786	2386	2386	2386	2386	2386	286	2	0.3052	4	0.5769	0.91748	1	0	NA	1	c04	V2	292	0	3	8	1
1787	2387	2387	2387	2387	2387	287	2	0.4548	4	0.3556	0.96498	1	1	NA	0	c04	V2	293	0	3	8	1
1788	2388	2388	2388	2388	2388	288	2	0.3911	4	0.4689	0.99065	1	1	NA	1	c04	V2	294	0	3	8	1
1789	2389	2389	2389	2389	2389	289	2	0.4921	4	0.3975	0.97913	1	1	NA	0	c04	V2	295	0	3	8	1
1790	2390	2390	2390	2390	2390	290	2	0.3775	4	0.353	0.99163	1	0	NA	0	c04	V2	296	0	3	8	1
1791	2391	2391	2391	2391	2391	291	2	0.3678	4	0.3525	0.90322	1	0	NA	0	c04	V2	297	0	3	8	1
1792	2392	2392	2392	2392	2392	292	2	0.3451	1	0.7929	0.20928	2	0	1	NA	c04	V2	298	0	3	8	0
1793	2393	2393	2393	2393	2393	293	2	0.3546	1	1.0109	0.19727	2	0	1	NA	c04	V2	299	0	3	8	0
1794	2394	2394	2394	2394	2394	294	2	0.4703	4	0.6198	0.80441	1	1	NA	1	c04	V2	300	0	3	8	1
1795	2395	2395	2395	2395	2395	295	2	0.4169	4	0.4588	0.7432	1	0	NA	1	c04	V2	301	0	3	8	1
1796	2396	2396	2396	2396	2396	296	2	0.4101	4	0.4813	0.76168	1	0	NA	0	c04	V2	302	0	3	8	1
1797	2397	2397	2397	2397	2397	297	2	0.351	4	0.5028	0.7818	1	0	NA	0	c04	V2	303	0	3	8	1
1798	2398	2398	2398	2398	2398	298	2	1.4258	4	0.7186	0.79452	1	1	NA	1	c04	V2	304	0	3	8	1
1799	2399	2399	2399	2399	2399	299	2	0.3887	4	0.5322	0.73576	1	0	NA	1	c04	V2	305	0	3	8	1
1800	2400	2400	2400	2400	2400	300	2	0.4623	4	0.6274	0.74372	1	1	NA	1	c04	V2	306	0	3	8	1
1801	2401	2401	2401	2401	2401	1	2	1.045	1	1.2242	0.20221	2	1	0	NA	c06	V1	1	0	4	9	0
1802	2402	2402	2402	2402	2402	2	1	1.0105	1	0.9331	0.17029	1	0	0	NA	c06	V1	2	0	4	9	0
1803	2403	2403	2403	2403	2403	3	2	0.7122	3	0.945	0.58314	1	0	NA	0	c06	V1	3	0	4	9	1
1804	2404	2404	2404	2404	2404	4	2	1.1915	3	0.7702	0.53894	1	0	NA	1	c06	V1	4	0	4	9	1
1805	2405	2405	2405	2405	2405	5	2	0.691	1	0.6515	0.27935	2	1	1	NA	c06	V1	5	0	4	9	0
1806	2406	2406	2406	2406	2406	6	2	0.7072	3	0.92	0.56974	1	1	NA	1	c06	V1	6	0	4	9	1
1807	2407	2407	2407	2407	2407	7	2	0.7399	4	0.958	0.80441	1	0	NA	1	c06	V1	7	0	4	9	1
1808	2408	2408	2408	2408	2408	8	2	0.7815	4	0.761	0.82294	1	0	NA	1	c06	V1	8	0	4	9	1
1809	2409	2409	2409	2409	2409	9	2	0.5865	1	0.84	0.20928	2	0	0	NA	c06	V1	9	0	4	9	0
1810	2410	2410	2410	2410	2410	10	2	0.5438	4	0.7604	0.90322	1	1	NA	1	c06	V1	10	0	4	9	1
1811	2411	2411	2411	2411	2411	11	2	0.5949	4	0.6592	0.99163	1	0	NA	1	c06	V1	11	0	4	9	1
1812	2412	2412	2412	2412	2412	12	2	0.6641	4	0.9662	0.97913	1	0	NA	0	c06	V1	12	0	4	9	1
1813	2413	2413	2413	2413	2413	13	2	0.5955	4	0.5891	0.99065	1	0	NA	0	c06	V1	13	0	4	9	1
1814	2414	2414	2414	2414	2414	14	2	0.6309	4	0.7449	0.96498	1	0	NA	0	c06	V1	14	0	4	9	1
1815	2415	2415	2415	2415	2415	15	2	0.5713	4	0.5051	0.91748	1	1	NA	0	c06	V1	15	0	4	9	1
1816	2416	2416	2416	2416	2416	16	2	0.608	2	1.0657	0.15319	2	1	1	NA	c06	V1	16	0	4	9	0
1817	2417	2417	2417	2417	2417	17	2	0.5187	4	0.6777	0.95659	1	1	NA	0	c06	V1	17	0	4	9	1
1818	2418	2418	2418	2418	2418	18	2	0.71	4	0.6643	0.87669	1	0	NA	1	c06	V1	18	0	4	9	1
1819	2419	2419	2419	2419	2419	19	2	0.5385	4	0.5548	0.87686	1	1	NA	1	c06	V1	19	0	4	9	1
1820	2420	2420	2420	2420	2420	20	2	0.5592	4	0.5031	0.90535	1	0	NA	1	c06	V1	20	0	4	9	1
1821	2421	2421	2421	2421	2421	21	2	0.5766	2	0.9134	0.1699	2	0	0	NA	c06	V1	21	0	4	9	0
1822	2422	2422	2422	2422	2422	22	2	0.6492	4	0.5325	0.94603	1	0	NA	1	c06	V1	22	0	4	9	1
1823	2423	2423	2423	2423	2423	23	2	0.7604	4	0.5568	0.87557	1	0	NA	1	c06	V1	23	0	4	9	1
1824	2424	2424	2424	2424	2424	24	2	0.5481	1	1.0353	0.31197	2	0	0	NA	c06	V1	24	0	4	9	0
1825	2425	2425	2425	2425	2425	25	2	0.5608	2	1.4428	0.22495	2	0	0	NA	c06	V1	25	0	4	9	0
1826	2426	2426	2426	2426	2426	26	2	1.1113	4	0.5906	0.90177	1	0	NA	1	c06	V1	26	0	4	9	1
1827	2427	2427	2427	2427	2427	27	2	0.4976	4	0.6307	0.81568	1	0	NA	0	c06	V1	27	0	4	9	1
1828	2428	2428	2428	2428	2428	28	2	0.9312	4	0.6972	0.76051	1	1	NA	0	c06	V1	28	0	4	9	1
1829	2429	2429	2429	2429	2429	29	2	0.5804	4	0.52	0.73262	1	0	NA	0	c06	V1	29	0	4	9	1
1830	2430	2430	2430	2430	2430	30	2	0.8075	1	1.1582	0.66315	2	0	0	NA	c06	V1	30	0	4	9	1
1831	2431	2431	2431	2431	2431	31	2	0.5153	1	0.9145	0.6636	2	1	0	NA	c06	V1	31	0	4	9	1
1832	2432	2432	2432	2432	2432	32	2	0.6219	4	0.6741	0.83156	1	0	NA	0	c06	V1	32	0	4	9	1
1833	2433	2433	2433	2433	2433	33	2	0.6687	4	0.8087	0.72561	1	0	NA	1	c06	V1	33	0	4	9	0
1834	2434	2434	2434	2434	2434	34	2	0.5713	1	0.9576	0.73967	2	0	1	NA	c06	V1	34	0	4	9	0
1835	2435	2435	2435	2435	2435	35	2	0.657	1	0.7094	0.69439	2	0	1	NA	c06	V1	35	0	4	9	0
1836	2436	2436	2436	2436	2436	36	2	0.606	4	0.6392	0.85412	1	0	NA	0	c06	V1	36	0	4	9	1
1837	2437	2437	2437	2437	2437	37	2	0.4951	4	0.5781	0.8383	1	0	NA	0	c06	V1	37	0	4	9	1
1838	2438	2438	2438	2438	2438	38	2	0.5746	1	0.8021	0.66533	2	0	1	NA	c06	V1	38	0	4	9	0
1839	2439	2439	2439	2439	2439	39	2	0.5844	4	0.5444	0.81531	1	0	NA	0	c06	V1	39	0	4	9	1
1840	2440	2440	2440	2440	2440	40	2	0.6793	4	1.4264	0.73969	1	0	NA	0	c06	V1	40	0	4	9	0
1841	2441	2441	2441	2441	2441	41	2	0.601	4	0.59	0.74955	1	1	NA	1	c06	V1	41	0	4	9	0
1842	2442	2442	2442	2442	2442	42	2	0.6198	4	0.6186	0.68647	1	0	NA	1	c06	V1	42	0	4	9	0
1843	2443	2443	2443	2443	2443	43	2	0.5833	1	0.9507	0.89682	2	0	0	NA	c06	V1	43	0	4	9	1
1844	2444	2444	2444	2444	2444	44	2	0.5979	4	0.5782	0.69525	1	1	NA	1	c06	V1	44	0	4	9	0
1845	2445	2445	2445	2445	2445	45	2	0.4941	4	0.5406	0.67238	1	1	NA	1	c06	V1	45	0	4	9	0
1846	2446	2446	2446	2446	2446	46	2	0.6427	4	0.7254	0.65382	1	1	NA	1	c06	V1	46	0	4	9	0
1847	2447	2447	2447	2447	2447	47	2	0.9272	1	0.676	0.75948	2	0	0	NA	c06	V1	47	0	4	9	1
1848	2448	2448	2448	2448	2448	48	2	0.4798	4	0.6165	0.63158	1	1	NA	1	c06	V1	48	0	4	9	0
1849	2449	2449	2449	2449	2449	49	2	0.5718	4	0.5602	0.61608	1	1	NA	1	c06	V1	49	0	4	9	0
1850	2450	2450	2450	2450	2450	50	2	0.5601	4	0.6675	0.62991	1	1	NA	1	c06	V1	50	0	4	9	0
1851	2451	2451	2451	2451	2451	51	2	0.5604	4	0.5466	0.6238	1	1	NA	0	c06	V1	51	0	4	9	0
1852	2452	2452	2452	2452	2452	52	2	0.5121	4	0.548	0.56735	1	0	NA	1	c06	V1	52	0	4	9	0
1853	2453	2453	2453	2453	2453	53	2	0.6134	1	0.7034	0.63793	2	1	0	NA	c06	V1	53	0	4	9	0
1854	2454	2454	2454	2454	2454	54	2	0.5872	4	0.5785	0.54931	1	0	NA	0	c06	V1	54	0	4	9	0
1855	2455	2455	2455	2455	2455	55	2	0.7317	3	0.8391	0.56883	1	0	NA	0	c06	V1	55	0	4	9	0
1856	2456	2456	2456	2456	2456	56	2	0.7254	1	0.9157	0.58746	2	1	1	NA	c06	V1	56	0	4	9	0
1857	2457	2457	2457	2457	2457	57	2	0.479	2	1.2613	0.22562	2	1	1	NA	c06	V1	57	0	4	9	0
1858	2458	2458	2458	2458	2458	58	2	0.548	4	0.8578	0.62307	1	1	NA	1	c06	V1	58	0	4	9	1
1859	2459	2459	2459	2459	2459	59	1	0.6408	2	0.7832	0.23369	1	0	0	NA	c06	V1	59	0	4	9	0
1860	2460	2460	2460	2460	2460	60	2	0.4912	4	0.6517	0.46488	1	1	NA	1	c06	V1	60	0	4	9	0
1861	2461	2461	2461	2461	2461	61	2	0.5667	3	0.682	0.5639	1	0	NA	1	c06	V1	61	0	4	9	1
1862	2462	2462	2462	2462	2462	62	2	0.6098	2	0.9887	0.27436	2	1	0	NA	c06	V1	62	0	4	9	0
1863	2463	2463	2463	2463	2463	63	2	0.5805	4	0.7685	0.55336	1	0	NA	1	c06	V1	63	0	4	9	1
1864	2464	2464	2464	2464	2464	64	2	0.7725	1	0.9896	0.74072	2	0	0	NA	c06	V1	64	0	4	9	1
1865	2465	2465	2465	2465	2465	65	2	0.5667	4	0.8537	0.53945	1	0	NA	0	c06	V1	65	0	4	9	1
1866	2466	2466	2466	2466	2466	66	2	0.5527	4	0.7103	0.48014	1	1	NA	1	c06	V1	66	0	4	9	0
1867	2467	2467	2467	2467	2467	67	2	0.4881	3	0.6506	0.9116	1	0	NA	1	c06	V1	67	0	4	9	1
1868	2468	2468	2468	2468	2468	68	2	0.5935	1	0.9174	0.62371	2	1	1	NA	c06	V1	68	0	4	9	1
1869	2469	2469	2469	2469	2469	69	2	0.6129	3	1.1122	0.97862	1	1	NA	0	c06	V1	69	0	4	9	1
1870	2470	2470	2470	2470	2470	70	2	0.6437	1	1.0204	0.69025	2	0	0	NA	c06	V1	70	0	4	9	1
1871	2471	2471	2471	2471	2471	71	2	0.4863	3	0.8938	0.94823	1	1	NA	1	c06	V1	71	0	4	9	1
1872	2472	2472	2472	2472	2472	72	2	0.6088	2	0.9091	0.11409	2	1	0	NA	c06	V1	72	0	4	9	0
1873	2473	2473	2473	2473	2473	73	2	0.6089	1	1.1809	0.52409	2	0	1	NA	c06	V1	73	0	4	9	0
1874	2474	2474	2474	2474	2474	74	2	1.1489	3	0.9962	0.9062	1	1	NA	0	c06	V1	74	0	4	9	1
1875	2475	2475	2475	2475	2475	75	2	0.6227	3	0.7008	0.9915	1	0	NA	0	c06	V1	75	0	4	9	1
1876	2476	2476	2476	2476	2476	76	2	1.3145	4	0.66	0.38252	1	0	NA	1	c06	V1	76	0	4	9	0
1877	2477	2477	2477	2477	2477	77	2	0.5163	3	0.8132	0.98862	1	0	NA	1	c06	V1	77	0	4	9	1
1878	2478	2478	2478	2478	2478	78	2	0.5322	3	0.9453	0.9885	1	1	NA	1	c06	V1	78	0	4	9	1
1879	2479	2479	2479	2479	2479	79	2	0.531	3	0.849	0.87697	1	0	NA	0	c06	V1	79	0	4	9	1
1880	2480	2480	2480	2480	2480	80	2	0.5671	3	0.6227	0.88199	1	0	NA	0	c06	V1	80	0	4	9	1
1881	2481	2481	2481	2481	2481	81	2	0.6192	3	0.8575	0.85991	1	1	NA	0	c06	V1	81	0	4	9	1
1882	2482	2482	2482	2482	2482	82	2	0.7655	1	0.9358	0.27726	2	1	1	NA	c06	V1	82	0	4	9	0
1883	2483	2483	2483	2483	2483	83	2	0.6383	3	0.9193	0.94606	1	0	NA	0	c06	V1	83	0	4	9	1
1884	2484	2484	2484	2484	2484	84	2	0.5496	1	0.8045	0.33755	2	1	0	NA	c06	V1	84	0	4	9	0
1885	2485	2485	2485	2485	2485	85	2	0.5043	3	1.9242	0.97663	1	1	NA	1	c06	V1	85	0	4	9	1
1886	2486	2486	2486	2486	2486	86	2	0.559	2	0.8852	0.17918	2	1	0	NA	c06	V1	86	0	4	9	0
1887	2487	2487	2487	2487	2487	87	2	0.5042	3	0.7931	0.93907	1	1	NA	0	c06	V1	87	0	4	9	1
1888	2488	2488	2488	2488	2488	88	2	0.5608	3	0.8406	0.96133	1	1	NA	1	c06	V1	88	0	4	9	1
1889	2489	2489	2489	2489	2489	89	2	0.6231	3	0.9236	0.80037	1	0	NA	1	c06	V1	89	0	4	9	1
1890	2490	2490	2490	2490	2490	90	2	1.6663	3	0.7585	0.80942	1	0	NA	0	c06	V1	90	0	4	9	1
1891	2491	2491	2491	2491	2491	91	2	0.5124	1	1.0448	0.48344	2	1	1	NA	c06	V1	91	0	4	9	0
1892	2492	2492	2492	2492	2492	92	2	0.5831	1	0.665	0.55011	2	0	1	NA	c06	V1	92	0	4	9	0
1893	2493	2493	2493	2493	2493	93	2	0.6431	1	0.6797	0.62776	2	0	1	NA	c06	V1	93	0	4	9	0
1894	2494	2494	2494	2494	2494	94	2	0.7244	3	0.7629	0.78113	1	0	NA	1	c06	V1	94	0	4	9	1
1895	2495	2495	2495	2495	2495	95	2	1.2605	1	1.0883	0.67228	2	1	1	NA	c06	V1	95	0	4	9	0
1896	2496	2496	2496	2496	2496	96	2	0.488	1	0.8488	0.7036	2	0	0	NA	c06	V1	96	0	4	9	1
1897	2497	2497	2497	2497	2497	97	2	0.7462	3	1.2734	0.76329	1	0	NA	0	c06	V1	97	0	4	9	1
1898	2498	2498	2498	2498	2498	98	2	0.5383	3	1.1583	0.78796	1	0	NA	0	c06	V1	98	0	4	9	1
1899	2499	2499	2499	2499	2499	99	2	1.1335	3	1.5056	0.80076	1	0	NA	0	c06	V1	99	0	4	9	1
1900	2500	2500	2500	2500	2500	100	2	0.7379	1	0.7034	0.85072	2	0	1	NA	c06	V1	100	0	4	9	1
1901	2501	2501	2501	2501	2501	101	2	0.9629	3	0.7696	0.77714	1	1	NA	0	c06	V1	101	0	4	9	1
1902	2502	2502	2502	2502	2502	102	2	0.6324	3	0.7914	0.75703	1	1	NA	0	c06	V1	102	0	4	9	0
1903	2503	2503	2503	2503	2503	103	2	0.4993	1	1.0179	0.83187	2	1	1	NA	c06	V1	103	0	4	9	1
1904	2504	2504	2504	2504	2504	104	2	0.7399	3	0.7594	0.72621	1	0	NA	0	c06	V1	104	0	4	9	0
1905	2505	2505	2505	2505	2505	105	2	0.6641	1	0.6969	0.86356	2	1	0	NA	c06	V1	105	0	4	9	1
1906	2506	2506	2506	2506	2506	106	2	0.6499	1	0.7523	0.94727	2	0	1	NA	c06	V1	106	0	4	9	1
1907	2507	2507	2507	2507	2507	107	2	0.6207	3	0.7948	0.62211	1	1	NA	1	c06	V1	107	0	4	9	0
1908	2508	2508	2508	2508	2508	108	2	0.586	1	1.2702	0.90699	2	0	0	NA	c06	V1	108	0	4	9	1
1909	2509	2509	2509	2509	2509	109	2	0.746	3	0.7787	0.64343	1	0	NA	1	c06	V1	109	0	4	9	0
1910	2510	2510	2510	2510	2510	110	2	1.1553	1	0.7058	0.779	2	1	1	NA	c06	V1	110	0	4	9	0
1911	2511	2511	2511	2511	2511	111	2	0.555	3	0.7968	0.66531	1	0	NA	1	c06	V1	111	0	4	9	0
1912	2512	2512	2512	2512	2512	112	2	1.4131	1	0.66	0.80222	2	1	1	NA	c06	V1	112	0	4	9	1
1913	2513	2513	2513	2513	2513	113	2	0.8783	3	0.8897	0.78863	1	1	NA	0	c06	V1	113	0	4	9	1
1914	2514	2514	2514	2514	2514	114	2	0.6961	3	0.762	0.81339	1	0	NA	0	c06	V1	114	0	4	9	1
1915	2515	2515	2515	2515	2515	115	2	0.4936	1	0.7031	0.81119	2	0	0	NA	c06	V1	115	0	4	9	1
1916	2516	2516	2516	2516	2516	116	2	0.753	3	0.8283	0.78526	1	0	NA	1	c06	V1	116	0	4	9	1
1917	2517	2517	2517	2517	2517	117	2	0.9923	1	0.7564	0.77032	2	0	1	NA	c06	V1	117	0	4	9	0
1918	2518	2518	2518	2518	2518	118	2	0.5133	3	1.1073	0.70155	1	1	NA	0	c06	V1	118	0	4	9	0
1919	2519	2519	2519	2519	2519	119	2	0.6417	3	0.6683	0.66118	1	0	NA	0	c06	V1	119	0	4	9	0
1920	2520	2520	2520	2520	2520	120	2	0.7164	1	1.505	0.76324	2	0	1	NA	c06	V1	120	0	4	9	1
1921	2521	2521	2521	2521	2521	121	2	0.5442	1	0.5667	0.72356	2	1	1	NA	c06	V1	121	0	4	9	0
1922	2522	2522	2522	2522	2522	122	2	0.5926	1	0.9524	0.64797	2	0	0	NA	c06	V1	122	0	4	9	0
1923	2523	2523	2523	2523	2523	123	2	0.7106	3	0.829	0.55312	1	1	NA	0	c06	V1	123	0	4	9	0
1924	2524	2524	2524	2524	2524	124	2	0.5577	3	1.015	0.58153	1	1	NA	0	c06	V1	124	0	4	9	0
1925	2525	2525	2525	2525	2525	125	2	0.7425	1	0.7566	0.60735	2	0	1	NA	c06	V1	125	0	4	9	0
1926	2526	2526	2526	2526	2526	126	2	0.7309	4	0.7748	0.30033	1	1	NA	0	c06	V1	126	0	4	9	0
1927	2527	2527	2527	2527	2527	127	2	0.6411	3	0.743	0.63131	1	1	NA	1	c06	V1	127	0	4	9	1
1928	2528	2528	2528	2528	2528	128	2	0.5879	3	0.7731	0.5815	1	0	NA	0	c06	V1	128	0	4	9	1
1929	2529	2529	2529	2529	2529	129	2	0.7446	3	0.7788	0.51877	1	0	NA	0	c06	V1	129	0	4	9	0
1930	2530	2530	2530	2530	2530	130	2	0.6634	3	0.7195	0.51961	1	0	NA	1	c06	V1	130	0	4	9	0
1931	2531	2531	2531	2531	2531	131	2	0.6041	1	1.2457	0.8133	2	1	0	NA	c06	V1	131	0	4	9	1
1932	2532	2532	2532	2532	2532	132	2	0.6429	3	0.8214	0.57772	1	1	NA	0	c06	V1	132	0	4	9	1
1933	2533	2533	2533	2533	2533	133	2	0.4823	1	1.1046	0.89834	2	1	0	NA	c06	V1	133	0	4	9	1
1934	2534	2534	2534	2534	2534	134	2	0.5463	1	0.6087	0.87476	2	1	0	NA	c06	V1	134	0	4	9	1
1935	2535	2535	2535	2535	2535	135	2	0.7357	1	0.7024	0.85946	2	1	1	NA	c06	V1	135	0	4	9	1
1936	2536	2536	2536	2536	2536	136	2	0.562	3	0.9956	0.70083	1	0	NA	1	c06	V1	136	0	4	9	0
1937	2537	2537	2537	2537	2537	137	2	0.5423	3	1.41	0.5874	1	0	NA	1	c06	V1	137	0	4	9	0
1938	2538	2538	2538	2538	2538	138	2	0.5864	4	0.6546	0.28261	1	0	NA	1	c06	V1	138	0	4	9	0
1939	2539	2539	2539	2539	2539	139	2	0.6008	1	1.2854	0.96466	2	0	1	NA	c06	V1	139	0	4	9	1
1940	2540	2540	2540	2540	2540	140	2	0.62	3	1.2022	0.47764	1	0	NA	0	c06	V1	140	0	4	9	0
1941	2541	2541	2541	2541	2541	141	2	0.5176	1	0.8803	0.91142	2	0	0	NA	c06	V1	141	0	4	9	1
1942	2542	2542	2542	2542	2542	142	1	1.1267	1	0.7716	0.93325	1	1	1	NA	c06	V1	142	0	4	9	1
1943	2543	2543	2543	2543	2543	143	1	0.9904	1	0.6757	0.90505	1	1	0	NA	c06	V1	143	0	4	9	1
1944	2544	2544	2544	2544	2544	144	2	0.9589	1	0.6681	0.95082	2	1	0	NA	c06	V1	144	0	4	9	1
1945	2545	2545	2545	2545	2545	145	2	0.6326	4	0.8727	0.49688	1	0	NA	1	c06	V1	145	0	4	9	0
1946	2546	2546	2546	2546	2546	146	1	0.6652	1	0.9373	0.97125	1	0	1	NA	c06	V1	146	0	4	9	1
1947	2547	2547	2547	2547	2547	147	2	0.6345	4	1.4582	0.63348	1	1	NA	0	c06	V1	147	0	4	9	0
1948	2548	2548	2548	2548	2548	148	2	0.6276	4	0.8974	0.65087	1	1	NA	0	c06	V1	148	0	4	9	0
1949	2549	2549	2549	2549	2549	149	2	0.735	1	0.7003	0.9962	2	1	0	NA	c06	V1	149	0	4	9	1
1950	2550	2550	2550	2550	2550	150	2	0.5563	3	0.9784	0.71333	1	1	NA	0	c06	V1	150	0	4	9	0
1951	2551	2551	2551	2551	2551	151	2	1.3422	1	0.7279	0.90858	2	0	1	NA	c06	V1	151	0	4	9	1
1952	2552	2552	2552	2552	2552	152	2	0.53	1	1.1775	0.96451	2	0	0	NA	c06	V1	152	0	4	9	1
1953	2553	2553	2553	2553	2553	153	2	0.8325	3	0.8456	0.65797	1	0	NA	1	c06	V1	153	0	4	9	0
1954	2554	2554	2554	2554	2554	154	2	0.5761	3	0.9255	0.59264	1	1	NA	0	c06	V1	154	0	4	9	0
1955	2555	2555	2555	2555	2555	155	2	0.5104	4	0.5922	0.579	1	1	NA	0	c06	V1	155	0	4	9	0
1956	2556	2556	2556	2556	2556	156	2	0.6582	3	0.571	0.59125	1	0	NA	0	c06	V1	156	0	4	9	0
1957	2557	2557	2557	2557	2557	157	1	0.6262	1	0.6102	0.93855	1	0	1	NA	c06	V1	157	0	4	9	1
1958	2558	2558	2558	2558	2558	158	1	0.8515	1	0.5773	0.93108	1	1	1	NA	c06	V1	158	0	4	9	1
1959	2559	2559	2559	2559	2559	159	1	0.8681	4	0.8971	0.43034	2	0	NA	1	c06	V1	159	0	4	9	0
1960	2560	2560	2560	2560	2560	160	2	0.5193	2	0.8953	0.12345	2	0	0	NA	c06	V1	160	0	4	9	0
1961	2561	2561	2561	2561	2561	161	2	0.7833	4	0.9558	0.36093	1	1	NA	0	c06	V1	161	0	4	9	0
1962	2562	2562	2562	2562	2562	162	2	0.5191	1	1.1312	0.97957	2	1	1	NA	c06	V1	162	0	4	9	1
1963	2563	2563	2563	2563	2563	163	2	0.55	3	0.9787	0.61384	1	1	NA	0	c06	V1	163	0	4	9	0
1964	2564	2564	2564	2564	2564	164	1	0.9165	1	0.8465	0.90262	1	1	0	NA	c06	V1	164	0	4	9	1
1965	2565	2565	2565	2565	2565	165	1	0.8944	1	0.6238	0.86881	1	1	0	NA	c06	V1	165	0	4	9	1
1966	2566	2566	2566	2566	2566	166	1	0.684	3	0.8207	0.58027	2	0	NA	0	c06	V1	166	0	4	9	0
1967	2567	2567	2567	2567	2567	167	1	0.9623	1	0.6916	0.81641	1	0	0	NA	c06	V1	167	0	4	9	1
1968	2568	2568	2568	2568	2568	168	2	0.5708	1	0.722	0.76689	2	1	0	NA	c06	V1	168	0	4	9	1
1969	2569	2569	2569	2569	2569	169	1	1.1385	1	0.6824	0.74583	1	1	0	NA	c06	V1	169	0	4	9	0
1970	2570	2570	2570	2570	2570	170	1	0.9015	1	0.6616	0.73086	1	1	1	NA	c06	V1	170	0	4	9	0
1971	2571	2571	2571	2571	2571	171	1	0.8905	3	1.3547	0.51103	2	1	NA	1	c06	V1	171	0	4	9	0
1972	2572	2572	2572	2572	2572	172	1	0.8768	1	0.7608	0.8534	1	1	1	NA	c06	V1	172	0	4	9	1
1973	2573	2573	2573	2573	2573	173	2	1.1453	4	0.8455	0.55579	1	0	NA	1	c06	V1	173	0	4	9	0
1974	2574	2574	2574	2574	2574	174	1	1.0105	1	0.9104	0.76632	1	0	0	NA	c06	V1	174	0	4	9	1
1975	2575	2575	2575	2575	2575	175	1	0.8503	1	0.7652	0.77704	1	1	1	NA	c06	V1	175	0	4	9	1
1976	2576	2576	2576	2576	2576	176	1	0.7588	1	0.7061	0.80056	1	1	0	NA	c06	V1	176	0	4	9	1
1977	2577	2577	2577	2577	2577	177	2	1.1043	4	0.9475	0.54594	1	0	NA	1	c06	V1	177	0	4	9	0
1978	2578	2578	2578	2578	2578	178	2	0.7713	1	0.7046	0.80021	2	1	1	NA	c06	V1	178	0	4	9	1
1979	2579	2579	2579	2579	2579	179	1	0.7619	1	1.1901	0.8718	1	1	0	NA	c06	V1	179	0	4	9	1
1980	2580	2580	2580	2580	2580	180	2	0.6838	4	1.0339	0.43568	1	1	NA	0	c06	V1	180	0	4	9	0
1981	2581	2581	2581	2581	2581	181	1	0.6774	1	1.3056	0.77265	1	0	1	NA	c06	V1	181	0	4	9	1
1982	2582	2582	2582	2582	2582	182	2	0.7404	3	1.5555	0.58353	1	0	NA	0	c06	V1	182	0	4	9	0
1983	2583	2583	2583	2583	2583	183	2	0.9663	1	1.2869	0.78138	2	0	1	NA	c06	V1	183	0	4	9	1
1984	2584	2584	2584	2584	2584	184	2	0.892	3	0.9665	0.50295	1	1	NA	1	c06	V1	184	0	4	9	0
1985	2585	2585	2585	2585	2585	185	2	1.3893	4	0.8041	0.39899	1	0	NA	0	c06	V1	185	0	4	9	0
1986	2586	2586	2586	2586	2586	186	1	0.8901	1	1.0063	0.67905	1	0	1	NA	c06	V1	186	0	4	9	1
1987	2587	2587	2587	2587	2587	187	1	1.1286	3	1.0371	0.45177	2	1	NA	0	c06	V1	187	0	4	9	0
1988	2588	2588	2588	2588	2588	188	1	0.9864	1	0.9073	0.6991	1	0	1	NA	c06	V1	188	0	4	9	1
1989	2589	2589	2589	2589	2589	189	2	0.7466	1	0.6978	0.65565	2	0	1	NA	c06	V1	189	0	4	9	1
1990	2590	2590	2590	2590	2590	190	2	0.833	3	0.8006	0.45976	1	0	NA	1	c06	V1	190	0	4	9	0
1991	2591	2591	2591	2591	2591	191	1	0.8635	1	0.7009	0.51595	1	0	1	NA	c06	V1	191	0	4	9	0
1992	2592	2592	2592	2592	2592	192	1	1.1286	3	1.1735	0.43655	2	1	NA	1	c06	V1	192	0	4	9	0
1993	2593	2593	2593	2593	2593	193	2	0.6231	1	0.7811	0.49835	2	0	1	NA	c06	V1	193	0	4	9	0
1994	2594	2594	2594	2594	2594	194	1	0.8098	3	0.7913	0.49107	2	1	NA	0	c06	V1	194	0	4	9	0
1995	2595	2595	2595	2595	2595	195	1	0.6564	1	0.7821	0.51879	1	1	0	NA	c06	V1	195	0	4	9	0
1996	2596	2596	2596	2596	2596	196	2	0.5734	3	0.8405	0.62256	1	1	NA	1	c06	V1	196	0	4	9	1
1997	2597	2597	2597	2597	2597	197	1	0.8558	1	0.8691	0.48223	1	1	0	NA	c06	V1	197	0	4	9	0
1998	2598	2598	2598	2598	2598	198	2	1.2285	3	0.9286	0.58824	1	1	NA	1	c06	V1	198	0	4	9	1
1999	2599	2599	2599	2599	2599	199	2	1.3638	1	1.2551	0.44723	2	1	0	NA	c06	V1	199	0	4	9	0
[truncated: 15,401 more rows]
