# Supplementary material for: Gambling Environment Exposure Increases Temporal Discounting but Improves Model-Based Control in Regular Slot-Machine Gamblers
Source: Comput Psychiatr. 2022 Jul 5;6(1):142–65. doi: 10.5334/cpsy.84 (PMC11104401; doi:10.5334/cpsy.84)
Supplement: Raw choice data. — Intertemporal Choice- and 2-Step Task datasets for all participants. [file cpsy-6-1-84-s2.zip › s2-cpsy-84_wagner/84-661-1-SP.csv]

	trial	S1_choice	S1_RT	S2_choice	S2_RT	Reward	TransitionType	S1_side	S2AB_side	S2CD_side	subID	Version	Trial	Context	loopID
1	1	1	0.9237	3	0.5333	0.62155	2	1	NA	1	c01	V1	1	1	1
2	2	1	0.5054	2	0.6655	0.29745	1	0	1	NA	c01	V1	2	1	1
3	3	2	0.546	4	1.0588	0.79452	1	1	NA	0	c01	V1	3	1	1
4	4	2	0.9562	4	0.5084	0.7818	1	0	NA	0	c01	V1	4	1	1
5	5	2	0.592	1	1.1037	0.27935	2	0	1	NA	c01	V1	5	1	1
6	10	2	1.145	4	0.5979	0.90322	1	0	NA	0	c01	V1	10	1	1
7	11	2	0.4239	4	0.4621	0.99163	1	0	NA	0	c01	V1	11	1	1
8	12	2	0.4704	4	0.4368	0.97913	1	0	NA	0	c01	V1	12	1	1
9	13	2	0.42	4	0.4207	0.99065	1	1	NA	0	c01	V1	14	1	1
10	14	2	0.6039	4	0.4958	0.96498	1	1	NA	0	c01	V1	15	1	1
11	15	2	0.461	4	0.8723	0.91748	1	1	NA	1	c01	V1	16	1	1
12	17	2	0.5409	4	0.6298	0.95659	1	1	NA	1	c01	V1	18	1	1
13	18	2	0.5606	4	0.5201	0.87669	1	1	NA	0	c01	V1	19	1	1
14	19	2	0.4923	4	0.6795	0.87686	1	1	NA	1	c01	V1	20	1	1
15	20	2	0.7842	4	0.5258	0.90535	1	1	NA	0	c01	V1	21	1	1
16	21	2	0.7635	1	1.1569	0.29709	2	0	0	NA	c01	V1	22	1	1
17	22	2	0.6	4	0.3952	0.94603	1	0	NA	0	c01	V1	23	1	1
18	23	2	0.5815	4	0.7228	0.87557	1	1	NA	1	c01	V1	24	1	1
19	24	2	0.6815	1	0.9397	0.31197	2	0	0	NA	c01	V1	25	1	1
20	25	2	0.662	1	1.0759	0.40626	2	1	1	NA	c01	V1	26	1	1
21	26	2	0.61	4	0.5039	0.90177	1	1	NA	1	c01	V1	27	1	1
22	27	2	0.6661	4	0.4958	0.81568	1	1	NA	0	c01	V1	28	1	1
23	28	2	0.6594	4	0.569	0.76051	1	1	NA	1	c01	V1	29	1	1
24	29	2	0.9612	4	0.6136	0.73262	1	1	NA	0	c01	V1	30	1	1
25	30	2	0.4939	1	0.9185	0.66315	2	1	1	NA	c01	V1	31	1	1
26	32	2	0.5954	4	0.4698	0.83156	1	1	NA	0	c01	V1	33	1	1
27	33	2	0.7366	4	0.501	0.72561	1	0	NA	0	c01	V1	34	1	1
28	34	2	0.6414	1	0.7411	0.73967	2	1	0	NA	c01	V1	35	1	1
29	35	2	1.0344	1	0.6173	0.69439	2	1	0	NA	c01	V1	36	1	1
30	36	2	0.5982	4	0.6206	0.85412	1	1	NA	1	c01	V1	37	1	1
31	37	2	0.6651	4	0.4575	0.8383	1	0	NA	0	c01	V1	38	1	1
32	38	2	0.5397	1	0.8666	0.66533	2	0	1	NA	c01	V1	39	1	1
33	39	2	0.6825	4	0.556	0.81531	1	1	NA	1	c01	V1	40	1	1
34	40	2	0.7065	4	0.5899	0.73969	1	0	NA	0	c01	V1	41	1	1
35	41	2	0.6889	4	0.691	0.74955	1	0	NA	1	c01	V1	42	1	1
36	42	2	0.6539	4	0.4655	0.68647	1	0	NA	0	c01	V1	43	1	1
37	43	2	0.6468	1	0.8294	0.89682	2	1	0	NA	c01	V1	44	1	1
38	44	1	0.6539	1	0.479	0.9111	1	0	0	NA	c01	V1	45	1	1
39	45	1	0.5498	1	0.5742	0.80102	1	1	1	NA	c01	V1	46	1	1
40	46	2	0.7238	4	0.5108	0.65382	1	0	NA	0	c01	V1	47	1	1
41	47	1	0.5198	4	1.0148	0.65855	2	0	NA	1	c01	V1	48	1	1
42	48	1	0.6733	1	0.472	0.72073	1	0	0	NA	c01	V1	49	1	1
43	49	1	0.7018	1	0.4888	0.77133	1	1	0	NA	c01	V1	50	1	1
44	50	1	1.0782	1	0.5317	0.73751	1	0	0	NA	c01	V1	51	1	1
45	51	1	0.7726	1	0.5251	0.69993	1	1	1	NA	c01	V1	52	1	1
46	52	1	0.5496	1	0.9301	0.66993	1	1	0	NA	c01	V1	53	1	1
47	53	1	0.634	4	0.6709	0.59697	2	1	NA	1	c01	V1	54	1	1
48	54	2	0.9092	4	0.7172	0.54931	1	0	NA	1	c01	V1	55	1	1
49	55	1	0.6356	1	0.4897	0.59578	1	0	0	NA	c01	V1	56	1	1
50	56	2	0.8034	1	0.5703	0.58746	2	0	1	NA	c01	V1	57	1	1
51	57	1	0.5029	4	0.5855	0.5586	2	0	NA	1	c01	V1	58	1	1
52	58	2	0.7541	4	0.5001	0.62307	1	0	NA	0	c01	V1	59	1	1
53	59	2	0.5098	4	0.6837	0.54486	1	0	NA	1	c01	V1	60	1	1
54	60	1	0.7588	1	0.4857	0.64358	1	0	1	NA	c01	V1	61	1	1
55	61	1	0.5292	1	0.5039	0.73449	1	0	0	NA	c01	V1	62	1	1
56	62	1	0.5489	4	0.6262	0.56471	2	1	NA	1	c01	V1	63	1	1
57	63	1	0.5717	1	0.4564	0.78414	1	1	0	NA	c01	V1	64	1	1
58	64	1	0.3741	4	0.8881	0.56548	2	0	NA	1	c01	V1	65	1	1
59	66	1	0.3437	1	0.5281	0.81786	1	0	1	NA	c01	V1	67	1	1
60	67	1	0.5757	1	0.4496	0.65998	1	1	0	NA	c01	V1	68	1	1
61	68	1	0.4779	4	0.8573	0.49197	2	0	NA	0	c01	V1	69	1	1
62	69	1	0.6204	1	0.3987	0.68816	1	1	0	NA	c01	V1	70	1	1
63	70	1	0.692	3	0.54	0.94382	2	0	NA	1	c01	V1	71	1	1
64	71	1	0.523	1	0.6909	0.64851	1	1	1	NA	c01	V1	72	1	1
65	72	1	0.6166	3	0.4702	0.96824	2	0	NA	1	c01	V1	73	1	1
66	73	1	0.506	3	0.3971	0.94755	2	1	NA	1	c01	V1	74	1	1
67	74	2	0.6051	3	0.4042	0.9062	1	0	NA	1	c01	V1	75	1	1
68	75	2	0.5242	3	0.3897	0.9915	1	0	NA	1	c01	V1	76	1	1
69	76	2	0.5173	3	0.4766	0.95612	1	0	NA	0	c01	V1	77	1	1
70	77	2	0.9022	3	0.4329	0.98862	1	0	NA	0	c01	V1	78	1	1
71	78	1	0.4845	1	0.5604	0.38563	1	0	1	NA	c01	V1	79	1	1
72	79	1	0.3415	2	0.8478	0.082201	1	1	0	NA	c01	V1	80	1	1
73	80	1	0.4013	1	0.8912	0.3372	1	0	1	NA	c01	V1	81	1	1
74	81	2	0.6114	3	0.5302	0.85991	1	0	NA	0	c01	V1	82	1	1
75	82	2	0.394	1	1.1774	0.27726	2	0	0	NA	c01	V1	83	1	1
76	83	1	0.5297	1	0.8617	0.28997	1	1	0	NA	c01	V1	84	1	1
77	84	1	0.52	3	0.512	0.95141	2	1	NA	1	c01	V1	85	1	1
78	86	2	0.5307	1	0.6384	0.24168	2	1	1	NA	c01	V1	87	1	1
79	88	1	0.4334	1	0.7095	0.33713	1	1	0	NA	c01	V1	89	1	1
80	89	2	0.5094	3	0.4522	0.80037	1	0	NA	0	c01	V1	90	1	1
81	90	2	0.5523	3	0.5192	0.80942	1	1	NA	0	c01	V1	91	1	1
82	91	2	0.4668	1	0.9812	0.48344	2	0	0	NA	c01	V1	92	1	1
83	92	1	0.8794	3	0.4938	0.87513	2	0	NA	0	c01	V1	93	1	1
84	93	1	0.613	3	0.4563	0.81545	2	1	NA	0	c01	V1	94	1	1
85	94	2	0.6522	3	0.5206	0.78113	1	1	NA	1	c01	V1	95	1	1
86	95	1	0.6996	3	0.4594	0.68859	2	0	NA	1	c01	V1	96	1	1
87	96	2	1.0499	1	0.7725	0.7036	2	0	0	NA	c01	V1	97	1	1
88	97	2	0.3889	3	0.5339	0.76329	1	1	NA	0	c01	V1	98	1	1
89	98	2	0.3809	3	0.546	0.78796	1	0	NA	1	c01	V1	99	1	1
90	99	2	0.5009	3	0.6519	0.80076	1	1	NA	0	c01	V1	100	1	1
91	100	2	0.6016	1	0.6301	0.85072	2	0	0	NA	c01	V1	101	1	1
92	101	1	0.4212	1	0.5857	0.77504	1	1	1	NA	c01	V1	102	1	1
93	102	1	0.5498	1	0.4462	0.78248	1	1	1	NA	c01	V1	103	1	1
94	103	2	0.6217	1	0.5791	0.83187	2	0	0	NA	c01	V1	104	1	1
95	104	1	0.5689	1	0.5603	0.86498	1	0	0	NA	c01	V1	105	1	1
96	105	2	0.378	1	0.4792	0.86356	2	0	1	NA	c01	V1	106	1	1
97	106	2	0.6564	1	0.5172	0.94727	2	0	0	NA	c01	V1	107	1	1
98	107	1	0.6356	1	0.566	0.93165	1	1	0	NA	c01	V1	108	1	1
99	108	2	0.3509	1	0.5308	0.90699	2	1	1	NA	c01	V1	109	1	1
100	109	2	0.4629	3	0.6601	0.64343	1	0	NA	0	c01	V1	110	1	1
101	110	1	0.3456	4	0.7475	0.1338	2	1	NA	0	c01	V1	111	1	1
102	111	1	0.3912	1	0.5396	0.83697	1	0	1	NA	c01	V1	112	1	1
103	112	2	0.59	1	0.4516	0.80222	2	0	1	NA	c01	V1	113	1	1
104	114	1	0.3894	1	0.6218	0.78762	1	0	1	NA	c01	V1	115	1	1
105	115	2	0.6	1	0.4884	0.81119	2	0	0	NA	c01	V1	116	1	1
106	116	1	0.5144	1	0.5372	0.78486	1	0	0	NA	c01	V1	117	1	1
107	117	1	0.5348	3	0.6433	0.7935	2	0	NA	1	c01	V1	118	1	1
108	118	2	0.4634	3	0.6781	0.70155	1	0	NA	0	c01	V1	119	1	1
109	119	1	0.6623	1	0.5476	0.7408	1	1	1	NA	c01	V1	120	1	1
110	120	1	0.5149	3	0.426	0.63504	2	0	NA	1	c01	V1	121	1	1
111	121	2	0.6048	1	0.6154	0.72356	2	0	1	NA	c01	V1	122	1	1
112	122	1	0.7379	3	0.5393	0.58801	2	1	NA	1	c01	V1	123	1	1
113	123	2	1.09	3	0.632	0.55312	1	0	NA	0	c01	V1	124	1	1
114	124	1	0.7437	1	0.5093	0.50678	1	1	0	NA	c01	V1	125	1	1
115	125	2	0.7025	1	0.6164	0.60735	2	1	0	NA	c01	V1	126	1	1
116	126	2	0.6407	4	0.8227	0.30033	1	0	NA	0	c01	V1	127	1	1
117	127	1	0.6204	1	1.1499	0.71218	1	0	0	NA	c01	V1	128	1	1
118	128	1	0.7682	1	0.5114	0.71792	1	0	0	NA	c01	V1	129	1	1
119	129	2	0.5931	3	0.4916	0.51877	1	0	NA	1	c01	V1	130	1	1
120	130	1	0.7636	1	0.4952	0.74124	1	1	1	NA	c01	V1	131	1	1
121	131	1	0.8368	3	0.5902	0.5762	2	0	NA	1	c01	V1	132	1	1
122	132	1	0.7401	1	1.1231	0.84812	1	1	0	NA	c01	V1	133	1	1
123	133	1	0.7173	3	0.6189	0.59907	2	0	NA	1	c01	V1	134	1	1
124	134	2	0.713	1	0.4425	0.87476	2	0	1	NA	c01	V1	135	1	1
125	135	2	0.5594	1	0.606	0.85946	2	0	0	NA	c01	V1	136	1	1
126	137	2	0.4192	3	0.5312	0.5874	1	0	NA	1	c01	V1	138	1	1
127	138	1	0.3621	1	0.707	0.99189	1	0	1	NA	c01	V1	139	1	1
128	139	2	0.6195	1	0.4209	0.96466	2	1	1	NA	c01	V1	140	1	1
129	140	1	0.585	1	0.4933	0.8748	1	1	1	NA	c01	V1	141	1	1
130	141	1	0.7992	3	1.195	0.52644	2	1	NA	0	c01	V1	142	1	1
131	142	2	0.5477	3	0.5392	0.64905	1	0	NA	1	c01	V1	143	1	1
132	143	2	0.8799	3	0.516	0.66253	1	1	NA	1	c01	V1	144	1	1
133	144	1	0.3388	3	0.5168	0.69239	2	1	NA	0	c01	V1	145	1	1
134	145	1	0.4418	1	0.464	0.97638	1	1	1	NA	c01	V1	146	1	1
135	146	2	0.4906	3	0.5897	0.71144	1	0	NA	0	c01	V1	147	1	1
136	147	2	0.5092	3	0.5004	0.69043	1	0	NA	0	c01	V1	148	1	1
137	148	2	0.3852	3	0.5478	0.67987	1	0	NA	1	c01	V1	149	1	1
138	149	2	0.4112	1	0.4239	0.9962	2	1	1	NA	c01	V1	150	1	1
139	150	2	0.6182	3	0.5791	0.71333	1	1	NA	1	c01	V1	151	1	1
140	151	1	0.697	4	0.6777	0.59007	2	1	NA	0	c01	V1	152	1	1
141	152	1	0.4663	4	0.8953	0.59614	2	0	NA	0	c01	V1	153	1	1
142	153	2	0.5774	3	0.7334	0.65797	1	1	NA	0	c01	V1	154	1	1
143	154	2	0.6263	3	0.6007	0.59264	1	1	NA	1	c01	V1	155	1	1
144	155	1	0.6929	1	0.3882	0.9478	1	1	0	NA	c01	V1	156	1	1
145	156	2	0.7403	3	0.6169	0.59125	1	0	NA	0	c01	V1	157	1	1
146	157	1	1.0555	1	0.4813	0.93855	1	1	1	NA	c01	V1	158	1	1
147	158	1	0.6359	1	0.4771	0.93108	1	0	1	NA	c01	V1	159	1	1
148	159	2	0.8078	1	0.458	0.95522	2	1	0	NA	c01	V1	160	1	1
149	160	1	1.1474	3	0.6484	0.55463	2	1	NA	0	c01	V1	161	1	1
150	161	1	0.6089	1	0.4935	0.97604	1	0	0	NA	c01	V1	162	1	1
151	162	1	0.6217	3	0.9488	0.6463	2	0	NA	0	c01	V1	163	1	1
152	163	2	0.6686	3	0.656	0.61384	1	0	NA	1	c01	V1	164	1	1
153	164	1	0.6274	1	0.5374	0.90262	1	1	0	NA	c01	V1	165	1	1
154	165	1	0.5924	1	0.5266	0.86881	1	1	0	NA	c01	V1	166	1	1
155	166	1	0.5442	3	0.604	0.58027	2	0	NA	0	c01	V1	167	1	1
156	167	2	0.5115	3	0.549	0.59378	1	0	NA	1	c01	V1	168	1	1
157	169	2	0.7631	3	0.6442	0.53953	1	1	NA	0	c01	V1	170	1	1
158	170	1	0.6085	1	0.4522	0.73086	1	1	1	NA	c01	V1	171	1	1
159	171	1	0.7256	3	0.6359	0.51103	2	0	NA	0	c01	V1	172	1	1
160	172	1	0.7253	1	0.39	0.8534	1	1	1	NA	c01	V1	173	1	1
161	173	2	1.0457	3	0.6237	0.51797	1	0	NA	1	c01	V1	174	1	1
162	174	1	0.4227	1	0.3921	0.76632	1	0	1	NA	c01	V1	175	1	1
163	175	1	0.6193	1	0.4085	0.77704	1	1	1	NA	c01	V1	176	1	1
164	176	1	0.5581	1	0.4425	0.80056	1	0	1	NA	c01	V1	177	1	1
165	177	1	0.4908	1	0.5292	0.82747	1	0	0	NA	c01	V1	178	1	1
166	178	2	0.5826	1	0.4923	0.80021	2	0	1	NA	c01	V1	179	1	1
167	179	1	0.6059	1	0.6598	0.8718	1	0	0	NA	c01	V1	180	1	1
168	180	2	1.105	3	0.9535	0.63403	1	0	NA	1	c01	V1	181	1	1
169	181	1	0.7377	1	0.4903	0.77265	1	0	1	NA	c01	V1	182	1	1
170	182	1	0.5547	1	0.5274	0.84363	1	1	0	NA	c01	V1	183	1	1
171	183	2	0.637	1	0.4549	0.78138	2	0	1	NA	c01	V1	184	1	1
172	184	1	0.6342	1	0.3886	0.79058	1	1	1	NA	c01	V1	185	1	1
173	185	1	0.4301	1	0.4419	0.72693	1	0	0	NA	c01	V1	186	1	1
174	186	1	0.6556	1	0.4642	0.67905	1	1	0	NA	c01	V1	187	1	1
175	187	1	0.6835	4	1.0866	0.39304	2	1	NA	0	c01	V1	188	1	1
176	188	1	0.5548	1	0.5479	0.6991	1	0	1	NA	c01	V1	189	1	1
177	189	2	0.4485	1	0.5868	0.65565	2	1	1	NA	c01	V1	190	1	1
178	190	1	0.6338	1	0.5229	0.59035	1	0	1	NA	c01	V1	191	1	1
179	192	1	0.5608	3	1.2146	0.43655	2	1	NA	0	c01	V1	193	1	1
180	193	2	0.6284	2	0.6654	0.55606	2	0	1	NA	c01	V1	194	1	1
181	194	1	0.6376	3	0.9783	0.49107	2	1	NA	1	c01	V1	195	1	1
182	195	2	0.5657	4	0.9236	0.5458	1	0	NA	1	c01	V1	196	1	1
183	196	2	0.6248	4	0.829	0.62584	1	1	NA	0	c01	V1	197	1	1
184	197	1	0.4826	2	1.261	0.65973	1	1	0	NA	c01	V1	198	1	1
185	201	1	0.4879	2	0.8785	0.6612	1	0	1	NA	c01	V1	202	1	1
186	202	2	0.715	1	0.622	0.50606	2	0	0	NA	c01	V1	203	1	1
187	203	1	0.4255	2	0.7956	0.76376	1	1	1	NA	c01	V1	204	1	1
188	204	1	0.4722	2	0.5107	0.73521	1	1	1	NA	c01	V1	205	1	1
189	206	1	0.8543	2	0.9428	0.6563	1	1	1	NA	c01	V1	207	1	1
190	208	2	0.4035	3	0.5189	0.69336	1	1	NA	0	c01	V1	209	1	1
191	209	1	0.4952	1	0.5449	0.5412	1	1	0	NA	c01	V1	210	1	1
192	210	2	0.6115	4	0.8262	0.5953	1	0	NA	0	c01	V1	211	1	1
193	212	2	0.948	1	0.6846	0.55482	2	1	0	NA	c01	V1	213	1	1
194	213	2	0.4855	2	0.6177	0.55729	2	1	1	NA	c01	V1	214	1	1
195	214	1	0.9875	2	0.5689	0.53913	1	1	0	NA	c01	V1	215	1	1
196	215	1	0.7699	2	1.0798	0.51125	1	0	1	NA	c01	V1	216	1	1
197	216	1	0.7071	1	0.796	0.56503	1	1	1	NA	c01	V1	217	1	1
198	217	2	0.7122	4	1.065	0.35334	1	0	NA	1	c01	V1	218	1	1
199	218	1	0.5445	2	1.0033	0.61199	1	1	0	NA	c01	V1	219	1	1
200	219	2	0.9496	3	0.832	0.63394	1	1	NA	0	c01	V1	220	1	1
201	221	2	0.7541	3	0.884	0.60998	1	0	NA	1	c01	V1	222	1	1
202	222	2	0.6909	4	0.5291	0.2542	1	1	NA	0	c01	V1	223	1	1
203	223	2	0.5048	3	0.7498	0.62082	1	1	NA	0	c01	V1	224	1	1
204	224	1	0.4934	2	0.6455	0.6108	1	1	0	NA	c01	V1	225	1	1
205	225	2	0.6437	3	1.1007	0.70103	1	0	NA	0	c01	V1	226	1	1
206	226	2	0.8999	3	0.7319	0.76092	1	1	NA	1	c01	V1	227	1	1
207	227	1	0.7213	2	0.8207	0.67472	1	0	0	NA	c01	V1	228	1	1
208	228	2	0.458	1	0.7298	0.30773	2	1	1	NA	c01	V1	229	1	1
209	229	1	0.8237	2	0.8166	0.60454	1	1	0	NA	c01	V1	230	1	1
210	230	2	1.0085	3	0.5365	0.64931	1	1	NA	1	c01	V1	231	1	1
211	231	1	0.6036	2	0.6474	0.7365	1	1	0	NA	c01	V1	232	1	1
212	232	1	0.4167	3	0.5893	0.62161	2	1	NA	1	c01	V1	233	1	1
213	233	1	0.4443	2	0.6323	0.63247	1	1	0	NA	c01	V1	234	1	1
214	234	1	0.4863	2	0.8408	0.63721	1	1	0	NA	c01	V1	235	1	1
215	235	2	0.5537	4	0.4772	0.47938	1	0	NA	1	c01	V1	236	1	1
216	236	1	0.4675	2	1.1025	0.56434	1	1	1	NA	c01	V1	237	1	1
217	238	2	0.5838	2	0.6302	0.48291	2	0	0	NA	c01	V1	239	1	1
218	239	2	0.6957	1	0.6979	0.50241	2	0	1	NA	c01	V1	240	1	1
219	240	2	0.7726	3	0.883	0.64188	1	1	NA	1	c01	V1	241	1	1
220	241	1	0.8232	2	1.0511	0.62199	1	0	1	NA	c01	V1	242	1	1
221	243	2	0.7428	3	1.1292	0.52162	1	0	NA	1	c01	V1	244	1	1
222	244	2	1.0198	3	0.772	0.43081	1	0	NA	1	c01	V1	245	1	1
223	245	2	0.5847	3	0.575	0.274	1	0	NA	0	c01	V1	246	1	1
224	246	1	0.5272	2	0.694	0.58154	1	0	1	NA	c01	V1	247	1	1
225	247	1	0.5452	1	0.9963	0.57202	1	0	0	NA	c01	V1	248	1	1
226	248	2	0.5949	4	0.6541	0.79929	1	0	NA	0	c01	V1	249	1	1
227	249	2	0.4485	2	0.8977	0.58226	2	0	0	NA	c01	V1	250	1	1
228	250	1	0.7274	4	0.8161	0.81175	2	1	NA	1	c01	V1	251	1	1
229	251	2	0.8391	4	0.6253	0.81808	1	0	NA	1	c01	V1	252	1	1
230	252	2	0.7034	4	0.4143	0.94365	1	0	NA	1	c01	V1	253	1	1
231	253	1	0.5409	4	0.4331	0.97383	2	1	NA	1	c01	V1	254	1	1
232	254	1	0.5257	2	0.7534	0.6977	1	1	1	NA	c01	V1	255	1	1
233	255	2	0.6763	4	0.4213	0.98384	1	1	NA	1	c01	V1	256	1	1
234	256	2	0.5532	4	0.5151	0.95467	1	1	NA	1	c01	V1	257	1	1
235	257	2	0.5824	2	0.8251	0.77843	2	0	1	NA	c01	V1	258	1	1
236	258	2	0.6727	4	0.7638	0.82756	1	0	NA	1	c01	V1	259	1	1
237	260	2	0.9134	4	0.6943	0.75126	1	0	NA	1	c01	V1	261	1	1
238	261	2	0.5794	1	1.0234	0.58392	2	1	1	NA	c01	V1	262	1	1
239	262	2	0.7954	4	0.8453	0.76286	1	1	NA	0	c01	V1	263	1	1
240	264	2	0.686	4	0.6243	0.75504	1	1	NA	1	c01	V1	265	1	1
241	265	2	0.761	4	0.4859	0.73278	1	1	NA	1	c01	V1	266	1	1
242	266	1	0.5756	4	0.5578	0.6909	2	0	NA	1	c01	V1	268	1	1
243	267	2	0.6617	4	0.4479	0.70433	1	0	NA	0	c01	V1	269	1	1
244	268	2	0.4622	4	0.5691	0.81008	1	1	NA	1	c01	V1	271	1	1
245	269	2	0.6331	2	0.6097	0.55102	2	1	0	NA	c01	V1	272	1	1
246	270	1	0.7022	2	0.83	0.53788	1	1	0	NA	c01	V1	273	1	1
247	271	2	0.6379	4	0.607	0.85964	1	1	NA	0	c01	V1	274	1	1
248	272	2	0.6393	4	0.4497	0.87674	1	1	NA	1	c01	V1	275	1	1
249	273	1	0.5699	2	0.9438	0.41619	1	1	0	NA	c01	V1	276	1	1
250	274	1	0.7468	1	1.0671	0.66043	1	1	1	NA	c01	V1	277	1	1
251	275	2	0.598	2	1.0729	0.63429	2	1	0	NA	c01	V1	278	1	1
252	276	2	0.5138	4	0.522	0.93965	1	1	NA	1	c01	V1	279	1	1
253	277	2	0.5552	2	0.8184	0.62857	2	0	0	NA	c01	V1	280	1	1
254	278	2	0.529	4	0.4939	0.91462	1	1	NA	1	c01	V1	281	1	1
255	279	2	0.9172	1	0.8541	0.76611	2	1	1	NA	c01	V1	282	1	1
256	280	1	0.5697	1	0.7071	0.67525	1	1	1	NA	c01	V1	283	1	1
257	283	2	0.8187	4	0.6945	0.90505	1	1	NA	1	c01	V1	286	1	1
258	284	1	0.6548	4	0.6113	0.82364	2	1	NA	0	c01	V1	287	1	1
259	287	1	0.6289	1	0.7619	0.55584	1	0	1	NA	c01	V1	290	1	1
260	288	1	0.657	2	0.901	0.63753	1	1	1	NA	c01	V1	291	1	1
261	289	2	0.7709	4	0.5337	0.8441	1	1	NA	1	c01	V1	292	1	1
262	290	2	0.8223	4	0.6164	0.8356	1	0	NA	0	c01	V1	293	1	1
263	291	2	0.9001	4	0.5463	0.8703	1	0	NA	0	c01	V1	294	1	1
264	292	1	0.7835	4	0.7511	0.81283	2	1	NA	1	c01	V1	295	1	1
265	293	2	0.7717	2	0.9318	0.65798	2	1	1	NA	c01	V1	296	1	1
266	294	2	0.5836	4	0.5174	0.87657	1	1	NA	1	c01	V1	297	1	1
267	295	2	0.6571	4	0.5418	0.81435	1	0	NA	0	c01	V1	298	1	1
268	296	2	0.634	4	0.7832	0.6652	1	0	NA	0	c01	V1	299	1	1
269	297	1	0.3342	2	0.9458	0.70711	1	1	1	NA	c01	V1	300	1	1
270	298	1	0.6153	1	1.1067	0.6824	1	0	1	NA	c01	V1	301	1	1
271	299	2	0.5373	4	0.8701	0.45675	1	0	NA	1	c01	V1	302	1	1
272	300	1	0.5501	2	1.0129	0.84164	1	1	1	NA	c01	V1	303	1	1
273	1	2	0.7573	2	0.6659	0.84164	2	1	0	NA	c01	V2	1	0	1
274	2	2	0.7803	3	1.0762	0.14273	1	0	NA	0	c01	V2	2	0	1
275	4	1	0.7062	1	0.5459	0.71213	1	1	0	NA	c01	V2	4	0	1
276	7	2	0.958	3	0.8418	0.13931	1	0	NA	0	c01	V2	7	0	1
277	9	2	0.4529	1	0.8441	0.83078	2	1	0	NA	c01	V2	9	0	1
278	10	2	0.6157	4	0.5742	0.8703	1	0	NA	0	c01	V2	10	0	1
279	11	1	0.6441	2	1.0729	0.54565	1	0	0	NA	c01	V2	11	0	1
280	12	2	0.7206	3	0.8265	0.02727	1	1	NA	0	c01	V2	12	0	1
281	13	2	0.609	3	0.4642	0.00016683	1	0	NA	0	c01	V2	13	0	1
282	15	1	0.7214	1	1.0594	0.57803	1	1	1	NA	c01	V2	15	0	1
283	17	2	1.0779	3	0.6641	0.0032036	1	1	NA	0	c01	V2	17	0	1
284	18	2	1.087	4	0.4966	0.90505	1	0	NA	0	c01	V2	18	0	1
285	19	2	1.0638	4	0.5216	0.87122	1	0	NA	0	c01	V2	19	0	1
286	20	2	0.7626	4	1.0609	0.88326	1	0	NA	1	c01	V2	20	0	1
287	21	2	0.9488	2	0.6905	0.62237	2	1	0	NA	c01	V2	21	0	1
288	22	2	0.7871	4	0.7233	0.87633	1	0	NA	1	c01	V2	22	0	1
289	23	2	0.6247	4	0.6299	0.91462	1	0	NA	0	c01	V2	23	0	1
290	25	2	0.8019	2	0.6343	0.57699	2	1	1	NA	c01	V2	25	0	1
291	26	2	0.8549	4	1.0597	0.94497	1	0	NA	1	c01	V2	26	0	1
292	27	2	0.9278	4	0.808	0.9829	1	0	NA	1	c01	V2	27	0	1
293	28	2	0.5693	4	0.4975	0.92339	1	0	NA	1	c01	V2	28	0	1
294	30	2	0.582	2	0.5188	0.4778	2	0	1	NA	c01	V2	30	0	1
295	31	2	1.0856	2	0.6517	0.53788	2	1	1	NA	c01	V2	31	0	1
296	32	2	0.8492	3	0.9111	0.12909	1	0	NA	0	c01	V2	32	0	1
297	33	1	0.6409	2	0.5947	0.53392	1	1	0	NA	c01	V2	33	0	1
298	34	2	0.978	2	0.4713	0.6611	2	0	0	NA	c01	V2	34	0	1
299	35	2	0.7584	2	0.5106	0.71629	2	1	0	NA	c01	V2	35	0	1
300	36	2	1.0718	4	0.543	0.73278	1	1	NA	0	c01	V2	36	0	1
301	37	2	0.7901	4	0.5387	0.75504	1	0	NA	0	c01	V2	37	0	1
302	38	2	0.808	2	1.0198	0.76856	2	0	0	NA	c01	V2	38	0	1
303	40	2	0.7898	4	0.8081	0.71357	1	0	NA	0	c01	V2	40	0	1
304	41	1	0.4933	2	0.5131	0.65412	1	0	1	NA	c01	V2	41	0	1
305	42	1	0.8854	2	0.6169	0.71247	1	1	1	NA	c01	V2	42	0	1
306	43	2	0.5926	2	0.8323	0.75589	2	1	1	NA	c01	V2	43	0	1
307	44	2	0.9986	4	0.5598	0.9301	1	0	NA	1	c01	V2	44	0	1
308	45	2	0.7653	4	0.8615	0.95467	1	0	NA	0	c01	V2	45	0	1
309	46	2	0.7628	4	0.5196	0.98384	1	1	NA	1	c01	V2	46	0	1
310	47	2	0.9006	2	0.6805	0.6977	2	1	0	NA	c01	V2	47	0	1
311	48	2	0.671	4	0.5159	0.97383	1	1	NA	0	c01	V2	48	0	1
312	49	2	0.7164	4	0.579	0.94365	1	0	NA	0	c01	V2	49	0	1
313	50	2	0.8152	4	0.6834	0.81808	1	0	NA	0	c01	V2	50	0	1
314	51	2	0.8639	4	0.5186	0.81175	1	0	NA	0	c01	V2	51	0	1
315	52	2	0.6392	4	0.8642	0.78752	1	0	NA	1	c01	V2	52	0	1
316	53	2	0.9821	2	0.5222	0.54852	2	1	1	NA	c01	V2	53	0	1
317	54	2	0.6378	4	0.9278	0.82474	1	1	NA	1	c01	V2	54	0	1
318	55	2	0.7186	4	0.457	0.78196	1	1	NA	0	c01	V2	55	0	1
319	56	2	0.7007	2	0.5896	0.6613	2	1	0	NA	c01	V2	56	0	1
320	57	1	0.5603	4	0.5832	0.72176	2	1	NA	0	c01	V2	57	0	1
321	58	2	0.8423	4	0.4733	0.5933	1	0	NA	1	c01	V2	58	0	1
322	59	2	0.9107	3	1.0745	0.61906	1	1	NA	0	c01	V2	59	0	1
323	60	2	1.0117	4	0.4774	0.51218	1	0	NA	1	c01	V2	60	0	1
324	61	2	0.8036	4	0.9461	0.52081	1	1	NA	1	c01	V2	61	0	1
325	62	1	0.5794	4	0.7833	0.4907	2	1	NA	1	c01	V2	62	0	1
326	64	2	0.9712	2	0.513	0.51391	2	0	1	NA	c01	V2	64	0	1
327	65	2	0.667	3	0.6042	0.63218	1	0	NA	1	c01	V2	65	0	1
328	66	1	0.8333	1	0.6181	0.39541	1	1	0	NA	c01	V2	66	0	1
329	67	2	0.8633	4	0.7725	0.37327	1	0	NA	0	c01	V2	67	0	1
330	68	1	0.9744	3	0.6193	0.61364	2	1	NA	1	c01	V2	68	0	1
331	69	2	0.5062	3	0.8926	0.62161	1	0	NA	0	c01	V2	69	0	1
332	70	2	0.8377	1	0.5129	0.39714	2	1	1	NA	c01	V2	70	0	1
333	71	1	0.4652	2	0.4941	0.66693	1	1	1	NA	c01	V2	71	0	1
334	72	2	0.6693	1	1.0345	0.29155	2	1	0	NA	c01	V2	72	0	1
335	74	1	0.5017	1	0.423	0.31965	1	1	1	NA	c01	V2	74	0	1
336	75	1	0.6151	2	0.3915	0.594	1	1	1	NA	c01	V2	75	0	1
337	77	2	0.6211	3	0.4864	0.68586	1	0	NA	0	c01	V2	77	0	1
338	78	2	0.6114	3	0.5745	0.62082	1	0	NA	1	c01	V2	78	0	1
339	79	1	0.8106	1	0.4677	0.47266	1	1	0	NA	c01	V2	79	0	1
340	80	1	0.709	2	0.5323	0.63702	1	1	0	NA	c01	V2	80	0	1
341	81	2	1.0005	3	0.8567	0.65687	1	1	NA	1	c01	V2	81	0	1
342	82	1	0.7284	3	0.5257	0.63394	2	1	NA	1	c01	V2	82	0	1
343	83	1	0.6406	1	0.4815	0.50128	1	0	1	NA	c01	V2	83	0	1
344	84	2	0.8187	2	0.5949	0.59088	2	0	1	NA	c01	V2	84	0	1
345	85	1	0.8719	2	0.7309	0.59422	1	0	1	NA	c01	V2	85	0	1
346	86	2	0.7666	2	0.5834	0.51125	2	0	0	NA	c01	V2	86	0	1
347	87	1	0.7459	1	0.7198	0.62415	1	1	1	NA	c01	V2	87	0	1
348	88	1	0.5198	1	0.891	0.58729	1	1	0	NA	c01	V2	88	0	1
349	89	1	0.6183	1	0.5199	0.55482	1	0	0	NA	c01	V2	89	0	1
350	90	1	0.5936	2	0.5939	0.53131	1	0	0	NA	c01	V2	90	0	1
351	91	1	0.7231	3	0.4036	0.6618	2	1	NA	1	c01	V2	91	0	1
352	92	2	0.8366	1	0.7468	0.5412	2	0	0	NA	c01	V2	92	0	1
353	93	1	0.7363	4	0.8254	0.6362	2	0	NA	0	c01	V2	93	0	1
354	94	1	0.7434	2	0.8251	0.65045	1	0	0	NA	c01	V2	94	0	1
355	95	2	0.6351	2	0.6793	0.6563	2	0	0	NA	c01	V2	95	0	1
356	96	2	0.7744	2	0.5473	0.7202	2	1	0	NA	c01	V2	96	0	1
357	97	2	0.8485	4	0.6438	0.62529	1	0	NA	0	c01	V2	97	0	1
358	98	1	0.8125	2	0.4389	0.76376	1	1	1	NA	c01	V2	98	0	1
359	99	2	0.663	4	0.6194	0.61325	1	1	NA	0	c01	V2	99	0	1
360	100	1	0.593	4	0.4707	0.61311	2	1	NA	0	c01	V2	100	0	1
361	101	1	0.85	1	0.6034	0.43273	1	1	1	NA	c01	V2	101	0	1
362	102	1	0.4882	2	0.8126	0.67462	1	1	0	NA	c01	V2	102	0	1
363	103	2	0.6271	2	0.7979	0.70153	2	0	0	NA	c01	V2	103	0	1
364	104	1	0.6367	2	0.4438	0.65973	1	1	1	NA	c01	V2	104	0	1
365	105	2	0.8839	2	0.5523	0.6831	2	1	1	NA	c01	V2	105	0	1
366	107	1	0.832	2	0.8729	0.6293	1	0	0	NA	c01	V2	107	0	1
367	108	2	0.8994	2	0.4742	0.55606	2	0	0	NA	c01	V2	108	0	1
368	109	2	0.9429	4	0.5254	0.53084	1	1	NA	1	c01	V2	109	0	1
369	110	2	0.987	1	0.5569	0.51595	2	1	1	NA	c01	V2	110	0	1
370	113	1	0.69	2	0.5788	0.47678	1	1	1	NA	c01	V2	113	0	1
371	115	2	0.7095	2	0.716	0.40559	2	0	1	NA	c01	V2	115	0	1
372	116	2	0.545	3	0.551	0.49304	1	0	NA	1	c01	V2	116	0	1
373	117	2	0.7939	1	0.7272	0.79058	2	0	0	NA	c01	V2	117	0	1
374	118	2	1.0323	3	0.679	0.55548	1	1	NA	1	c01	V2	118	0	1
375	120	2	0.6679	1	0.6835	0.77265	2	0	0	NA	c01	V2	120	0	1
376	121	1	0.8109	3	0.5879	0.63403	2	1	NA	0	c01	V2	121	0	1
377	122	2	0.5592	1	0.4225	0.8718	2	0	0	NA	c01	V2	122	0	1
378	123	2	0.6891	3	0.7619	0.63343	1	1	NA	1	c01	V2	123	0	1
379	124	2	0.5723	3	0.7814	0.66353	1	0	NA	0	c01	V2	124	0	1
380	125	2	0.5785	1	0.5299	0.80056	2	0	1	NA	c01	V2	125	0	1
381	126	1	0.5378	2	0.3301	0.31513	1	1	1	NA	c01	V2	126	0	1
382	127	2	0.869	3	0.5509	0.57323	1	0	NA	0	c01	V2	127	0	1
383	128	1	0.5424	1	0.5435	0.79942	1	1	0	NA	c01	V2	128	0	1
384	129	2	0.7529	4	1.0973	0.54786	1	0	NA	1	c01	V2	129	0	1
385	130	2	0.6619	3	0.6967	0.51103	1	0	NA	1	c01	V2	130	0	1
386	131	2	0.5076	1	0.8461	0.73086	2	1	0	NA	c01	V2	131	0	1
387	132	2	0.6432	4	0.9834	0.54485	1	1	NA	0	c01	V2	132	0	1
388	133	2	0.4111	1	0.4292	0.76689	2	1	0	NA	c01	V2	133	0	1
389	134	2	0.4166	1	0.8053	0.81641	2	1	1	NA	c01	V2	134	0	1
390	135	2	0.5308	1	0.4235	0.84606	2	1	0	NA	c01	V2	135	0	1
391	136	2	0.6423	4	0.8583	0.44369	1	0	NA	0	c01	V2	136	0	1
392	137	2	0.3251	4	0.7562	0.46478	1	1	NA	0	c01	V2	137	0	1
393	138	2	0.6027	3	0.5147	0.61384	1	0	NA	0	c01	V2	138	0	1
394	139	2	0.6347	1	0.6718	0.97957	2	1	1	NA	c01	V2	139	0	1
395	140	2	0.5285	3	0.8148	0.58339	1	1	NA	1	c01	V2	140	0	1
396	141	2	0.5276	1	0.6637	0.99636	2	0	1	NA	c01	V2	141	0	1
397	142	2	0.6045	3	0.6902	0.49505	1	1	NA	1	c01	V2	142	0	1
398	143	2	0.6325	3	0.58	0.56545	1	0	NA	1	c01	V2	143	0	1
399	144	2	0.7997	1	0.5778	0.93855	2	0	1	NA	c01	V2	144	0	1
400	145	2	0.4777	3	0.8395	0.59125	1	0	NA	1	c01	V2	145	0	1
401	146	1	0.2768	1	0.3979	0.9478	1	0	1	NA	c01	V2	146	0	1
402	147	2	0.3502	3	0.5362	0.59264	1	0	NA	0	c01	V2	147	0	1
403	149	2	0.3222	1	0.4753	0.96451	2	0	1	NA	c01	V2	149	0	1
404	150	1	0.313	1	0.4501	0.90858	1	0	0	NA	c01	V2	150	0	1
405	151	1	0.7987	3	0.7616	0.71333	2	0	NA	1	c01	V2	151	0	1
406	152	2	0.4768	1	0.5473	0.9962	2	0	1	NA	c01	V2	152	0	1
407	153	1	0.5685	1	0.435	0.96104	1	0	0	NA	c01	V2	153	0	1
408	154	1	0.4052	1	0.4489	0.94229	1	1	0	NA	c01	V2	154	0	1
409	155	1	0.3749	1	0.4531	0.97125	1	1	1	NA	c01	V2	155	0	1
410	156	1	0.2878	1	0.5572	0.97638	1	1	0	NA	c01	V2	156	0	1
411	157	1	0.2694	1	0.4103	0.95082	1	1	0	NA	c01	V2	157	0	1
412	158	1	0.234	1	0.3331	0.90505	1	0	1	NA	c01	V2	158	0	1
413	159	1	0.4314	3	1.0328	0.64905	2	1	NA	0	c01	V2	159	0	1
414	160	2	0.4722	1	0.4522	0.91142	2	1	1	NA	c01	V2	160	0	1
415	161	2	0.5545	4	0.7665	0.30589	1	0	NA	1	c01	V2	161	0	1
416	162	1	0.5172	3	0.9064	0.43382	2	1	NA	0	c01	V2	162	0	1
417	163	1	0.3423	1	0.4428	0.99189	1	0	0	NA	c01	V2	163	0	1
418	164	2	0.442	3	0.9307	0.5874	1	1	NA	1	c01	V2	164	0	1
419	165	2	0.4216	3	0.8168	0.70083	1	1	NA	0	c01	V2	165	0	1
420	166	2	0.586	1	0.3906	0.85946	2	0	0	NA	c01	V2	166	0	1
421	168	2	0.61	1	0.4023	0.89834	2	0	1	NA	c01	V2	168	0	1
422	169	2	0.897	3	0.8301	0.57772	1	0	NA	0	c01	V2	169	0	1
423	170	1	0.6454	1	0.413	0.8133	1	1	1	NA	c01	V2	170	0	1
424	171	1	0.8761	3	0.6853	0.51961	2	1	NA	0	c01	V2	171	0	1
425	173	1	0.4528	1	0.3961	0.71792	1	0	0	NA	c01	V2	173	0	1
426	174	1	0.5479	1	0.8171	0.71218	1	0	1	NA	c01	V2	174	0	1
427	175	2	0.3579	3	0.7261	0.6681	1	0	NA	1	c01	V2	175	0	1
428	176	2	0.5832	3	0.7803	0.67676	1	1	NA	0	c01	V2	176	0	1
429	178	2	0.5515	1	0.5864	0.65983	2	0	1	NA	c01	V2	178	0	1
430	179	1	0.6683	1	0.6652	0.64797	1	1	1	NA	c01	V2	179	0	1
431	181	1	0.5246	1	0.5233	0.76324	1	0	0	NA	c01	V2	181	0	1
432	182	1	0.5126	1	0.6687	0.7408	1	0	1	NA	c01	V2	182	0	1
433	183	2	0.5446	1	0.5156	0.83101	2	1	0	NA	c01	V2	183	0	1
434	184	2	0.8474	3	0.6966	0.7935	1	0	NA	0	c01	V2	184	0	1
435	185	2	0.5557	3	0.5581	0.78526	1	0	NA	1	c01	V2	185	0	1
436	186	2	0.587	3	0.3924	0.71433	1	0	NA	1	c01	V2	186	0	1
437	187	2	0.2186	1	0.7968	0.78762	2	1	0	NA	c01	V2	187	0	1
438	188	2	0.5667	3	0.4066	0.78863	1	0	NA	1	c01	V2	188	0	1
439	189	2	0.4001	1	0.5764	0.80222	2	0	1	NA	c01	V2	189	0	1
440	190	2	0.3701	3	0.6742	0.66531	1	0	NA	1	c01	V2	190	0	1
441	191	2	0.5317	3	0.7299	0.64877	1	0	NA	1	c01	V2	191	0	1
442	192	2	0.3968	1	0.4843	0.81653	2	1	0	NA	c01	V2	192	0	1
443	193	2	0.3412	1	0.6136	0.90699	2	0	0	NA	c01	V2	193	0	1
444	194	1	0.4893	3	0.5313	0.62211	2	0	NA	0	c01	V2	194	0	1
445	195	2	0.2184	3	0.6237	0.58504	1	0	NA	1	c01	V2	195	0	1
446	196	2	0.6394	3	0.6445	0.70935	1	0	NA	0	c01	V2	196	0	1
447	197	2	0.416	3	0.6432	0.72621	1	1	NA	1	c01	V2	197	0	1
448	198	1	0.5005	1	0.4679	0.83187	1	1	1	NA	c01	V2	198	0	1
449	199	1	0.5528	3	0.5432	0.75703	2	1	NA	1	c01	V2	199	0	1
450	200	1	0.5989	1	0.774	0.77504	1	1	0	NA	c01	V2	200	0	1
451	201	1	0.4157	1	0.4459	0.85072	1	0	0	NA	c01	V2	201	0	1
452	202	2	0.5513	1	0.3811	0.85191	2	1	0	NA	c01	V2	202	0	1
453	203	2	0.5832	3	0.8342	0.78796	1	1	NA	0	c01	V2	203	0	1
454	205	2	0.305	3	0.5035	0.7127	1	1	NA	1	c01	V2	205	0	1
455	206	2	0.4923	3	0.5365	0.68859	1	0	NA	1	c01	V2	206	0	1
456	207	2	0.4871	3	0.717	0.78113	1	1	NA	0	c01	V2	207	0	1
457	208	2	0.5294	3	0.566	0.81545	1	1	NA	1	c01	V2	208	0	1
458	209	1	0.2641	1	0.5165	0.55011	1	1	1	NA	c01	V2	209	0	1
459	210	2	0.2652	3	0.6437	0.80035	1	1	NA	1	c01	V2	210	0	1
460	211	1	0.3652	1	0.5462	0.44134	1	1	0	NA	c01	V2	211	0	1
461	212	2	0.4505	2	0.9599	0.26996	2	0	0	NA	c01	V2	212	0	1
462	213	1	0.4041	3	0.6348	0.96133	2	0	NA	1	c01	V2	213	0	1
463	214	1	0.5664	2	0.3422	0.14376	1	1	1	NA	c01	V2	214	0	1
464	215	1	0.3143	1	0.7025	0.24168	1	0	0	NA	c01	V2	215	0	1
465	216	2	0.5525	3	0.5869	0.97663	1	0	NA	1	c01	V2	216	0	1
466	217	2	0.7936	3	0.6863	0.95141	1	1	NA	1	c01	V2	217	0	1
467	218	2	0.4051	3	0.5532	0.94606	1	1	NA	1	c01	V2	218	0	1
468	219	2	0.4712	3	0.5842	0.85673	1	0	NA	1	c01	V2	219	0	1
469	220	2	0.5094	3	0.3981	0.85991	1	0	NA	1	c01	V2	220	0	1
470	221	2	0.9152	3	0.5	0.88199	1	1	NA	1	c01	V2	221	0	1
471	222	2	0.6813	3	0.8105	0.87697	1	0	NA	0	c01	V2	222	0	1
472	223	2	0.7544	3	0.5702	0.9885	1	0	NA	1	c01	V2	223	0	1
473	224	2	0.9723	3	1.1025	0.98862	1	1	NA	1	c01	V2	224	0	1
474	225	2	0.5681	3	0.6698	0.95612	1	1	NA	0	c01	V2	225	0	1
475	226	2	0.7677	3	0.4688	0.9915	1	1	NA	0	c01	V2	226	0	1
476	227	2	0.6466	3	0.4123	0.9062	1	1	NA	0	c01	V2	227	0	1
477	228	2	0.6834	1	0.9993	0.52409	2	0	0	NA	c01	V2	228	0	1
478	229	1	0.3003	2	0.971	0.11409	1	0	0	NA	c01	V2	229	0	1
479	230	1	0.4665	2	0.6815	0.22661	1	0	1	NA	c01	V2	230	0	1
480	231	1	0.8336	1	0.5569	0.69025	1	1	1	NA	c01	V2	231	0	1
481	232	2	0.5333	1	0.9439	0.68816	2	0	1	NA	c01	V2	232	0	1
482	233	2	0.6443	3	0.507	0.97356	1	1	NA	0	c01	V2	233	0	1
483	234	2	0.6905	3	0.5791	0.9116	1	0	NA	0	c01	V2	234	0	1
484	235	2	0.5219	3	0.5224	0.83233	1	1	NA	0	c01	V2	235	0	1
485	236	2	0.6853	3	0.815	0.76482	1	0	NA	0	c01	V2	236	0	1
486	239	2	0.6208	1	0.911	0.7931	2	0	1	NA	c01	V2	239	0	1
487	240	2	0.6533	3	0.5648	0.5639	1	1	NA	1	c01	V2	240	0	1
488	241	2	0.4159	3	0.696	0.56977	1	0	NA	0	c01	V2	241	0	1
489	242	1	0.5026	1	0.5729	0.61545	1	1	0	NA	c01	V2	242	0	1
490	243	1	0.8573	1	0.4963	0.60666	1	1	0	NA	c01	V2	243	0	1
491	244	2	0.8289	3	0.7772	0.59131	1	0	NA	1	c01	V2	244	0	1
492	245	2	0.4777	3	0.8057	0.64404	1	1	NA	1	c01	V2	245	0	1
493	246	2	0.6276	3	0.8666	0.56883	1	0	NA	0	c01	V2	246	0	1
494	247	2	0.6217	3	0.8035	0.60383	1	1	NA	0	c01	V2	247	0	1
495	248	1	0.9439	1	0.4072	0.63793	1	0	0	NA	c01	V2	248	0	1
496	249	2	0.6779	2	0.7581	0.077902	2	0	1	NA	c01	V2	249	0	1
497	250	2	0.606	1	0.4944	0.69993	2	0	0	NA	c01	V2	250	0	1
498	251	1	0.6844	1	0.803	0.73751	1	1	1	NA	c01	V2	251	0	1
499	252	2	0.5981	3	0.9014	0.59949	1	1	NA	0	c01	V2	252	0	1
500	253	1	0.8079	3	0.7075	0.65727	2	1	NA	1	c01	V2	253	0	1
501	254	2	0.6469	3	0.8568	0.66818	1	0	NA	0	c01	V2	254	0	1
502	257	2	0.5604	1	0.9648	0.9111	2	1	0	NA	c01	V2	257	0	1
503	258	2	0.5151	3	0.5583	0.68957	1	0	NA	0	c01	V2	258	0	1
504	259	2	0.5788	1	0.541	0.91768	2	0	1	NA	c01	V2	259	0	1
505	260	2	0.6301	3	0.6691	0.81364	1	0	NA	1	c01	V2	260	0	1
506	261	2	0.6284	1	0.4565	0.75621	2	0	1	NA	c01	V2	261	0	1
507	262	1	0.6465	1	0.5195	0.68993	1	1	1	NA	c01	V2	262	0	1
508	263	2	0.5217	1	0.6541	0.66533	2	1	1	NA	c01	V2	263	0	1
509	264	2	0.6581	3	0.7132	0.78576	1	0	NA	1	c01	V2	264	0	1
510	265	2	0.7765	3	0.8099	0.7769	1	1	NA	1	c01	V2	265	0	1
511	267	2	0.5969	3	0.7229	0.74172	1	1	NA	1	c01	V2	267	0	1
512	268	1	0.7482	1	0.3677	0.76738	1	1	0	NA	c01	V2	268	0	1
513	269	2	0.2683	1	0.5307	0.78879	2	1	1	NA	c01	V2	269	0	1
514	270	2	0.3029	3	0.7177	0.68947	1	0	NA	1	c01	V2	270	0	1
515	271	2	0.4977	3	0.614	0.74723	1	1	NA	1	c01	V2	271	0	1
516	272	2	0.7079	3	0.6357	0.74238	1	1	NA	1	c01	V2	272	0	1
517	273	2	0.7791	3	0.6958	0.62281	1	1	NA	0	c01	V2	273	0	1
518	274	2	0.5038	3	0.5574	0.59951	1	1	NA	0	c01	V2	274	0	1
519	275	2	0.5287	1	0.5672	0.41905	2	0	1	NA	c01	V2	275	0	1
520	276	2	0.5644	3	0.7089	0.60691	1	1	NA	0	c01	V2	276	0	1
521	277	1	0.3776	3	0.576	0.6592	2	0	NA	1	c01	V2	277	0	1
522	278	2	0.706	3	0.9693	0.6358	1	1	NA	0	c01	V2	278	0	1
523	279	2	0.7541	1	0.4405	0.37202	2	1	1	NA	c01	V2	279	0	1
524	280	1	0.7032	1	1.0067	0.29709	1	1	0	NA	c01	V2	280	0	1
525	281	1	0.6229	1	0.4991	0.21268	1	1	0	NA	c01	V2	281	0	1
526	282	1	0.7889	2	0.415	0.15248	1	0	1	NA	c01	V2	282	0	1
527	283	1	0.5193	1	0.6428	0.15919	1	1	1	NA	c01	V2	283	0	1
528	284	2	0.5453	1	0.6817	0.11061	2	0	0	NA	c01	V2	284	0	1
529	285	2	0.5722	3	0.5677	0.5917	1	1	NA	0	c01	V2	285	0	1
530	286	2	0.5448	3	0.6504	0.62951	1	1	NA	0	c01	V2	286	0	1
531	287	2	0.4439	3	0.4076	0.65522	1	1	NA	0	c01	V2	287	0	1
532	288	2	0.3248	3	0.6304	0.64091	1	1	NA	0	c01	V2	288	0	1
533	289	1	0.4396	1	0.434	0.17512	1	0	0	NA	c01	V2	289	0	1
534	290	2	0.7006	3	0.6613	0.61833	1	0	NA	1	c01	V2	290	0	1
535	291	2	0.3879	3	0.5911	0.57871	1	1	NA	1	c01	V2	291	0	1
536	292	2	0.5908	1	0.7816	0.20928	2	1	1	NA	c01	V2	292	0	1
537	293	1	0.6125	3	0.549	0.50802	2	0	NA	1	c01	V2	293	0	1
538	294	2	0.4825	3	0.4954	0.55133	1	1	NA	1	c01	V2	294	0	1
539	295	2	0.4585	3	0.6591	0.56974	1	1	NA	0	c01	V2	295	0	1
540	296	2	0.4138	3	0.7187	0.57	1	1	NA	1	c01	V2	296	0	1
541	297	2	0.6124	3	0.662	0.53894	1	1	NA	1	c01	V2	297	0	1
542	298	2	0.7546	3	0.6406	0.58314	1	1	NA	0	c01	V2	298	0	1
543	299	2	0.5985	3	0.7552	0.64891	1	1	NA	1	c01	V2	299	0	1
544	300	2	0.6331	3	0.8168	0.62155	1	0	NA	1	c01	V2	300	0	1
545	1	2	0.5471	2	0.5954	0.3451	2	0	1	NA	c03	V1	2	1	2
546	2	1	0.4922	2	0.5226	0.29745	1	0	0	NA	c03	V1	3	1	2
547	3	1	0.5243	1	0.6391	0.28999	1	1	1	NA	c03	V1	4	1	2
548	4	2	0.3471	3	0.6668	0.53894	1	1	NA	1	c03	V1	5	1	2
549	5	1	0.3623	3	0.6514	0.57	2	1	NA	0	c03	V1	6	1	2
550	6	2	0.8665	3	0.7898	0.56974	1	0	NA	1	c03	V1	7	1	2
551	7	2	0.4123	4	0.5683	0.80441	1	1	NA	1	c03	V1	8	1	2
552	9	2	0.9511	1	0.851	0.20928	2	0	0	NA	c03	V1	10	1	2
553	10	2	0.2107	4	0.9036	0.90322	1	1	NA	0	c03	V1	11	1	2
554	11	2	0.847	4	0.7716	0.99163	1	0	NA	1	c03	V1	12	1	2
555	12	2	0.6181	4	0.5906	0.97913	1	0	NA	1	c03	V1	13	1	2
556	13	1	0.7476	2	0.806	0.016268	1	1	0	NA	c03	V1	14	1	2
557	14	2	0.6278	4	0.8026	0.96498	1	0	NA	0	c03	V1	15	1	2
558	15	1	0.7544	2	0.9244	0.048339	1	0	1	NA	c03	V1	16	1	2
559	16	1	0.7999	4	0.6782	0.88179	2	1	NA	0	c03	V1	17	1	2
560	17	1	0.9753	1	0.8987	0.11061	1	1	1	NA	c03	V1	18	1	2
561	18	2	0.2945	4	0.7685	0.87669	1	0	NA	0	c03	V1	19	1	2
562	20	1	0.7977	2	0.8727	0.14483	1	1	1	NA	c03	V1	21	1	2
563	21	2	0.8132	2	0.8827	0.1699	2	0	1	NA	c03	V1	22	1	2
564	22	2	0.5273	4	0.6872	0.94603	1	0	NA	0	c03	V1	23	1	2
565	23	2	0.6709	4	0.7116	0.87557	1	1	NA	0	c03	V1	24	1	2
566	24	2	0.6368	2	0.7742	0.1956	2	0	0	NA	c03	V1	25	1	2
567	25	2	0.3561	2	0.7192	0.22495	2	0	1	NA	c03	V1	26	1	2
568	26	2	0.6861	4	0.6837	0.90177	1	1	NA	1	c03	V1	27	1	2
569	28	2	0.5941	3	0.7916	0.62281	1	0	NA	1	c03	V1	29	1	2
570	29	2	0.7848	4	0.6452	0.73262	1	0	NA	0	c03	V1	30	1	2
571	30	2	0.7229	2	0.692	0.33345	2	1	0	NA	c03	V1	31	1	2
572	31	2	0.7256	2	0.77	0.27879	2	1	1	NA	c03	V1	32	1	2
573	32	2	0.9397	4	0.701	0.83156	1	0	NA	0	c03	V1	33	1	2
574	33	2	0.7024	3	0.6066	0.73611	1	1	NA	0	c03	V1	34	1	2
575	34	1	0.3693	4	0.825	0.73847	2	1	NA	1	c03	V1	35	1	2
576	35	2	0.3398	1	0.6009	0.69439	2	0	1	NA	c03	V1	36	1	2
577	36	1	0.5816	1	0.7317	0.67731	1	1	0	NA	c03	V1	37	1	2
578	37	1	0.452	1	0.7008	0.75504	1	1	1	NA	c03	V1	38	1	2
579	38	1	0.4079	3	0.7183	0.7631	2	0	NA	1	c03	V1	39	1	2
580	39	2	0.6968	3	0.6347	0.76311	1	1	NA	1	c03	V1	40	1	2
581	40	1	0.3187	2	0.68	0.16524	1	0	1	NA	c03	V1	41	1	2
582	41	1	0.3931	1	0.5726	0.91073	1	1	1	NA	c03	V1	42	1	2
583	42	1	0.5737	1	0.746	0.91768	1	1	1	NA	c03	V1	43	1	2
584	43	2	0.4544	1	0.5729	0.89682	2	0	0	NA	c03	V1	44	1	2
585	44	2	0.4255	3	0.8206	0.67319	1	1	NA	0	c03	V1	45	1	2
586	45	1	0.2558	1	0.7253	0.80102	1	1	0	NA	c03	V1	46	1	2
587	46	2	0.567	4	0.6715	0.65382	1	1	NA	0	c03	V1	47	1	2
588	47	2	0.2243	1	0.6958	0.75948	2	1	1	NA	c03	V1	48	1	2
589	48	1	0.2358	1	0.7603	0.72073	1	1	0	NA	c03	V1	49	1	2
590	49	1	0.2164	1	0.6445	0.77133	1	0	0	NA	c03	V1	50	1	2
591	50	2	0.3618	4	0.6275	0.62991	1	0	NA	0	c03	V1	51	1	2
592	51	2	0.2645	3	0.5693	0.68365	1	1	NA	0	c03	V1	52	1	2
593	52	1	0.3383	1	0.6904	0.66993	1	1	1	NA	c03	V1	53	1	2
594	53	1	0.2695	3	0.7193	0.64944	2	1	NA	0	c03	V1	54	1	2
595	54	2	0.2552	3	0.7791	0.60383	1	1	NA	1	c03	V1	55	1	2
596	55	1	0.9691	2	0.5405	0.20129	1	0	1	NA	c03	V1	56	1	2
597	56	1	0.3126	3	0.7295	0.64404	2	1	NA	0	c03	V1	57	1	2
598	57	1	0.3432	3	0.6883	0.59131	2	1	NA	0	c03	V1	58	1	2
599	58	2	0.2421	4	0.5046	0.62307	1	0	NA	0	c03	V1	59	1	2
600	59	1	0.3681	1	0.9606	0.61545	1	1	1	NA	c03	V1	60	1	2
601	60	2	0.4127	3	0.6634	0.56977	1	1	NA	1	c03	V1	61	1	2
602	61	2	0.2514	4	0.7646	0.5516	1	1	NA	1	c03	V1	62	1	2
603	62	2	0.6172	1	0.744	0.7931	2	1	0	NA	c03	V1	63	1	2
604	63	1	0.281	1	0.5916	0.78414	1	0	1	NA	c03	V1	64	1	2
605	64	1	0.5346	4	0.6572	0.56548	2	1	NA	0	c03	V1	65	1	2
606	65	1	0.7095	1	0.6529	0.79053	1	1	1	NA	c03	V1	66	1	2
607	66	2	0.4109	3	0.6119	0.83233	1	1	NA	1	c03	V1	67	1	2
608	67	1	0.2373	1	0.6147	0.65998	1	1	0	NA	c03	V1	68	1	2
609	68	2	0.2867	2	0.6969	0.31901	2	1	1	NA	c03	V1	69	1	2
610	69	2	0.229	3	0.6765	0.97862	1	1	NA	0	c03	V1	70	1	2
611	70	1	0.5046	3	0.4256	0.94382	2	1	NA	1	c03	V1	71	1	2
612	71	2	0.4358	3	0.4788	0.94823	1	0	NA	0	c03	V1	72	1	2
613	72	1	0.4074	3	0.4953	0.96824	2	0	NA	0	c03	V1	73	1	2
614	73	2	0.2726	1	0.5278	0.52409	2	1	1	NA	c03	V1	74	1	2
615	75	1	0.4448	1	0.7029	0.45012	1	0	1	NA	c03	V1	76	1	2
616	76	1	0.4638	1	0.599	0.36581	1	0	1	NA	c03	V1	78	1	2
617	77	1	0.5416	2	0.6552	0.04976	1	0	0	NA	c03	V1	79	1	2
618	78	1	0.2334	1	0.7965	0.38563	1	1	0	NA	c03	V1	80	1	2
619	79	2	0.7747	3	0.598	0.87697	1	0	NA	1	c03	V1	81	1	2
620	80	2	0.9013	3	0.4497	0.88199	1	1	NA	0	c03	V1	82	1	2
621	81	2	0.5568	3	0.4329	0.85991	1	1	NA	1	c03	V1	83	1	2
622	82	1	0.6485	3	0.458	0.85673	2	0	NA	0	c03	V1	84	1	2
623	83	2	0.3446	3	0.4574	0.94606	1	0	NA	1	c03	V1	85	1	2
624	84	2	0.5547	1	0.7988	0.33755	2	0	0	NA	c03	V1	86	1	2
625	85	2	0.4334	3	0.42	0.97663	1	0	NA	0	c03	V1	87	1	2
626	86	2	0.7535	2	0.7362	0.17918	2	1	1	NA	c03	V1	88	1	2
627	87	2	0.6994	3	0.4345	0.93907	1	0	NA	1	c03	V1	89	1	2
628	88	2	0.5888	3	0.4721	0.96133	1	0	NA	0	c03	V1	90	1	2
629	89	2	0.4258	3	0.4045	0.80037	1	0	NA	0	c03	V1	91	1	2
630	90	2	0.5134	3	0.6021	0.80942	1	1	NA	1	c03	V1	92	1	2
631	92	2	0.227	1	0.7526	0.55011	2	0	1	NA	c03	V1	94	1	2
632	94	2	0.5439	3	0.6442	0.78113	1	0	NA	1	c03	V1	96	1	2
633	96	2	0.3303	1	0.5644	0.7036	2	1	0	NA	c03	V1	98	1	2
634	97	1	0.563	1	0.7351	0.69935	1	1	0	NA	c03	V1	99	1	2
635	98	2	0.3495	3	0.5578	0.78796	1	1	NA	1	c03	V1	100	1	2
636	100	1	0.6113	3	0.4962	0.84851	2	0	NA	0	c03	V1	102	1	2
637	103	2	0.2305	2	0.7305	0.036066	2	0	0	NA	c03	V1	105	1	2
638	105	2	0.6485	1	0.6835	0.86356	2	0	1	NA	c03	V1	107	1	2
639	106	2	0.3245	1	0.5322	0.94727	2	1	1	NA	c03	V1	108	1	2
640	107	2	0.2615	3	0.7233	0.62211	1	0	NA	0	c03	V1	109	1	2
641	108	2	0.2647	1	0.4924	0.90699	2	1	1	NA	c03	V1	110	1	2
642	109	1	0.936	1	0.5398	0.81653	1	0	0	NA	c03	V1	111	1	2
643	111	2	0.5465	3	0.5867	0.66531	1	1	NA	1	c03	V1	113	1	2
644	112	1	0.5201	3	0.6273	0.73342	2	0	NA	0	c03	V1	114	1	2
645	113	2	0.488	3	0.5654	0.78863	1	0	NA	1	c03	V1	115	1	2
646	114	2	0.5988	3	0.5419	0.81339	1	1	NA	0	c03	V1	116	1	2
647	115	1	0.3616	3	0.5456	0.71433	2	0	NA	1	c03	V1	117	1	2
648	116	2	0.6067	3	0.5762	0.78526	1	0	NA	1	c03	V1	118	1	2
649	117	2	0.2788	1	0.543	0.77032	2	1	1	NA	c03	V1	119	1	2
650	118	2	0.2648	3	0.5325	0.70155	1	1	NA	1	c03	V1	120	1	2
651	120	1	0.3176	3	0.5698	0.63504	2	1	NA	0	c03	V1	122	1	2
652	121	2	0.2717	1	0.6664	0.72356	2	1	0	NA	c03	V1	123	1	2
653	123	1	0.2567	1	0.6062	0.65983	1	1	1	NA	c03	V1	125	1	2
654	124	1	0.3558	1	0.5212	0.50678	1	0	1	NA	c03	V1	126	1	2
655	125	2	0.3306	1	0.447	0.60735	2	1	0	NA	c03	V1	127	1	2
656	126	1	0.4506	2	0.829	0.23195	1	0	0	NA	c03	V1	128	1	2
657	127	2	0.2614	3	0.5323	0.63131	1	1	NA	1	c03	V1	129	1	2
658	128	2	0.4718	3	0.572	0.5815	1	1	NA	1	c03	V1	130	1	2
659	129	1	0.5102	1	0.5929	0.76935	1	0	0	NA	c03	V1	131	1	2
660	130	1	0.4049	1	0.5477	0.74124	1	0	0	NA	c03	V1	132	1	2
661	131	1	0.4875	3	0.7462	0.5762	2	0	NA	1	c03	V1	133	1	2
662	132	2	0.3484	3	0.6168	0.57772	1	1	NA	1	c03	V1	134	1	2
663	133	2	0.274	1	0.7948	0.89834	2	0	1	NA	c03	V1	135	1	2
664	134	2	0.5079	1	0.4258	0.87476	2	1	1	NA	c03	V1	136	1	2
665	135	2	0.5116	1	0.8056	0.85946	2	1	0	NA	c03	V1	137	1	2
666	136	2	0.645	4	0.721	0.26645	1	1	NA	0	c03	V1	138	1	2
667	137	2	0.3634	4	0.8299	0.24904	1	0	NA	0	c03	V1	139	1	2
668	138	1	0.78	1	0.6749	0.99189	1	1	1	NA	c03	V1	140	1	2
669	139	1	0.8874	3	0.9139	0.43382	2	0	NA	0	c03	V1	141	1	2
670	140	1	0.7985	1	0.5921	0.8748	1	1	1	NA	c03	V1	142	1	2
671	141	2	0.7831	1	0.5503	0.91142	2	0	0	NA	c03	V1	143	1	2
672	142	2	0.6807	3	0.7086	0.64905	1	0	NA	0	c03	V1	144	1	2
673	143	1	0.3145	1	0.3913	0.90505	1	0	1	NA	c03	V1	145	1	2
674	144	1	0.6647	3	0.5647	0.69239	2	0	NA	0	c03	V1	146	1	2
675	145	1	0.534	1	0.4113	0.97638	1	1	1	NA	c03	V1	147	1	2
676	146	1	0.4898	1	0.511	0.97125	1	0	1	NA	c03	V1	148	1	2
677	148	2	0.4359	3	0.7088	0.67987	1	0	NA	0	c03	V1	150	1	2
678	150	2	0.7567	3	0.7784	0.71333	1	1	NA	0	c03	V1	152	1	2
679	152	2	0.3841	1	0.4817	0.96451	2	1	0	NA	c03	V1	154	1	2
680	153	2	0.5549	3	0.5208	0.65797	1	0	NA	0	c03	V1	155	1	2
681	154	2	0.6255	3	0.7278	0.59264	1	1	NA	0	c03	V1	156	1	2
682	156	1	0.6236	1	0.4321	0.92326	1	0	0	NA	c03	V1	158	1	2
683	157	1	0.5536	1	0.3942	0.93855	1	1	0	NA	c03	V1	159	1	2
684	158	2	0.4205	3	0.6045	0.56545	1	1	NA	0	c03	V1	160	1	2
685	159	1	0.2205	4	0.6233	0.43034	2	1	NA	0	c03	V1	161	1	2
686	160	2	0.8293	1	0.4602	0.99636	2	1	0	NA	c03	V1	162	1	2
687	161	2	0.2034	3	0.8039	0.58339	1	0	NA	0	c03	V1	163	1	2
688	162	1	0.3377	3	0.7719	0.6463	2	0	NA	0	c03	V1	164	1	2
689	163	1	0.5046	1	0.431	0.93728	1	1	0	NA	c03	V1	165	1	2
690	164	1	0.9661	1	0.4811	0.90262	1	1	0	NA	c03	V1	166	1	2
691	165	1	0.5258	1	0.4799	0.86881	1	0	1	NA	c03	V1	167	1	2
692	166	1	0.5791	4	0.686	0.54658	2	0	NA	0	c03	V1	168	1	2
693	167	2	0.4216	4	0.7509	0.51494	1	1	NA	1	c03	V1	169	1	2
694	168	1	0.5041	3	0.6609	0.57828	2	0	NA	1	c03	V1	170	1	2
695	169	2	0.3694	3	0.9746	0.53953	1	0	NA	1	c03	V1	171	1	2
696	170	1	0.6158	1	0.6101	0.73086	1	1	1	NA	c03	V1	172	1	2
697	171	1	0.6138	4	0.6431	0.53007	2	1	NA	1	c03	V1	173	1	2
698	172	2	0.3696	4	0.6921	0.54786	1	1	NA	1	c03	V1	174	1	2
699	173	1	0.2825	1	0.535	0.79942	1	0	0	NA	c03	V1	175	1	2
700	174	2	0.6379	4	0.6725	0.59832	1	0	NA	0	c03	V1	176	1	2
701	175	2	0.8454	3	0.5347	0.53506	1	0	NA	1	c03	V1	177	1	2
702	176	2	0.3544	4	0.5541	0.53181	1	1	NA	1	c03	V1	178	1	2
703	177	1	0.6848	1	0.5769	0.82747	1	0	1	NA	c03	V1	179	1	2
704	178	1	0.5016	3	0.634	0.63343	2	0	NA	0	c03	V1	180	1	2
705	179	1	0.3609	1	0.4905	0.8718	1	0	1	NA	c03	V1	181	1	2
706	180	1	0.3504	1	0.491	0.82357	1	0	0	NA	c03	V1	182	1	2
707	181	1	0.6792	1	0.5285	0.77265	1	1	0	NA	c03	V1	183	1	2
708	183	1	0.3302	3	0.7292	0.55548	2	0	NA	0	c03	V1	185	1	2
709	185	2	0.5301	3	0.6226	0.49304	1	0	NA	0	c03	V1	187	1	2
710	186	2	0.3344	3	0.5006	0.4937	1	0	NA	1	c03	V1	188	1	2
711	187	1	0.3868	4	0.9191	0.39304	2	1	NA	1	c03	V1	189	1	2
712	188	2	0.4389	3	0.5673	0.35582	1	1	NA	1	c03	V1	190	1	2
713	189	2	0.3647	1	0.5047	0.65565	2	0	0	NA	c03	V1	191	1	2
714	190	1	0.7022	1	0.4724	0.59035	1	1	0	NA	c03	V1	192	1	2
715	191	1	0.7422	1	0.5145	0.51595	1	0	1	NA	c03	V1	193	1	2
716	192	2	0.3857	2	0.5403	0.53284	2	1	1	NA	c03	V1	194	1	2
717	193	2	0.4369	2	0.6054	0.55606	2	0	0	NA	c03	V1	195	1	2
718	194	1	0.343	4	0.795	0.46638	2	0	NA	1	c03	V1	196	1	2
719	196	2	0.3319	3	0.9885	0.62256	1	0	NA	0	c03	V1	198	1	2
720	197	2	0.3534	4	0.7987	0.59545	1	1	NA	1	c03	V1	199	1	2
721	198	2	0.367	3	0.4628	0.58824	1	0	NA	1	c03	V1	200	1	2
722	199	1	0.2851	3	0.5773	0.54646	2	1	NA	0	c03	V1	201	1	2
723	200	1	0.3475	2	0.7865	0.69747	1	1	0	NA	c03	V1	202	1	2
724	201	1	0.7642	1	0.4788	0.47174	1	1	0	NA	c03	V1	203	1	2
725	202	2	0.2784	2	0.5678	0.71792	2	0	1	NA	c03	V1	204	1	2
726	203	2	0.4259	3	0.9405	0.58405	1	1	NA	1	c03	V1	205	1	2
727	204	1	0.3507	2	0.7372	0.73521	1	0	0	NA	c03	V1	206	1	2
728	206	2	0.4638	3	0.6353	0.70905	1	1	NA	0	c03	V1	208	1	2
729	207	1	0.4292	2	0.7639	0.65045	1	0	0	NA	c03	V1	209	1	2
730	208	2	0.3131	3	0.9896	0.69336	1	0	NA	0	c03	V1	210	1	2
731	209	2	0.7376	3	0.5544	0.72345	1	1	NA	0	c03	V1	211	1	2
732	211	1	0.5916	2	0.7577	0.53131	1	1	1	NA	c03	V1	213	1	2
733	212	2	0.4671	2	0.6887	0.55137	2	0	0	NA	c03	V1	214	1	2
734	213	1	0.2243	3	0.6566	0.78541	2	0	NA	0	c03	V1	215	1	2
735	214	1	0.3123	1	0.4329	0.62415	1	0	0	NA	c03	V1	216	1	2
736	215	2	0.2704	3	0.6469	0.78533	1	0	NA	0	c03	V1	217	1	2
737	216	1	0.9676	1	0.8049	0.56503	1	0	0	NA	c03	V1	218	1	2
738	217	1	0.3372	1	0.448	0.47992	1	1	0	NA	c03	V1	219	1	2
739	218	2	0.3499	3	0.6009	0.65804	1	0	NA	0	c03	V1	220	1	2
740	219	2	0.3687	3	1.0117	0.63394	1	1	NA	0	c03	V1	221	1	2
741	220	2	0.3568	3	0.6571	0.65687	1	1	NA	1	c03	V1	222	1	2
742	222	2	0.4278	3	0.9307	0.57957	1	0	NA	0	c03	V1	224	1	2
743	224	1	0.2406	2	0.651	0.6108	1	1	1	NA	c03	V1	226	1	2
744	225	2	0.3458	3	0.8768	0.70103	1	1	NA	0	c03	V1	227	1	2
745	226	2	0.7597	3	0.7297	0.76092	1	1	NA	1	c03	V1	228	1	2
746	227	2	0.374	3	0.4516	0.73284	1	0	NA	0	c03	V1	229	1	2
747	228	2	0.4842	1	0.7429	0.30773	2	1	0	NA	c03	V1	230	1	2
748	229	2	0.2038	3	0.4971	0.70317	1	1	NA	1	c03	V1	231	1	2
749	230	2	0.5153	3	0.6534	0.64931	1	1	NA	0	c03	V1	232	1	2
750	231	2	0.3333	3	0.978	0.6725	1	0	NA	1	c03	V1	233	1	2
751	232	1	0.3441	3	0.8807	0.62161	2	0	NA	1	c03	V1	234	1	2
752	233	1	0.3587	2	0.5883	0.63247	1	0	1	NA	c03	V1	235	1	2
753	234	1	0.9273	2	0.5024	0.63721	1	1	1	NA	c03	V1	236	1	2
754	235	1	0.5619	2	0.4492	0.68288	1	1	0	NA	c03	V1	237	1	2
755	236	1	0.3117	2	0.4351	0.56434	1	0	1	NA	c03	V1	238	1	2
756	238	2	0.3706	1	0.7272	0.49226	2	1	0	NA	c03	V1	240	1	2
757	239	1	0.258	3	0.7242	0.63064	2	0	NA	1	c03	V1	241	1	2
758	240	1	0.5387	2	0.9992	0.5897	1	1	1	NA	c03	V1	242	1	2
759	241	2	0.4451	3	0.6167	0.70639	1	0	NA	0	c03	V1	243	1	2
760	242	1	0.4316	2	0.6343	0.63569	1	1	1	NA	c03	V1	244	1	2
761	243	2	0.3495	3	0.6407	0.52162	1	1	NA	1	c03	V1	245	1	2
762	244	1	0.2889	1	0.77	0.56275	1	0	0	NA	c03	V1	246	1	2
763	245	2	0.3267	4	0.882	0.78642	1	0	NA	1	c03	V1	247	1	2
764	246	2	0.3581	4	0.424	0.78196	1	0	NA	1	c03	V1	248	1	2
765	247	1	0.3618	2	0.8738	0.55457	1	1	1	NA	c03	V1	249	1	2
766	248	1	0.2874	1	0.871	0.53729	1	0	1	NA	c03	V1	250	1	2
767	249	1	0.5044	4	0.6234	0.78752	2	0	NA	0	c03	V1	251	1	2
768	250	2	0.2537	2	0.7096	0.66714	2	0	1	NA	c03	V1	252	1	2
769	251	2	0.4739	4	0.5068	0.81808	1	1	NA	1	c03	V1	253	1	2
770	252	1	0.33	2	0.7137	0.71612	1	0	0	NA	c03	V1	254	1	2
771	253	1	0.2489	4	0.4311	0.97383	2	1	NA	1	c03	V1	255	1	2
772	254	1	0.3629	2	0.7866	0.6977	1	1	0	NA	c03	V1	256	1	2
773	255	2	0.5788	4	0.5351	0.98384	1	1	NA	0	c03	V1	257	1	2
774	256	2	0.3456	4	0.4383	0.95467	1	0	NA	0	c03	V1	258	1	2
775	257	1	0.3361	4	0.3955	0.9301	2	1	NA	1	c03	V1	259	1	2
776	258	1	0.7869	2	0.7645	0.75589	1	0	0	NA	c03	V1	260	1	2
777	259	1	0.297	4	0.422	0.80063	2	1	NA	0	c03	V1	261	1	2
778	260	1	0.4555	2	0.9096	0.65412	1	0	1	NA	c03	V1	262	1	2
779	261	1	0.4333	4	0.66	0.71357	2	0	NA	1	c03	V1	263	1	2
780	262	1	0.8927	1	0.487	0.59005	1	1	1	NA	c03	V1	264	1	2
781	263	2	0.2788	2	0.4607	0.76856	2	1	1	NA	c03	V1	265	1	2
782	264	1	0.295	2	0.8626	0.6844	1	1	0	NA	c03	V1	266	1	2
783	265	2	0.2311	4	0.6455	0.73278	1	0	NA	1	c03	V1	267	1	2
784	266	2	0.5135	2	0.922	0.71629	2	1	1	NA	c03	V1	268	1	2
785	267	2	0.3793	4	0.7621	0.70433	1	0	NA	1	c03	V1	269	1	2
786	268	2	0.5581	4	0.5253	0.81008	1	0	NA	1	c03	V1	270	1	2
787	269	2	0.247	2	0.91	0.55102	2	0	0	NA	c03	V1	271	1	2
788	270	2	0.3099	4	0.6321	0.76998	1	0	NA	1	c03	V1	272	1	2
789	271	2	0.3034	4	0.4298	0.85964	1	0	NA	1	c03	V1	273	1	2
790	273	2	0.4331	4	1.0144	0.92339	1	0	NA	1	c03	V1	275	1	2
791	274	2	0.9695	4	0.4372	0.9829	1	1	NA	1	c03	V1	276	1	2
792	275	1	0.6107	4	0.5638	0.94497	2	0	NA	1	c03	V1	277	1	2
793	276	1	0.41	2	0.7668	0.57699	1	0	0	NA	c03	V1	278	1	2
794	277	1	0.3754	4	0.5027	0.90695	2	1	NA	1	c03	V1	279	1	2
795	278	1	0.6185	2	0.6826	0.58567	1	0	1	NA	c03	V1	280	1	2
796	279	2	0.4517	1	0.9216	0.76611	2	1	0	NA	c03	V1	281	1	2
797	280	2	0.7114	4	0.4127	0.89061	1	0	NA	1	c03	V1	282	1	2
798	281	2	0.559	4	0.4329	0.88326	1	0	NA	1	c03	V1	283	1	2
799	282	1	0.4716	2	0.6384	0.6785	1	0	0	NA	c03	V1	284	1	2
800	283	2	0.4927	4	0.4288	0.90505	1	0	NA	0	c03	V1	285	1	2
801	284	2	0.5895	2	0.7131	0.70932	2	0	0	NA	c03	V1	286	1	2
802	286	2	0.4966	4	0.5665	0.82895	1	1	NA	1	c03	V1	288	1	2
803	287	1	0.3503	2	0.6126	0.61649	1	1	0	NA	c03	V1	289	1	2
804	288	1	0.2443	2	0.7608	0.63753	1	0	1	NA	c03	V1	290	1	2
805	289	2	0.8698	4	0.649	0.8441	1	1	NA	1	c03	V1	291	1	2
806	290	2	0.745	4	0.4736	0.8356	1	0	NA	0	c03	V1	292	1	2
807	291	1	0.5078	1	0.9171	0.72937	1	1	0	NA	c03	V1	293	1	2
808	292	2	0.3795	2	0.6196	0.64412	2	1	0	NA	c03	V1	294	1	2
809	293	1	0.3489	4	0.452	0.81703	2	0	NA	1	c03	V1	295	1	2
810	294	2	0.5524	3	0.4875	0.13931	1	1	NA	0	c03	V1	296	1	2
811	295	2	0.7158	4	0.4393	0.81435	1	0	NA	0	c03	V1	297	1	2
812	296	1	0.4687	2	0.8653	0.77245	1	1	0	NA	c03	V1	298	1	2
813	297	1	0.6408	2	0.8569	0.70711	1	1	0	NA	c03	V1	299	1	2
814	298	2	0.4236	4	0.6218	0.49421	1	1	NA	0	c03	V1	300	1	2
815	299	2	0.6258	3	0.7921	0.14273	1	1	NA	1	c03	V1	301	1	2
816	300	2	0.8007	4	0.8835	0.57077	1	0	NA	0	c03	V1	302	1	2
817	2	2	0.7253	4	0.9743	0.45675	1	0	NA	0	c03	V2	2	0	2
818	3	2	0.7087	4	1.0333	0.49421	1	1	NA	1	c03	V2	3	0	2
819	4	2	0.907	3	0.9175	0.1565	1	0	NA	1	c03	V2	4	0	2
820	5	1	0.6981	4	0.4622	0.6652	2	1	NA	1	c03	V2	5	0	2
821	6	2	0.999	4	0.8528	0.81435	1	1	NA	1	c03	V2	6	0	2
822	8	2	0.6044	4	0.9996	0.81703	1	1	NA	1	c03	V2	8	0	2
823	9	1	0.7442	4	1.0777	0.81283	2	1	NA	0	c03	V2	9	0	2
824	10	2	0.8254	4	0.6929	0.8703	1	0	NA	0	c03	V2	10	0	2
825	11	2	0.6914	4	0.7235	0.8356	1	1	NA	1	c03	V2	11	0	2
826	12	1	0.747	2	0.657	0.6069	1	1	1	NA	c03	V2	12	0	2
827	13	2	0.2406	4	0.7023	0.80283	1	0	NA	0	c03	V2	13	0	2
828	16	2	0.3467	1	1.1075	0.62381	2	0	0	NA	c03	V2	16	0	2
829	17	2	0.7028	4	0.8393	0.82364	1	1	NA	1	c03	V2	17	0	2
830	18	2	0.5942	4	1.0932	0.90505	1	1	NA	0	c03	V2	18	0	2
831	19	1	0.7166	1	0.9364	0.6996	1	0	0	NA	c03	V2	19	0	2
832	21	1	1.0292	4	0.7805	0.89061	2	1	NA	0	c03	V2	21	0	2
833	23	2	0.8206	4	0.5124	0.91462	1	0	NA	1	c03	V2	23	0	2
834	24	2	0.6996	1	0.7806	0.62966	2	0	1	NA	c03	V2	24	0	2
835	25	2	0.6375	1	0.4765	0.69724	2	0	0	NA	c03	V2	25	0	2
836	26	1	0.2278	2	0.7975	0.63429	1	1	1	NA	c03	V2	26	0	2
837	27	1	0.4536	2	0.7549	0.52556	1	0	1	NA	c03	V2	27	0	2
838	28	2	0.4613	4	0.506	0.92339	1	0	NA	1	c03	V2	28	0	2
839	29	2	0.4757	4	0.5145	0.87674	1	0	NA	0	c03	V2	29	0	2
840	32	2	0.3851	4	0.4765	0.82721	1	1	NA	1	c03	V2	32	0	2
841	33	2	0.4645	4	0.5462	0.81008	1	1	NA	0	c03	V2	33	0	2
842	34	2	0.7064	1	0.8501	0.5836	2	0	0	NA	c03	V2	34	0	2
843	35	2	0.4934	2	0.4732	0.71629	2	1	1	NA	c03	V2	35	0	2
844	36	2	0.6008	4	0.6028	0.73278	1	0	NA	1	c03	V2	36	0	2
845	37	2	0.5963	4	0.5967	0.75504	1	0	NA	0	c03	V2	37	0	2
846	38	2	0.6156	2	0.8239	0.76856	2	1	1	NA	c03	V2	38	0	2
847	39	2	0.41	4	0.5477	0.76286	1	1	NA	1	c03	V2	39	0	2
848	40	2	0.4854	4	0.4993	0.71357	1	1	NA	0	c03	V2	40	0	2
849	41	2	0.5704	3	0.5631	0.037174	1	1	NA	0	c03	V2	41	0	2
850	42	2	0.3968	4	0.451	0.80063	1	1	NA	0	c03	V2	42	0	2
851	43	1	0.5158	4	0.6758	0.82756	2	0	NA	0	c03	V2	43	0	2
852	44	2	0.4641	4	0.5003	0.9301	1	1	NA	1	c03	V2	44	0	2
853	45	2	0.3699	4	0.4208	0.95467	1	1	NA	1	c03	V2	45	0	2
854	46	2	0.3701	4	0.4167	0.98384	1	1	NA	0	c03	V2	46	0	2
855	47	2	0.6468	2	0.8251	0.6977	2	0	0	NA	c03	V2	47	0	2
856	48	2	0.5252	4	0.4171	0.97383	1	0	NA	1	c03	V2	48	0	2
857	49	2	0.7491	4	0.4335	0.94365	1	0	NA	1	c03	V2	49	0	2
858	50	2	0.633	4	0.4689	0.81808	1	1	NA	0	c03	V2	50	0	2
859	51	2	0.7468	4	0.3973	0.81175	1	1	NA	1	c03	V2	51	0	2
860	52	2	0.5185	4	0.4169	0.78752	1	1	NA	0	c03	V2	52	0	2
861	53	1	0.455	4	0.4574	0.79929	2	1	NA	1	c03	V2	53	0	2
862	54	2	0.5779	4	0.5186	0.82474	1	1	NA	0	c03	V2	54	0	2
863	55	2	0.5596	4	0.5555	0.78196	1	1	NA	0	c03	V2	55	0	2
864	57	1	0.5859	4	0.4447	0.72176	2	0	NA	0	c03	V2	57	0	2
865	58	1	0.3591	2	0.7639	0.70576	1	1	0	NA	c03	V2	58	0	2
866	59	1	0.6171	2	0.6589	0.63569	1	1	1	NA	c03	V2	59	0	2
867	60	1	0.3087	1	0.5639	0.6334	1	0	1	NA	c03	V2	60	0	2
868	61	2	0.4061	4	0.4185	0.52081	1	1	NA	0	c03	V2	61	0	2
869	62	2	0.8499	1	0.7558	0.50241	2	1	0	NA	c03	V2	62	0	2
870	63	2	0.4091	3	0.5011	0.67574	1	1	NA	0	c03	V2	63	0	2
871	64	2	0.7021	1	0.936	0.47032	2	1	0	NA	c03	V2	64	0	2
872	65	2	0.7408	3	0.5669	0.63218	1	1	NA	0	c03	V2	65	0	2
873	66	1	0.2083	2	1.015	0.68288	1	0	0	NA	c03	V2	66	0	2
874	67	1	0.2872	2	0.7245	0.63721	1	1	0	NA	c03	V2	67	0	2
875	68	2	0.687	2	0.7438	0.63247	2	1	0	NA	c03	V2	68	0	2
876	69	1	0.4024	2	0.4861	0.68028	1	1	0	NA	c03	V2	69	0	2
877	70	1	0.4703	4	0.555	0.22467	2	1	NA	1	c03	V2	70	0	2
878	71	2	0.1954	3	0.4213	0.64931	1	1	NA	0	c03	V2	71	0	2
879	72	1	0.3928	3	0.7414	0.70317	2	0	NA	1	c03	V2	72	0	2
880	73	2	0.5062	1	0.6616	0.30773	2	0	0	NA	c03	V2	73	0	2
881	74	2	0.2346	3	0.5247	0.73284	1	0	NA	1	c03	V2	74	0	2
882	75	1	0.7373	1	0.8984	0.31079	1	1	1	NA	c03	V2	75	0	2
883	76	2	1.0403	4	0.731	0.20246	1	1	NA	1	c03	V2	76	0	2
884	77	2	0.5169	3	0.5959	0.68586	1	0	NA	1	c03	V2	77	0	2
885	78	2	0.7202	3	0.4077	0.62082	1	1	NA	1	c03	V2	78	0	2
886	79	1	0.3345	2	0.4443	0.64687	1	0	1	NA	c03	V2	79	0	2
887	81	2	0.3961	3	0.5862	0.65687	1	1	NA	1	c03	V2	81	0	2
888	82	2	0.405	2	1.0698	0.65497	2	1	0	NA	c03	V2	82	0	2
889	83	2	0.6034	3	0.7488	0.65804	1	0	NA	1	c03	V2	83	0	2
890	84	2	0.4641	1	0.8397	0.47992	2	1	0	NA	c03	V2	84	0	2
891	85	2	0.5826	3	0.4443	0.7416	1	0	NA	0	c03	V2	85	0	2
892	86	2	0.4305	1	1.0035	0.62503	2	0	1	NA	c03	V2	86	0	2
893	87	2	0.3896	3	0.4851	0.74296	1	1	NA	0	c03	V2	87	0	2
894	88	2	0.9089	3	0.6913	0.78541	1	0	NA	1	c03	V2	88	0	2
895	89	2	0.5158	3	0.3774	0.77228	1	0	NA	1	c03	V2	89	0	2
896	90	2	0.3917	3	0.3903	0.68873	1	1	NA	0	c03	V2	90	0	2
897	91	2	0.4904	2	0.8425	0.57378	2	0	1	NA	c03	V2	91	0	2
898	92	2	0.6429	1	0.4883	0.5412	2	0	1	NA	c03	V2	92	0	2
899	93	2	0.5242	1	0.5549	0.46181	2	0	0	NA	c03	V2	93	0	2
900	94	2	0.4425	3	0.6489	0.70155	1	0	NA	1	c03	V2	94	0	2
901	95	2	0.8779	1	1.114	0.51704	2	1	1	NA	c03	V2	95	0	2
902	96	2	0.3542	2	0.7266	0.7202	2	1	1	NA	c03	V2	96	0	2
903	97	2	0.4302	3	0.595	0.67056	1	1	NA	0	c03	V2	97	0	2
904	98	1	0.8351	2	1.0496	0.76376	1	1	0	NA	c03	V2	98	0	2
905	99	1	0.5839	2	0.512	0.71792	1	0	1	NA	c03	V2	99	0	2
906	100	2	0.5978	2	0.5427	0.6612	2	0	0	NA	c03	V2	100	0	2
907	101	1	0.5684	1	0.492	0.43273	1	1	0	NA	c03	V2	101	0	2
908	102	2	0.4187	4	0.7671	0.60229	1	0	NA	1	c03	V2	102	0	2
909	103	2	0.5916	2	0.8331	0.70153	2	1	1	NA	c03	V2	103	0	2
910	104	2	0.5836	4	1.0859	0.59545	1	0	NA	0	c03	V2	104	0	2
911	105	1	0.5049	4	0.9083	0.62584	2	0	NA	1	c03	V2	105	0	2
912	106	1	0.3235	4	0.6553	0.5458	2	0	NA	1	c03	V2	106	0	2
913	108	1	0.5178	3	0.9527	0.47989	2	0	NA	0	c03	V2	108	0	2
914	109	1	0.5956	2	0.8544	0.53284	1	1	0	NA	c03	V2	109	0	2
915	110	2	0.3678	1	0.9627	0.51595	2	0	0	NA	c03	V2	110	0	2
916	111	2	0.3022	4	0.6195	0.51019	1	1	NA	1	c03	V2	111	0	2
917	112	1	0.2086	3	0.3703	0.39195	2	0	NA	1	c03	V2	112	0	2
918	113	2	0.3253	4	0.712	0.48072	1	1	NA	1	c03	V2	113	0	2
919	114	1	0.5553	1	1.0239	0.72069	1	0	1	NA	c03	V2	114	0	2
920	115	1	0.3531	4	0.7829	0.37544	2	0	NA	1	c03	V2	115	0	2
921	116	1	0.408	1	0.5624	0.72693	1	1	1	NA	c03	V2	116	0	2
922	117	1	0.4642	4	0.5901	0.4643	2	1	NA	0	c03	V2	117	0	2
923	118	1	0.2991	1	0.9725	0.78138	1	0	1	NA	c03	V2	118	0	2
924	119	2	0.5244	3	0.8663	0.58353	1	0	NA	0	c03	V2	119	0	2
925	120	2	0.6647	1	0.4972	0.77265	2	0	1	NA	c03	V2	120	0	2
926	121	2	0.7843	1	0.4674	0.82357	2	0	0	NA	c03	V2	121	0	2
927	122	2	0.6707	1	0.3933	0.8718	2	1	0	NA	c03	V2	122	0	2
928	123	2	0.462	3	0.8996	0.63343	1	0	NA	0	c03	V2	123	0	2
929	124	2	0.4906	3	0.818	0.66353	1	0	NA	1	c03	V2	124	0	2
930	125	1	0.5149	3	0.9229	0.63897	2	1	NA	1	c03	V2	125	0	2
931	126	2	0.7736	3	0.5513	0.53506	1	0	NA	1	c03	V2	126	0	2
932	127	1	0.3759	1	0.4191	0.76632	1	0	1	NA	c03	V2	127	0	2
933	128	1	0.6722	1	0.4785	0.79942	1	1	0	NA	c03	V2	128	0	2
934	129	1	0.3455	1	0.4091	0.8534	1	1	0	NA	c03	V2	129	0	2
935	130	1	0.4902	1	0.3867	0.831	1	0	0	NA	c03	V2	130	0	2
936	131	1	0.4684	4	1.0061	0.5256	2	1	NA	1	c03	V2	131	0	2
937	132	1	0.3614	1	0.6824	0.74583	1	0	0	NA	c03	V2	132	0	2
938	133	1	0.4315	4	0.8119	0.50224	2	0	NA	0	c03	V2	133	0	2
939	134	1	0.5607	3	0.4811	0.59378	2	0	NA	1	c03	V2	134	0	2
940	135	1	0.4349	3	0.755	0.58027	2	1	NA	1	c03	V2	135	0	2
941	136	1	0.3996	1	0.5029	0.86881	1	1	1	NA	c03	V2	136	0	2
942	137	1	0.4561	1	0.5168	0.90262	1	1	0	NA	c03	V2	137	0	2
943	138	1	0.68	1	0.5845	0.93728	1	1	1	NA	c03	V2	138	0	2
944	140	1	0.4131	1	0.4884	0.97604	1	0	0	NA	c03	V2	140	0	2
945	141	1	0.5416	3	0.7737	0.55463	2	0	NA	0	c03	V2	141	0	2
946	142	1	0.3374	1	0.806	0.95522	1	0	1	NA	c03	V2	142	0	2
947	143	1	0.4926	1	0.719	0.93108	1	0	0	NA	c03	V2	143	0	2
948	144	1	0.3685	4	0.6155	0.52147	2	0	NA	0	c03	V2	144	0	2
949	145	1	0.3858	1	0.8473	0.92326	1	1	1	NA	c03	V2	145	0	2
950	146	2	0.7838	3	0.7874	0.55142	1	1	NA	1	c03	V2	146	0	2
951	147	1	0.4277	1	0.6351	0.93488	1	1	1	NA	c03	V2	147	0	2
952	148	1	0.8207	1	0.5554	0.96361	1	0	0	NA	c03	V2	148	0	2
953	149	1	0.9192	4	1.1071	0.59614	2	0	NA	1	c03	V2	149	0	2
954	150	1	0.719	1	0.8292	0.90858	1	1	1	NA	c03	V2	150	0	2
955	152	2	0.6641	2	0.8224	0.15761	2	1	1	NA	c03	V2	152	0	2
956	153	1	0.758	1	0.5489	0.96104	1	0	0	NA	c03	V2	153	0	2
957	154	1	0.9453	1	0.4499	0.94229	1	1	1	NA	c03	V2	154	0	2
958	155	1	0.4125	1	0.3671	0.97125	1	1	1	NA	c03	V2	155	0	2
959	156	1	0.3991	1	0.4667	0.97638	1	0	1	NA	c03	V2	156	0	2
960	157	1	0.6638	1	0.3682	0.95082	1	1	1	NA	c03	V2	157	0	2
961	158	1	0.9883	1	0.4756	0.90505	1	0	1	NA	c03	V2	158	0	2
962	160	1	0.4361	3	1.1224	0.52644	2	1	NA	1	c03	V2	160	0	2
963	161	2	0.4532	3	0.8935	0.47764	1	1	NA	1	c03	V2	161	0	2
964	162	2	0.3306	1	0.7943	0.96466	2	1	0	NA	c03	V2	162	0	2
965	163	1	0.3741	1	0.663	0.99189	1	0	1	NA	c03	V2	163	0	2
966	164	1	0.5994	1	0.4638	0.97374	1	1	0	NA	c03	V2	164	0	2
967	165	1	0.6449	1	0.4312	0.8982	1	0	0	NA	c03	V2	165	0	2
968	166	1	0.6653	3	0.8259	0.68217	2	1	NA	0	c03	V2	166	0	2
969	167	1	0.3954	1	0.6631	0.87476	1	0	1	NA	c03	V2	167	0	2
970	168	1	0.542	3	1.1116	0.59907	2	1	NA	1	c03	V2	168	0	2
971	169	1	0.6206	1	0.6551	0.84812	1	1	1	NA	c03	V2	169	0	2
972	170	1	0.3934	1	0.4333	0.8133	1	1	1	NA	c03	V2	170	0	2
973	171	2	0.7296	1	0.4472	0.74124	2	1	0	NA	c03	V2	171	0	2
974	172	1	0.663	1	0.5018	0.76935	1	0	0	NA	c03	V2	172	0	2
975	173	1	0.5279	1	0.4676	0.71792	1	1	1	NA	c03	V2	173	0	2
976	174	1	0.6803	1	0.4196	0.71218	1	1	0	NA	c03	V2	174	0	2
977	175	1	0.3393	1	0.3934	0.66883	1	0	0	NA	c03	V2	175	0	2
978	176	1	0.74	2	0.5291	0.12369	1	0	1	NA	c03	V2	176	0	2
979	179	2	0.4165	4	0.8355	0.3431	1	1	NA	0	c03	V2	179	0	2
980	180	2	0.5209	4	0.7857	0.30495	1	0	NA	0	c03	V2	180	0	2
981	181	1	0.6531	2	0.63	0.028836	1	1	0	NA	c03	V2	181	0	2
982	182	1	0.6908	2	0.5727	0.08248	1	1	1	NA	c03	V2	182	0	2
983	183	2	0.2791	1	0.3894	0.83101	2	0	1	NA	c03	V2	183	0	2
984	184	2	0.6246	4	0.8628	0.30306	1	0	NA	1	c03	V2	184	0	2
985	185	1	0.3706	1	0.5676	0.78486	1	0	1	NA	c03	V2	185	0	2
986	187	1	0.7163	4	1.0774	0.24336	2	1	NA	0	c03	V2	187	0	2
987	188	1	0.4921	1	0.7024	0.77563	1	0	0	NA	c03	V2	188	0	2
988	190	1	0.5978	1	0.4547	0.83697	1	0	1	NA	c03	V2	190	0	2
989	191	1	0.5295	1	0.4474	0.779	1	0	1	NA	c03	V2	191	0	2
990	192	2	0.5484	1	0.9395	0.81653	2	1	1	NA	c03	V2	192	0	2
991	194	2	0.4834	1	0.3739	0.93165	2	0	1	NA	c03	V2	194	0	2
992	196	1	0.3796	1	0.4892	0.86356	1	1	0	NA	c03	V2	196	0	2
993	197	1	0.5838	1	0.5574	0.86498	1	1	1	NA	c03	V2	197	0	2
994	198	1	0.5066	1	0.4749	0.83187	1	0	1	NA	c03	V2	198	0	2
995	199	1	0.5018	3	0.7928	0.75703	2	0	NA	0	c03	V2	199	0	2
996	200	1	0.2369	1	0.4908	0.77504	1	1	0	NA	c03	V2	200	0	2
997	201	1	0.1936	1	0.5406	0.85072	1	1	0	NA	c03	V2	201	0	2
998	202	2	1.0331	1	0.7783	0.85191	2	0	1	NA	c03	V2	202	0	2
999	203	1	0.8157	1	0.9741	0.73768	1	0	1	NA	c03	V2	203	0	2
1000	204	2	0.5306	3	0.522	0.76329	1	1	NA	0	c03	V2	204	0	2
1001	205	2	0.5124	3	0.4243	0.7127	1	0	NA	1	c03	V2	205	0	2
1002	207	2	0.8108	3	0.5355	0.78113	1	0	NA	1	c03	V2	207	0	2
1003	208	2	0.4134	3	0.3988	0.81545	1	1	NA	1	c03	V2	208	0	2
1004	209	2	0.5739	3	0.3587	0.87513	1	0	NA	1	c03	V2	209	0	2
1005	210	2	0.4703	3	0.3652	0.80035	1	0	NA	0	c03	V2	210	0	2
1006	211	2	0.5653	3	0.5858	0.80942	1	1	NA	1	c03	V2	211	0	2
1007	212	2	0.3635	1	1.0917	0.40557	2	1	0	NA	c03	V2	212	0	2
1008	213	2	0.4782	2	0.4325	0.24604	2	0	0	NA	c03	V2	213	0	2
1009	214	1	0.276	1	0.9569	0.31452	1	0	1	NA	c03	V2	214	0	2
1010	215	1	0.5574	1	0.8502	0.24168	1	1	0	NA	c03	V2	215	0	2
1011	216	2	0.6491	3	0.4158	0.97663	1	1	NA	0	c03	V2	216	0	2
1012	218	2	0.4951	3	0.3601	0.94606	1	1	NA	0	c03	V2	218	0	2
1013	219	2	0.494	3	0.3549	0.85673	1	0	NA	0	c03	V2	219	0	2
1014	220	2	0.5228	3	0.3627	0.85991	1	0	NA	0	c03	V2	220	0	2
1015	221	2	0.5842	3	0.4835	0.88199	1	0	NA	1	c03	V2	221	0	2
1016	223	2	0.6425	3	0.3426	0.9885	1	0	NA	0	c03	V2	223	0	2
1017	227	2	0.3859	3	0.3938	0.9062	1	0	NA	1	c03	V2	227	0	2
1018	228	2	0.4834	1	0.9228	0.52409	2	1	0	NA	c03	V2	228	0	2
1019	229	2	0.5455	3	0.5275	0.96824	1	1	NA	1	c03	V2	229	0	2
1020	230	2	0.7962	3	0.3973	0.94823	1	1	NA	1	c03	V2	230	0	2
1021	231	2	0.5953	3	0.4165	0.94382	1	1	NA	1	c03	V2	231	0	2
1022	232	2	0.567	1	0.9772	0.68816	2	0	0	NA	c03	V2	232	0	2
1023	233	2	0.3748	3	0.4631	0.97356	1	1	NA	0	c03	V2	233	0	2
1024	234	2	0.5877	3	0.3642	0.9116	1	0	NA	0	c03	V2	234	0	2
1025	235	2	0.4481	3	0.4525	0.83233	1	0	NA	1	c03	V2	235	0	2
1026	236	2	0.4189	3	0.5126	0.76482	1	1	NA	0	c03	V2	236	0	2
1027	237	1	0.463	1	0.7481	0.74072	1	0	1	NA	c03	V2	237	0	2
1028	238	1	0.3575	3	0.6324	0.72646	2	0	NA	1	c03	V2	238	0	2
1029	239	1	0.4288	3	0.7883	0.63286	2	1	NA	0	c03	V2	239	0	2
1030	240	2	0.8852	4	1.0244	0.5516	1	0	NA	1	c03	V2	240	0	2
1031	241	2	0.3005	4	0.538	0.46488	1	1	NA	0	c03	V2	241	0	2
1032	242	1	0.4154	1	0.9262	0.61545	1	1	1	NA	c03	V2	242	0	2
1033	243	2	0.2646	3	0.4366	0.47423	1	1	NA	1	c03	V2	243	0	2
1034	244	1	0.6908	1	0.6266	0.61932	1	1	0	NA	c03	V2	244	0	2
1035	245	1	0.2851	2	0.6978	0.24413	1	0	1	NA	c03	V2	245	0	2
1036	246	1	0.4332	1	0.6337	0.59578	1	1	1	NA	c03	V2	246	0	2
1037	247	1	0.615	1	0.3962	0.56207	1	0	1	NA	c03	V2	247	0	2
1038	248	1	0.3533	1	0.6058	0.63793	1	0	1	NA	c03	V2	248	0	2
1039	249	1	0.5521	3	1.0805	0.65962	2	1	NA	1	c03	V2	249	0	2
1040	250	1	0.699	3	0.4528	0.68365	2	1	NA	1	c03	V2	250	0	2
1041	251	1	0.4462	1	0.5485	0.73751	1	0	0	NA	c03	V2	251	0	2
1042	252	1	0.4048	1	0.3845	0.77133	1	1	0	NA	c03	V2	252	0	2
1043	253	1	0.4856	3	0.6305	0.65727	2	1	NA	0	c03	V2	253	0	2
1044	254	1	0.4852	1	0.4545	0.75948	1	1	1	NA	c03	V2	254	0	2
1045	255	1	0.5464	1	0.45	0.80079	1	0	1	NA	c03	V2	255	0	2
1046	256	1	0.4041	1	0.6334	0.80102	1	1	1	NA	c03	V2	256	0	2
1047	257	1	0.4111	3	1.0687	0.67319	2	1	NA	1	c03	V2	257	0	2
1048	258	1	0.3809	1	0.4536	0.89682	1	1	0	NA	c03	V2	258	0	2
1049	259	1	0.3362	4	0.6952	0.68647	2	0	NA	0	c03	V2	259	0	2
1050	260	1	0.3789	1	0.6632	0.91073	1	0	0	NA	c03	V2	260	0	2
1051	261	1	0.467	4	0.8863	0.73969	2	1	NA	0	c03	V2	261	0	2
1052	262	1	0.3039	1	0.394	0.68993	1	0	0	NA	c03	V2	262	0	2
1053	263	2	0.4693	2	0.9272	0.22703	2	1	1	NA	c03	V2	263	0	2
1054	264	1	0.3945	1	0.7967	0.75504	1	0	0	NA	c03	V2	264	0	2
1055	265	2	0.4464	4	0.9875	0.85412	1	0	NA	1	c03	V2	265	0	2
1056	266	2	0.7745	1	1.0881	0.69439	2	1	0	NA	c03	V2	266	0	2
1057	267	2	0.4319	4	0.5921	0.73847	1	0	NA	0	c03	V2	267	0	2
1058	268	2	0.82	4	0.566	0.72561	1	1	NA	0	c03	V2	268	0	2
1059	269	2	0.3366	1	0.4058	0.78879	2	0	0	NA	c03	V2	269	0	2
1060	271	2	0.4091	4	0.5464	0.70083	1	0	NA	0	c03	V2	271	0	2
1061	272	2	0.565	4	0.3595	0.73262	1	1	NA	1	c03	V2	272	0	2
1062	273	2	0.5655	4	0.4092	0.76051	1	0	NA	0	c03	V2	273	0	2
1063	274	2	0.5499	4	0.402	0.81568	1	0	NA	0	c03	V2	274	0	2
1064	275	2	0.5088	1	0.8422	0.41905	2	0	1	NA	c03	V2	275	0	2
1065	276	2	0.4406	4	0.8641	0.90598	1	0	NA	0	c03	V2	276	0	2
1066	277	2	0.364	1	0.8841	0.31197	2	1	0	NA	c03	V2	277	0	2
1067	278	2	0.3958	4	0.5111	0.87557	1	0	NA	1	c03	V2	278	0	2
1068	279	2	0.8237	1	0.6344	0.37202	2	0	1	NA	c03	V2	279	0	2
1069	280	2	0.4879	4	0.5569	0.90769	1	0	NA	1	c03	V2	280	0	2
1070	281	2	0.4791	4	0.45	0.90535	1	0	NA	0	c03	V2	281	0	2
1071	282	2	0.8427	4	0.5013	0.87686	1	0	NA	1	c03	V2	282	0	2
1072	283	2	0.7341	4	0.546	0.87669	1	0	NA	0	c03	V2	283	0	2
1073	285	2	0.4795	4	0.4302	0.88179	1	1	NA	1	c03	V2	285	0	2
1074	286	2	0.6798	4	0.4465	0.91748	1	0	NA	1	c03	V2	286	0	2
1075	287	1	0.5018	1	0.3956	0.0067757	1	0	0	NA	c03	V2	287	0	2
1076	288	2	0.7253	4	0.3803	0.99065	1	1	NA	0	c03	V2	288	0	2
1077	289	2	0.5179	4	0.4466	0.97913	1	0	NA	1	c03	V2	289	0	2
1078	290	2	0.6287	4	0.3774	0.99163	1	1	NA	0	c03	V2	290	0	2
1079	291	2	0.434	4	0.3647	0.90322	1	1	NA	1	c03	V2	291	0	2
1080	292	2	0.6096	1	0.9673	0.20928	2	0	0	NA	c03	V2	292	0	2
1081	293	2	0.4488	1	0.653	0.19727	2	0	0	NA	c03	V2	293	0	2
1082	294	2	0.4582	4	0.4221	0.80441	1	1	NA	1	c03	V2	294	0	2
1083	295	2	0.5146	4	0.4157	0.7432	1	1	NA	0	c03	V2	295	0	2
1084	296	2	0.6113	4	0.3567	0.76168	1	1	NA	1	c03	V2	296	0	2
1085	297	1	1.0099	2	1.1215	0.154	1	1	0	NA	c03	V2	297	0	2
1086	298	1	0.3292	1	0.6019	0.28999	1	0	0	NA	c03	V2	298	0	2
1087	299	2	0.4386	4	0.4084	0.73576	1	1	NA	0	c03	V2	299	0	2
1088	300	2	1.0018	4	0.4062	0.74372	1	0	NA	0	c03	V2	300	0	2
1089	1	2	0.4726	1	0.8788	0.20221	2	1	1	NA	c04	V1	2	1	3
1090	3	2	0.6697	4	0.8423	0.79452	1	0	NA	0	c04	V1	4	1	3
1091	4	2	0.4166	4	1.0082	0.7818	1	0	NA	0	c04	V1	5	1	3
1092	5	2	0.5974	1	1.1543	0.27935	2	0	1	NA	c04	V1	6	1	3
1093	8	2	0.6601	4	0.8309	0.82294	1	0	NA	1	c04	V1	9	1	3
1094	10	2	0.5119	4	0.6901	0.90322	1	0	NA	1	c04	V1	11	1	3
1095	11	2	0.4567	4	0.6985	0.99163	1	0	NA	1	c04	V1	12	1	3
1096	12	2	0.6058	4	0.4512	0.97913	1	1	NA	0	c04	V1	13	1	3
1097	13	2	0.4413	4	0.5016	0.99065	1	0	NA	1	c04	V1	14	1	3
1098	14	2	0.4319	4	0.4646	0.96498	1	1	NA	0	c04	V1	15	1	3
1099	15	2	0.5301	4	0.4752	0.91748	1	0	NA	1	c04	V1	16	1	3
1100	16	2	0.4502	2	1.0643	0.15319	2	1	1	NA	c04	V1	17	1	3
1101	17	2	0.3519	4	0.5703	0.95659	1	0	NA	1	c04	V1	18	1	3
1102	18	2	0.4391	4	0.5123	0.87669	1	0	NA	0	c04	V1	19	1	3
1103	21	1	0.573	4	0.4731	0.90769	2	0	NA	1	c04	V1	22	1	3
1104	22	2	0.4737	4	0.5262	0.94603	1	0	NA	0	c04	V1	23	1	3
1105	23	2	0.4674	4	0.4803	0.87557	1	1	NA	0	c04	V1	24	1	3
1106	24	2	0.5327	2	1.1525	0.1956	2	1	1	NA	c04	V1	25	1	3
1107	25	2	0.4963	1	0.9811	0.40626	2	1	0	NA	c04	V1	26	1	3
1108	26	1	0.998	1	1.0147	0.41905	1	1	1	NA	c04	V1	27	1	3
1109	27	2	1.1623	4	0.3925	0.81568	1	0	NA	1	c04	V1	28	1	3
1110	28	2	0.4732	4	0.3555	0.76051	1	0	NA	0	c04	V1	29	1	3
1111	29	2	0.3629	4	0.402	0.73262	1	0	NA	0	c04	V1	30	1	3
1112	30	2	0.4714	1	0.8948	0.66315	2	1	0	NA	c04	V1	31	1	3
1113	31	2	0.3753	1	0.9268	0.6636	2	0	1	NA	c04	V1	32	1	3
1114	32	2	1.1628	4	0.3949	0.83156	1	0	NA	0	c04	V1	33	1	3
1115	33	2	1.0449	4	0.3695	0.72561	1	1	NA	0	c04	V1	34	1	3
1116	34	2	0.5163	1	0.8084	0.73967	2	0	0	NA	c04	V1	35	1	3
1117	35	2	0.4117	1	0.5585	0.69439	2	0	0	NA	c04	V1	36	1	3
1118	36	2	1.0726	4	0.612	0.85412	1	0	NA	1	c04	V1	37	1	3
1119	37	2	0.5231	4	0.5386	0.8383	1	0	NA	0	c04	V1	38	1	3
1120	38	2	0.5267	1	1.1061	0.66533	2	1	1	NA	c04	V1	39	1	3
1121	39	2	0.6151	4	0.4651	0.81531	1	1	NA	0	c04	V1	40	1	3
1122	40	2	0.7119	4	0.5414	0.73969	1	0	NA	0	c04	V1	41	1	3
1123	41	2	0.6907	4	0.5334	0.74955	1	1	NA	0	c04	V1	42	1	3
1124	42	2	0.8227	4	0.5037	0.68647	1	0	NA	1	c04	V1	43	1	3
1125	43	1	0.5098	4	0.5485	0.66033	2	0	NA	1	c04	V1	44	1	3
1126	44	2	0.5673	4	0.545	0.69525	1	0	NA	1	c04	V1	45	1	3
1127	45	2	0.7347	4	0.5341	0.67238	1	1	NA	1	c04	V1	46	1	3
1128	46	2	0.5674	4	0.4462	0.65382	1	0	NA	0	c04	V1	47	1	3
1129	47	2	0.6474	1	0.7227	0.75948	2	0	0	NA	c04	V1	48	1	3
1130	48	2	0.4628	4	0.5582	0.63158	1	1	NA	1	c04	V1	49	1	3
1131	49	1	0.5397	1	0.4901	0.77133	1	1	0	NA	c04	V1	50	1	3
1132	50	1	0.5958	1	0.5015	0.73751	1	0	1	NA	c04	V1	51	1	3
1133	51	2	0.7529	4	0.6155	0.6238	1	0	NA	1	c04	V1	52	1	3
1134	52	1	0.8997	1	0.7173	0.66993	1	1	1	NA	c04	V1	53	1	3
1135	53	1	0.7907	4	0.6842	0.59697	2	1	NA	0	c04	V1	54	1	3
1136	54	2	0.4395	3	0.4439	0.60383	1	1	NA	0	c04	V1	55	1	3
1137	55	1	0.617	2	0.4003	0.20129	1	0	1	NA	c04	V1	56	1	3
1138	56	1	0.388	4	0.7377	0.54932	2	1	NA	1	c04	V1	57	1	3
1139	57	1	0.3407	4	0.5499	0.5586	2	1	NA	0	c04	V1	58	1	3
1140	58	2	0.6656	4	0.6673	0.62307	1	1	NA	0	c04	V1	59	1	3
1141	59	2	0.4383	4	0.4851	0.54486	1	0	NA	1	c04	V1	60	1	3
1142	60	1	0.628	1	0.7972	0.64358	1	0	0	NA	c04	V1	61	1	3
1143	61	1	0.7012	1	0.5583	0.73449	1	1	1	NA	c04	V1	62	1	3
1144	62	1	0.3755	4	1.0463	0.56471	2	0	NA	1	c04	V1	63	1	3
1145	63	1	0.4357	1	0.8756	0.78414	1	1	1	NA	c04	V1	64	1	3
1146	64	1	0.9686	4	0.7471	0.56548	2	0	NA	0	c04	V1	65	1	3
1147	66	1	0.7414	1	0.6601	0.81786	1	0	0	NA	c04	V1	67	1	3
1148	67	1	0.4151	1	0.4764	0.65998	1	1	1	NA	c04	V1	68	1	3
1149	69	2	0.5505	3	0.7453	0.97862	1	0	NA	0	c04	V1	70	1	3
1150	70	2	0.3924	1	0.7422	0.69025	2	0	0	NA	c04	V1	71	1	3
1151	75	2	0.9047	3	0.4461	0.9915	1	0	NA	1	c04	V1	76	1	3
1152	77	2	0.449	3	0.4128	0.98862	1	1	NA	0	c04	V1	78	1	3
1153	78	2	0.3827	3	0.3756	0.9885	1	1	NA	1	c04	V1	79	1	3
1154	79	2	0.5851	3	0.4751	0.87697	1	1	NA	1	c04	V1	80	1	3
1155	80	2	0.9332	3	0.5652	0.88199	1	0	NA	1	c04	V1	81	1	3
1156	81	2	0.4353	3	0.4239	0.85991	1	0	NA	0	c04	V1	82	1	3
1157	83	1	0.5678	1	0.9946	0.28997	1	1	1	NA	c04	V1	84	1	3
1158	84	1	1.1833	3	0.7797	0.95141	2	0	NA	0	c04	V1	85	1	3
1159	85	1	0.5277	1	0.791	0.30973	1	0	1	NA	c04	V1	86	1	3
1160	86	1	0.9198	3	0.5099	0.96407	2	1	NA	0	c04	V1	87	1	3
1161	87	2	0.6381	3	0.4178	0.93907	1	0	NA	1	c04	V1	88	1	3
1162	88	1	0.8825	1	0.5393	0.33713	1	1	1	NA	c04	V1	89	1	3
1163	90	2	0.4775	3	0.3738	0.80942	1	0	NA	0	c04	V1	91	1	3
1164	91	2	0.392	1	0.6117	0.48344	2	0	0	NA	c04	V1	92	1	3
1165	92	2	0.616	1	0.7868	0.55011	2	0	1	NA	c04	V1	93	1	3
1166	93	2	0.8624	1	0.6674	0.62776	2	1	0	NA	c04	V1	94	1	3
1167	95	2	0.5377	1	0.505	0.67228	2	0	1	NA	c04	V1	96	1	3
1168	96	1	0.6156	3	0.7072	0.7127	2	1	NA	0	c04	V1	97	1	3
1169	97	1	0.7226	1	0.5777	0.69935	1	1	0	NA	c04	V1	98	1	3
1170	98	1	0.4228	1	0.5815	0.73768	1	1	1	NA	c04	V1	99	1	3
1171	99	1	0.6721	1	0.903	0.85191	1	1	0	NA	c04	V1	100	1	3
1172	100	1	0.5722	3	0.4906	0.84851	2	1	NA	0	c04	V1	101	1	3
1173	101	1	0.5809	1	0.8596	0.77504	1	1	0	NA	c04	V1	102	1	3
1174	102	2	0.6017	3	0.4635	0.75703	1	1	NA	1	c04	V1	103	1	3
1175	103	1	0.7021	3	0.4555	0.69456	2	1	NA	0	c04	V1	104	1	3
1176	104	1	1.0086	1	0.7682	0.86498	1	1	1	NA	c04	V1	105	1	3
1177	105	1	0.45	3	0.6377	0.70935	2	1	NA	1	c04	V1	106	1	3
1178	106	1	0.5302	3	0.6078	0.58504	2	0	NA	1	c04	V1	107	1	3
1179	107	1	0.3459	1	0.7013	0.93165	1	1	1	NA	c04	V1	108	1	3
1180	108	1	0.5389	3	0.5072	0.6661	2	1	NA	0	c04	V1	109	1	3
1181	109	2	1.1771	3	0.4085	0.64343	1	0	NA	1	c04	V1	110	1	3
1182	110	1	0.395	3	0.7339	0.64877	2	0	NA	0	c04	V1	111	1	3
1183	111	2	0.7813	4	0.6475	0.1807	1	1	NA	0	c04	V1	112	1	3
1184	112	2	0.5679	1	0.6095	0.80222	2	1	1	NA	c04	V1	113	1	3
1185	113	2	0.3944	4	0.7121	0.30319	1	0	NA	1	c04	V1	114	1	3
1186	114	2	0.3312	4	0.7399	0.24336	1	0	NA	0	c04	V1	115	1	3
1187	115	2	1.0966	1	0.6127	0.81119	2	1	1	NA	c04	V1	116	1	3
1188	116	2	0.4715	3	1.1103	0.78526	1	0	NA	1	c04	V1	117	1	3
1189	117	1	0.8848	3	0.9008	0.7935	2	1	NA	0	c04	V1	118	1	3
1190	118	1	0.5819	1	1.0847	0.83101	1	0	0	NA	c04	V1	119	1	3
1191	119	1	1.1932	1	0.6142	0.7408	1	1	1	NA	c04	V1	120	1	3
1192	120	2	0.7184	1	0.6921	0.76324	2	1	1	NA	c04	V1	121	1	3
1193	121	2	1.1366	1	0.6321	0.72356	2	1	1	NA	c04	V1	122	1	3
1194	122	1	0.4319	3	0.4721	0.58801	2	1	NA	1	c04	V1	123	1	3
1195	123	1	0.4239	1	0.5846	0.65983	1	1	0	NA	c04	V1	124	1	3
1196	124	1	0.8741	1	1.0314	0.50678	1	0	0	NA	c04	V1	125	1	3
1197	125	2	0.6989	1	0.5776	0.60735	2	1	0	NA	c04	V1	126	1	3
1198	126	1	0.506	1	0.7242	0.66883	1	0	1	NA	c04	V1	127	1	3
1199	127	2	0.9414	3	0.9734	0.63131	1	0	NA	1	c04	V1	128	1	3
1200	128	2	0.5191	4	0.5918	0.2747	1	1	NA	1	c04	V1	129	1	3
1201	129	2	0.4898	4	0.4343	0.22112	1	1	NA	0	c04	V1	130	1	3
1202	130	1	0.564	1	0.9584	0.74124	1	1	0	NA	c04	V1	131	1	3
1203	131	1	0.6142	3	1.0071	0.5762	2	0	NA	0	c04	V1	132	1	3
1204	132	1	0.3802	1	0.6515	0.84812	1	1	0	NA	c04	V1	133	1	3
1205	133	1	0.3629	4	0.6299	0.25685	2	0	NA	1	c04	V1	134	1	3
1206	134	2	0.8346	1	0.5557	0.87476	2	0	0	NA	c04	V1	135	1	3
1207	135	2	0.4215	1	0.4966	0.85946	2	0	0	NA	c04	V1	136	1	3
1208	136	2	0.4431	4	0.6918	0.26645	1	0	NA	1	c04	V1	137	1	3
1209	137	2	0.6508	4	0.8425	0.24904	1	0	NA	1	c04	V1	138	1	3
1210	138	1	0.5465	1	0.4647	0.99189	1	1	1	NA	c04	V1	139	1	3
1211	139	1	0.4323	4	0.8368	0.26673	2	0	NA	0	c04	V1	140	1	3
1212	140	1	0.8624	1	0.4969	0.8748	1	0	0	NA	c04	V1	141	1	3
1213	141	1	0.4746	4	0.6025	0.3206	2	0	NA	1	c04	V1	142	1	3
1214	142	2	0.3932	3	0.8794	0.64905	1	1	NA	1	c04	V1	143	1	3
1215	143	1	0.5878	1	0.9351	0.90505	1	1	1	NA	c04	V1	144	1	3
1216	144	2	0.583	1	0.3862	0.95082	2	0	1	NA	c04	V1	145	1	3
1217	145	1	0.6496	1	0.4772	0.97638	1	1	0	NA	c04	V1	146	1	3
1218	146	1	0.498	1	0.4501	0.97125	1	1	1	NA	c04	V1	147	1	3
1219	147	1	0.6653	1	0.4311	0.94229	1	0	1	NA	c04	V1	148	1	3
1220	148	1	0.5456	1	0.4178	0.96104	1	0	1	NA	c04	V1	149	1	3
1221	149	1	0.7038	3	0.918	0.7021	2	1	NA	1	c04	V1	150	1	3
1222	152	1	0.4181	4	0.8103	0.59614	2	0	NA	1	c04	V1	153	1	3
1223	153	2	0.7168	3	0.5808	0.65797	1	1	NA	1	c04	V1	154	1	3
1224	155	1	0.9206	2	0.5087	0.17061	1	1	0	NA	c04	V1	156	1	3
1225	156	1	0.3368	1	0.4773	0.92326	1	1	0	NA	c04	V1	157	1	3
1226	157	1	1.046	1	0.5376	0.93855	1	1	0	NA	c04	V1	158	1	3
1227	158	1	0.5276	1	0.4243	0.93108	1	1	0	NA	c04	V1	159	1	3
1228	159	1	0.3527	3	0.6534	0.49505	2	1	NA	1	c04	V1	160	1	3
1229	160	1	0.3468	3	0.99	0.55463	2	1	NA	0	c04	V1	161	1	3
1230	161	1	0.8305	1	0.475	0.97604	1	0	1	NA	c04	V1	162	1	3
1231	162	1	0.4394	4	0.8254	0.35088	2	0	NA	0	c04	V1	163	1	3
1232	163	1	0.3945	1	0.4624	0.93728	1	0	1	NA	c04	V1	164	1	3
1233	164	1	0.8488	1	0.3764	0.90262	1	1	0	NA	c04	V1	165	1	3
1234	165	1	1.0466	1	0.56	0.86881	1	1	1	NA	c04	V1	166	1	3
1235	167	1	0.6481	1	0.5813	0.81641	1	1	0	NA	c04	V1	168	1	3
1236	168	1	0.5646	4	1.0131	0.50224	2	1	NA	0	c04	V1	169	1	3
1237	169	1	0.7935	1	0.5533	0.74583	1	0	0	NA	c04	V1	170	1	3
1238	170	1	0.4732	1	0.4618	0.73086	1	0	1	NA	c04	V1	171	1	3
1239	171	1	0.4215	4	0.8128	0.53007	2	1	NA	0	c04	V1	172	1	3
1240	172	2	0.7111	4	0.6975	0.54786	1	1	NA	1	c04	V1	173	1	3
1241	173	2	0.4545	3	0.4444	0.51797	1	1	NA	1	c04	V1	174	1	3
1242	174	1	0.6624	1	0.5694	0.76632	1	1	1	NA	c04	V1	175	1	3
1243	175	1	0.4043	1	0.424	0.77704	1	0	1	NA	c04	V1	176	1	3
1244	176	1	0.4242	1	0.3945	0.80056	1	1	1	NA	c04	V1	177	1	3
1245	177	2	0.7484	3	0.7128	0.66353	1	0	NA	0	c04	V1	178	1	3
1246	178	2	0.6044	1	0.8329	0.80021	2	0	1	NA	c04	V1	179	1	3
1247	179	1	0.4434	1	0.4675	0.8718	1	1	0	NA	c04	V1	180	1	3
1248	180	1	0.3823	1	0.4211	0.82357	1	1	1	NA	c04	V1	181	1	3
1249	181	1	0.6799	1	0.4344	0.77265	1	0	1	NA	c04	V1	182	1	3
1250	182	1	0.6725	1	0.4403	0.84363	1	1	1	NA	c04	V1	183	1	3
1251	183	1	0.4521	4	1.0032	0.44422	2	1	NA	1	c04	V1	184	1	3
1252	184	1	0.4941	1	0.4443	0.79058	1	0	1	NA	c04	V1	185	1	3
1253	185	1	0.4906	1	0.614	0.72693	1	0	0	NA	c04	V1	186	1	3
1254	186	1	0.8593	1	0.4522	0.67905	1	0	1	NA	c04	V1	187	1	3
1255	187	1	0.4253	3	0.6295	0.45177	2	0	NA	0	c04	V1	188	1	3
1256	189	1	0.4503	4	0.5688	0.47034	2	1	NA	0	c04	V1	190	1	3
1257	190	1	0.3184	2	0.3893	0.4103	1	1	1	NA	c04	V1	191	1	3
1258	191	2	0.5055	4	0.6845	0.53179	1	0	NA	0	c04	V1	192	1	3
1259	192	1	0.395	3	0.6332	0.43655	2	1	NA	0	c04	V1	193	1	3
1260	193	1	0.362	3	0.9398	0.47989	2	1	NA	1	c04	V1	194	1	3
1261	194	2	0.7247	1	0.427	0.52924	2	0	1	NA	c04	V1	195	1	3
1262	195	2	0.6083	4	0.4913	0.5458	1	0	NA	0	c04	V1	196	1	3
1263	196	2	0.4735	4	0.8925	0.62584	1	0	NA	1	c04	V1	197	1	3
1264	197	2	0.4262	4	0.4432	0.59545	1	0	NA	0	c04	V1	198	1	3
1265	198	2	0.4831	4	0.5155	0.64689	1	1	NA	0	c04	V1	199	1	3
1266	200	2	0.4225	4	0.6794	0.65518	1	0	NA	1	c04	V1	201	1	3
1267	201	2	0.4136	4	0.5004	0.61311	1	0	NA	0	c04	V1	202	1	3
1268	202	2	0.4807	1	0.7568	0.50606	2	0	0	NA	c04	V1	203	1	3
1269	203	1	0.4558	1	0.8697	0.5162	1	0	0	NA	c04	V1	204	1	3
1270	204	1	0.5258	1	0.5454	0.50165	1	0	0	NA	c04	V1	205	1	3
1271	206	2	0.4149	4	1.1168	0.61632	1	1	NA	0	c04	V1	207	1	3
1272	207	2	0.4195	4	0.4769	0.58434	1	0	NA	1	c04	V1	208	1	3
1273	208	2	0.4414	4	0.5419	0.6362	1	1	NA	1	c04	V1	209	1	3
1274	209	2	0.3338	4	0.4805	0.62816	1	0	NA	0	c04	V1	210	1	3
1275	210	2	0.4513	4	0.5716	0.5953	1	0	NA	1	c04	V1	211	1	3
1276	211	2	0.4465	3	0.6329	0.68873	1	1	NA	0	c04	V1	212	1	3
1277	212	2	0.4037	1	0.6605	0.55482	2	1	0	NA	c04	V1	213	1	3
1278	213	2	0.5436	1	0.5402	0.58729	2	1	0	NA	c04	V1	214	1	3
1279	214	2	0.5435	3	0.4933	0.74296	1	1	NA	1	c04	V1	215	1	3
1280	215	2	0.5964	3	0.6967	0.78533	1	1	NA	1	c04	V1	216	1	3
1281	216	2	0.4949	3	0.4661	0.7416	1	0	NA	0	c04	V1	217	1	3
1282	217	2	0.7189	3	0.3817	0.65711	1	0	NA	0	c04	V1	218	1	3
1283	218	2	0.5862	3	0.4521	0.65804	1	1	NA	1	c04	V1	219	1	3
1284	219	2	0.3857	3	0.3978	0.63394	1	0	NA	1	c04	V1	220	1	3
1285	220	2	0.5376	3	0.4036	0.65687	1	1	NA	0	c04	V1	221	1	3
1286	221	2	0.3243	3	0.4391	0.60998	1	0	NA	0	c04	V1	222	1	3
1287	222	1	0.467	1	0.9256	0.47266	1	0	0	NA	c04	V1	223	1	3
1288	223	1	0.4677	2	0.6021	0.63168	1	1	0	NA	c04	V1	224	1	3
1289	224	1	0.6176	2	0.3715	0.6108	1	1	0	NA	c04	V1	225	1	3
1290	225	1	0.5192	2	0.3758	0.60734	1	0	0	NA	c04	V1	226	1	3
1291	227	2	0.4899	3	0.4404	0.73284	1	1	NA	1	c04	V1	228	1	3
1292	228	2	0.3756	2	0.4705	0.61028	2	0	1	NA	c04	V1	229	1	3
1293	229	2	0.3556	3	0.8613	0.70317	1	0	NA	0	c04	V1	230	1	3
1294	230	2	0.536	3	0.5652	0.64931	1	1	NA	0	c04	V1	231	1	3
1295	231	2	0.4441	3	0.5703	0.6725	1	0	NA	0	c04	V1	232	1	3
1296	232	2	0.4669	2	0.8716	0.68028	2	1	0	NA	c04	V1	233	1	3
1297	233	2	0.4321	4	0.7209	0.29725	1	1	NA	1	c04	V1	234	1	3
1298	234	2	0.498	4	0.3686	0.37327	1	0	NA	0	c04	V1	235	1	3
1299	235	1	0.7167	2	0.8278	0.68288	1	0	0	NA	c04	V1	236	1	3
1300	236	1	0.4381	2	0.6632	0.56434	1	1	0	NA	c04	V1	237	1	3
1301	237	1	0.7502	1	0.5094	0.47032	1	0	1	NA	c04	V1	238	1	3
1302	238	1	0.3586	3	0.6333	0.67574	2	0	NA	0	c04	V1	239	1	3
1303	239	1	0.4029	3	0.3507	0.63064	2	1	NA	1	c04	V1	240	1	3
1304	240	1	0.3821	1	1.0824	0.58212	1	0	0	NA	c04	V1	241	1	3
1305	241	1	0.3518	2	0.4656	0.62199	1	1	0	NA	c04	V1	242	1	3
1306	242	2	0.4175	3	0.6728	0.61906	1	1	NA	1	c04	V1	243	1	3
1307	243	2	0.4366	3	0.3956	0.52162	1	1	NA	1	c04	V1	244	1	3
1308	244	1	0.589	1	0.7124	0.56275	1	1	0	NA	c04	V1	245	1	3
1309	245	1	0.5647	2	0.4691	0.6613	1	1	1	NA	c04	V1	246	1	3
1310	246	1	0.5241	2	0.5607	0.58154	1	0	1	NA	c04	V1	247	1	3
1311	247	1	0.4619	2	0.377	0.55457	1	0	0	NA	c04	V1	248	1	3
1312	248	1	0.6203	1	0.7861	0.53729	1	1	0	NA	c04	V1	249	1	3
1313	249	1	0.6241	3	0.5512	0.1389	2	1	NA	1	c04	V1	250	1	3
1314	250	2	0.3574	2	0.5772	0.66714	2	1	0	NA	c04	V1	251	1	3
1315	251	2	0.3574	4	0.371	0.81808	1	0	NA	1	c04	V1	252	1	3
1316	252	2	0.4677	4	0.4656	0.94365	1	1	NA	1	c04	V1	253	1	3
1317	253	2	0.3351	2	0.6239	0.7323	2	0	0	NA	c04	V1	254	1	3
1318	254	2	0.3817	4	0.5525	0.9778	1	0	NA	0	c04	V1	255	1	3
1319	255	2	0.3371	4	0.4498	0.98384	1	1	NA	1	c04	V1	256	1	3
1320	256	2	0.341	4	0.3672	0.95467	1	0	NA	0	c04	V1	257	1	3
1321	257	2	0.366	2	0.5616	0.77843	2	1	0	NA	c04	V1	258	1	3
1322	259	1	0.7502	4	0.5211	0.80063	2	0	NA	1	c04	V1	260	1	3
1323	260	2	0.5833	4	0.571	0.75126	1	0	NA	1	c04	V1	261	1	3
1324	262	2	0.3442	4	1.095	0.76286	1	0	NA	0	c04	V1	263	1	3
1325	263	2	0.3514	2	0.7386	0.76856	2	1	1	NA	c04	V1	264	1	3
1326	264	2	0.379	4	0.3949	0.75504	1	1	NA	0	c04	V1	265	1	3
1327	265	1	0.3889	2	0.5452	0.71794	1	0	0	NA	c04	V1	266	1	3
1328	266	1	0.4647	4	0.5564	0.6909	2	0	NA	1	c04	V1	267	1	3
1329	267	2	0.8056	3	1.0182	0.14034	1	1	NA	0	c04	V1	268	1	3
1330	268	2	0.7834	4	0.5798	0.81008	1	0	NA	0	c04	V1	269	1	3
1331	269	2	0.4714	2	0.9283	0.55102	2	0	1	NA	c04	V1	270	1	3
1332	270	1	0.8336	2	0.5467	0.53788	1	1	0	NA	c04	V1	271	1	3
1333	271	1	0.4263	1	0.6002	0.64762	1	1	0	NA	c04	V1	272	1	3
1334	272	2	0.4469	3	0.9601	0.049952	1	1	NA	0	c04	V1	273	1	3
1335	273	1	0.5151	2	0.9194	0.41619	1	1	0	NA	c04	V1	274	1	3
1336	274	1	0.4137	2	0.4909	0.52556	1	1	0	NA	c04	V1	275	1	3
1337	275	2	0.4236	1	0.7892	0.7299	2	1	0	NA	c04	V1	276	1	3
1338	277	2	0.5259	1	0.549	0.62966	2	0	0	NA	c04	V1	278	1	3
1339	278	2	0.5478	4	0.7726	0.91462	1	0	NA	1	c04	V1	279	1	3
1340	279	2	0.5402	1	1.1408	0.76611	2	0	1	NA	c04	V1	280	1	3
1341	280	2	0.4745	4	0.8064	0.89061	1	1	NA	1	c04	V1	281	1	3
1342	281	2	0.4405	4	0.5023	0.88326	1	1	NA	0	c04	V1	282	1	3
1343	282	2	0.5106	4	0.4141	0.87122	1	0	NA	0	c04	V1	283	1	3
1344	283	2	0.4297	4	0.5776	0.90505	1	0	NA	1	c04	V1	284	1	3
1345	284	2	0.4394	2	0.7968	0.70932	2	0	1	NA	c04	V1	285	1	3
1346	285	2	0.3782	4	1.1478	0.85253	1	0	NA	1	c04	V1	286	1	3
1347	286	2	0.3992	4	0.4233	0.82895	1	0	NA	0	c04	V1	287	1	3
1348	287	2	0.4131	3	0.8361	0.027309	1	1	NA	0	c04	V1	288	1	3
1349	289	2	0.3931	4	0.3997	0.8441	1	0	NA	0	c04	V1	290	1	3
1350	290	2	0.7119	4	0.51	0.8356	1	1	NA	0	c04	V1	291	1	3
1351	291	2	0.8007	4	0.5696	0.8703	1	0	NA	1	c04	V1	292	1	3
1352	292	2	0.5644	2	0.8545	0.64412	2	1	0	NA	c04	V1	293	1	3
1353	293	2	0.4856	2	1.1129	0.65798	2	0	1	NA	c04	V1	294	1	3
1354	294	1	0.7516	2	0.5964	0.69732	1	1	0	NA	c04	V1	295	1	3
1355	295	1	0.5254	2	0.8976	0.68674	1	0	1	NA	c04	V1	296	1	3
1356	296	2	0.4231	4	0.8544	0.6652	1	0	NA	0	c04	V1	297	1	3
1357	297	1	0.8143	2	0.727	0.70711	1	0	1	NA	c04	V1	298	1	3
1358	298	1	0.3689	2	0.4323	0.7325	1	1	1	NA	c04	V1	299	1	3
1359	299	1	0.5507	2	0.4144	0.81463	1	0	1	NA	c04	V1	300	1	3
1360	300	1	0.4311	2	0.391	0.84164	1	1	1	NA	c04	V1	301	1	3
1361	1	2	0.3651	1	0.9608	0.63218	2	0	0	NA	c04	V2	2	0	3
1362	2	2	0.862	4	0.6432	0.45675	1	1	NA	0	c04	V2	3	0	3
1363	3	1	0.4736	1	0.6664	0.6824	1	1	0	NA	c04	V2	4	0	3
1364	4	1	0.4074	1	0.4537	0.71213	1	0	0	NA	c04	V2	5	0	3
1365	6	1	0.5569	1	0.4816	0.70742	1	0	0	NA	c04	V2	7	0	3
1366	7	2	0.631	4	0.8388	0.87657	1	0	NA	1	c04	V2	8	0	3
1367	8	2	0.9551	4	0.4874	0.81703	1	1	NA	0	c04	V2	9	0	3
1368	9	2	0.4246	2	0.321	0.64412	2	1	0	NA	c04	V2	10	0	3
1369	10	2	0.4723	4	1.0503	0.8703	1	0	NA	0	c04	V2	11	0	3
1370	11	2	0.7941	4	0.611	0.8356	1	1	NA	0	c04	V2	12	0	3
1371	12	2	0.4733	4	0.4884	0.8441	1	0	NA	1	c04	V2	13	0	3
1372	13	2	0.6888	4	0.4058	0.80283	1	1	NA	0	c04	V2	14	0	3
1373	14	2	0.3862	4	0.3816	0.85341	1	1	NA	0	c04	V2	15	0	3
1374	15	2	0.7151	4	0.3911	0.82895	1	0	NA	0	c04	V2	16	0	3
1375	16	2	0.5239	2	0.5453	0.65297	2	0	1	NA	c04	V2	17	0	3
1376	17	2	0.827	4	0.9006	0.82364	1	1	NA	0	c04	V2	18	0	3
1377	18	2	0.4415	4	0.6269	0.90505	1	1	NA	1	c04	V2	19	0	3
1378	19	2	0.6144	4	0.6212	0.87122	1	0	NA	0	c04	V2	20	0	3
1379	20	2	0.4149	4	0.5979	0.88326	1	1	NA	1	c04	V2	21	0	3
1380	21	2	0.4254	2	0.6789	0.62237	2	1	1	NA	c04	V2	22	0	3
1381	22	2	0.3513	4	0.7455	0.87633	1	1	NA	1	c04	V2	23	0	3
1382	23	2	0.4321	4	0.9268	0.91462	1	1	NA	1	c04	V2	24	0	3
1383	24	2	0.3333	2	0.5633	0.62857	2	0	1	NA	c04	V2	25	0	3
1384	25	2	0.3394	1	0.8924	0.69724	2	0	0	NA	c04	V2	26	0	3
1385	26	2	0.8304	4	0.5767	0.94497	1	0	NA	1	c04	V2	27	0	3
1386	27	2	0.4814	4	0.5526	0.9829	1	1	NA	1	c04	V2	28	0	3
1387	28	2	0.4103	4	0.5989	0.92339	1	1	NA	1	c04	V2	29	0	3
1388	29	2	0.3567	4	0.5808	0.87674	1	0	NA	0	c04	V2	30	0	3
1389	32	1	0.8424	1	0.7555	0.61708	1	0	0	NA	c04	V2	33	0	3
1390	33	2	0.7214	4	0.9567	0.81008	1	0	NA	1	c04	V2	34	0	3
1391	35	1	0.9582	4	0.9751	0.6909	2	1	NA	1	c04	V2	36	0	3
1392	37	2	0.8907	4	0.7507	0.75504	1	0	NA	1	c04	V2	39	0	3
1393	38	1	0.4766	3	0.8166	0.072737	2	0	NA	1	c04	V2	40	0	3
1394	39	1	0.3635	1	1.0321	0.59005	1	0	0	NA	c04	V2	41	0	3
1395	40	2	0.9571	4	0.4387	0.71357	1	1	NA	0	c04	V2	42	0	3
1396	41	2	0.579	3	0.3638	0.037174	1	1	NA	0	c04	V2	43	0	3
1397	42	2	0.3884	4	0.4298	0.80063	1	1	NA	0	c04	V2	44	0	3
1398	43	2	0.5841	2	0.4682	0.75589	2	0	0	NA	c04	V2	45	0	3
1399	44	2	0.4115	4	0.3784	0.9301	1	1	NA	0	c04	V2	46	0	3
1400	45	2	0.3708	4	0.409	0.95467	1	0	NA	0	c04	V2	47	0	3
1401	46	2	0.5965	4	0.3448	0.98384	1	1	NA	0	c04	V2	48	0	3
1402	47	2	0.3129	2	0.4934	0.6977	2	0	1	NA	c04	V2	49	0	3
1403	48	2	0.267	4	0.4256	0.97383	1	0	NA	0	c04	V2	50	0	3
1404	49	1	0.5445	1	0.5267	0.48459	1	1	0	NA	c04	V2	51	0	3
1405	50	2	0.3598	4	0.4635	0.81808	1	1	NA	1	c04	V2	52	0	3
1406	51	2	0.4781	4	0.7125	0.81175	1	1	NA	1	c04	V2	53	0	3
1407	52	2	0.9792	4	0.8934	0.78752	1	0	NA	1	c04	V2	54	0	3
1408	53	2	0.4824	1	1.0131	0.53729	2	1	1	NA	c04	V2	56	0	3
1409	54	2	0.665	4	0.4109	0.82474	1	0	NA	1	c04	V2	57	0	3
1410	55	2	0.4315	4	0.3564	0.78196	1	1	NA	0	c04	V2	58	0	3
1411	56	2	0.3508	1	1.0863	0.58175	2	0	1	NA	c04	V2	59	0	3
1412	57	2	0.5406	2	0.9472	0.60218	2	1	1	NA	c04	V2	60	0	3
1413	58	2	0.3214	4	0.7082	0.5933	1	0	NA	1	c04	V2	61	0	3
1414	59	2	0.443	4	0.512	0.55262	1	1	NA	0	c04	V2	62	0	3
1415	60	2	0.662	3	0.3753	0.70639	1	0	NA	1	c04	V2	63	0	3
1416	61	2	0.3853	3	0.8045	0.64188	1	1	NA	0	c04	V2	64	0	3
1417	62	2	0.4195	1	0.6157	0.50241	2	1	0	NA	c04	V2	65	0	3
1418	63	1	0.725	2	0.8735	0.48291	1	0	1	NA	c04	V2	66	0	3
1419	64	1	0.78	3	0.9114	0.66649	2	1	NA	0	c04	V2	67	0	3
1420	66	1	0.3802	2	0.996	0.68288	1	1	0	NA	c04	V2	69	0	3
1421	67	1	0.4051	2	0.8798	0.63721	1	0	1	NA	c04	V2	70	0	3
1422	69	1	0.8745	2	0.5617	0.68028	1	1	0	NA	c04	V2	72	0	3
1423	71	2	0.3195	4	0.4621	0.26529	1	0	NA	0	c04	V2	74	0	3
1424	72	2	0.9355	2	0.5667	0.60454	2	1	1	NA	c04	V2	75	0	3
1425	73	2	0.3863	2	0.7869	0.61028	2	0	0	NA	c04	V2	76	0	3
1426	74	2	0.8112	4	0.846	0.21955	1	1	NA	1	c04	V2	77	0	3
1427	75	1	0.4944	1	1.0871	0.31079	1	0	1	NA	c04	V2	78	0	3
1428	77	2	0.5492	3	0.579	0.68586	1	1	NA	0	c04	V2	81	0	3
1429	78	1	0.4372	1	0.5404	0.4525	1	1	0	NA	c04	V2	82	0	3
1430	79	1	0.4493	2	0.5169	0.64687	1	0	1	NA	c04	V2	83	0	3
1431	81	2	0.5129	4	0.399	0.27378	1	0	NA	1	c04	V2	85	0	3
1432	82	1	0.4752	4	0.7471	0.34006	2	1	NA	0	c04	V2	86	0	3
1433	83	1	0.391	2	0.9406	0.61199	1	0	0	NA	c04	V2	87	0	3
1434	84	1	0.4047	4	0.8712	0.35334	2	1	NA	0	c04	V2	88	0	3
1435	85	1	0.3972	2	0.8843	0.59422	1	1	1	NA	c04	V2	89	0	3
1436	86	1	0.6291	3	0.8685	0.78533	2	0	NA	0	c04	V2	90	0	3
1437	88	1	0.3636	2	0.4535	0.55729	1	0	1	NA	c04	V2	93	0	3
1438	89	2	0.6312	4	0.6086	0.37511	1	1	NA	0	c04	V2	94	0	3
1439	90	2	0.5702	3	0.4865	0.68873	1	0	NA	0	c04	V2	95	0	3
1440	91	2	0.4679	1	0.4786	0.59232	2	1	0	NA	c04	V2	96	0	3
1441	92	2	0.5225	1	0.5108	0.5412	2	1	1	NA	c04	V2	97	0	3
1442	93	2	0.3692	2	0.8629	0.5937	2	0	1	NA	c04	V2	98	0	3
1443	94	1	0.967	2	0.9149	0.65045	1	1	0	NA	c04	V2	99	0	3
1444	95	1	0.4601	3	0.6217	0.70905	2	0	NA	0	c04	V2	100	0	3
1445	96	1	0.458	3	0.4152	0.6931	2	1	NA	0	c04	V2	101	0	3
1446	97	1	0.4154	2	1.0809	0.73521	1	0	1	NA	c04	V2	102	0	3
1447	98	1	0.4027	1	1.0821	0.5162	1	0	0	NA	c04	V2	103	0	3
1448	99	1	0.3873	2	0.8901	0.71792	1	1	1	NA	c04	V2	104	0	3
1449	100	1	0.4088	3	0.7998	0.52652	2	0	NA	1	c04	V2	105	0	3
1450	101	2	0.5681	3	0.5499	0.57193	1	1	NA	1	c04	V2	106	0	3
1451	102	2	0.3782	3	0.7856	0.54646	1	1	NA	1	c04	V2	107	0	3
1452	103	2	0.4333	1	0.6346	0.4573	2	0	0	NA	c04	V2	108	0	3
1453	104	2	0.3515	3	0.6051	0.6299	1	0	NA	1	c04	V2	109	0	3
1454	105	2	0.439	1	0.9026	0.54439	2	1	1	NA	c04	V2	110	0	3
1455	106	2	0.3174	2	0.7033	0.60948	2	0	1	NA	c04	V2	111	0	3
1456	107	2	0.7261	4	0.2917	0.46638	1	1	NA	0	c04	V2	112	0	3
1457	108	2	0.3861	2	0.778	0.55606	2	1	1	NA	c04	V2	113	0	3
1458	109	1	0.5486	2	0.7578	0.53284	1	0	1	NA	c04	V2	114	0	3
1459	110	1	0.3724	3	0.5409	0.45565	2	0	NA	1	c04	V2	115	0	3
1460	111	2	0.6715	4	0.4433	0.51019	1	0	NA	0	c04	V2	116	0	3
1461	112	1	0.6517	4	1.0203	0.47034	2	1	NA	0	c04	V2	117	0	3
1462	113	1	0.9585	2	0.8812	0.47678	1	0	1	NA	c04	V2	118	0	3
1463	114	1	0.5394	1	0.4499	0.72069	1	0	0	NA	c04	V2	119	0	3
1464	116	1	0.4892	1	0.5581	0.72693	1	0	0	NA	c04	V2	121	0	3
1465	118	2	0.4259	4	0.7259	0.44422	1	0	NA	1	c04	V2	124	0	3
1466	120	1	0.6881	4	0.8343	0.47947	2	1	NA	1	c04	V2	126	0	3
1467	121	1	0.9078	3	0.646	0.63403	2	1	NA	0	c04	V2	127	0	3
1468	123	1	0.4041	1	1.0019	0.80021	1	1	1	NA	c04	V2	129	0	3
1469	124	1	0.3739	1	0.4032	0.82747	1	1	1	NA	c04	V2	130	0	3
1470	126	1	0.3472	1	0.8546	0.77704	1	1	0	NA	c04	V2	132	0	3
1471	127	1	0.7948	1	0.6667	0.76632	1	0	0	NA	c04	V2	133	0	3
1472	128	1	0.6367	1	0.4678	0.79942	1	0	1	NA	c04	V2	134	0	3
1473	129	1	0.3597	1	0.49	0.8534	1	1	1	NA	c04	V2	135	0	3
1474	130	1	0.4301	1	0.4883	0.831	1	0	0	NA	c04	V2	136	0	3
1475	131	1	0.3309	4	1.0228	0.5256	2	1	NA	0	c04	V2	137	0	3
1476	132	2	0.4647	4	0.9696	0.54485	1	0	NA	1	c04	V2	138	0	3
1477	133	1	0.4383	4	0.8887	0.50224	2	0	NA	0	c04	V2	139	0	3
1478	134	2	0.6882	1	0.5665	0.81641	2	1	1	NA	c04	V2	140	0	3
1479	135	2	0.3467	1	0.4825	0.84606	2	0	0	NA	c04	V2	141	0	3
1480	136	2	0.35	3	0.8822	0.56581	1	0	NA	0	c04	V2	142	0	3
1481	137	2	0.5314	4	0.8172	0.46478	1	1	NA	0	c04	V2	143	0	3
1482	138	2	0.4118	4	0.6932	0.41287	1	0	NA	1	c04	V2	144	0	3
1483	139	1	0.4415	3	0.9335	0.6463	2	0	NA	1	c04	V2	145	0	3
1484	140	1	0.6669	1	0.5075	0.97604	1	0	1	NA	c04	V2	146	0	3
1485	142	1	0.6605	1	0.596	0.95522	1	0	0	NA	c04	V2	148	0	3
1486	143	1	0.3375	1	0.394	0.93108	1	1	1	NA	c04	V2	149	0	3
1487	144	1	0.3974	4	1.0093	0.52147	2	1	NA	0	c04	V2	150	0	3
1488	145	1	0.5585	1	0.6933	0.92326	1	1	0	NA	c04	V2	151	0	3
1489	146	1	0.5223	1	0.3808	0.9478	1	1	1	NA	c04	V2	152	0	3
1490	148	1	0.4984	1	0.4334	0.96361	1	1	0	NA	c04	V2	154	0	3
1491	149	1	0.353	4	0.7631	0.59614	2	1	NA	0	c04	V2	155	0	3
1492	150	1	0.4572	1	0.5492	0.90858	1	0	0	NA	c04	V2	156	0	3
1493	152	2	0.2819	1	0.3668	0.9962	2	0	0	NA	c04	V2	158	0	3
1494	153	2	0.3252	4	0.6635	0.65087	1	0	NA	0	c04	V2	159	0	3
1495	154	2	0.3223	3	0.9682	0.69043	1	0	NA	0	c04	V2	160	0	3
1496	156	2	0.3314	4	0.8999	0.49688	1	1	NA	0	c04	V2	162	0	3
1497	157	1	0.5004	1	0.4684	0.95082	1	1	0	NA	c04	V2	163	0	3
1498	158	1	0.3357	1	0.411	0.90505	1	1	1	NA	c04	V2	164	0	3
1499	159	1	0.3576	4	0.8565	0.35007	2	1	NA	0	c04	V2	165	0	3
1500	160	1	0.4438	4	0.6304	0.3206	2	1	NA	1	c04	V2	166	0	3
1501	161	2	0.5593	3	0.9156	0.47764	1	1	NA	1	c04	V2	167	0	3
1502	162	2	0.3074	1	0.4371	0.96466	2	0	1	NA	c04	V2	168	0	3
1503	163	2	0.3205	4	0.7024	0.28261	1	0	NA	1	c04	V2	169	0	3
1504	165	1	0.4258	1	0.3792	0.8982	1	0	1	NA	c04	V2	171	0	3
1505	166	1	0.4073	4	0.8281	0.25934	2	1	NA	0	c04	V2	172	0	3
1506	167	1	0.329	1	0.4348	0.87476	1	1	0	NA	c04	V2	173	0	3
1507	168	1	0.3672	4	0.6978	0.25685	2	1	NA	1	c04	V2	174	0	3
1508	169	1	0.4421	1	0.4097	0.84812	1	0	0	NA	c04	V2	175	0	3
1509	170	1	0.4091	1	0.3651	0.8133	1	0	0	NA	c04	V2	176	0	3
1510	171	1	0.4036	4	0.7934	0.23218	2	0	NA	0	c04	V2	177	0	3
1511	172	1	0.3498	1	0.3652	0.76935	1	1	0	NA	c04	V2	178	0	3
1512	173	1	0.4118	1	0.3458	0.71792	1	0	1	NA	c04	V2	179	0	3
1513	175	1	0.948	1	0.4429	0.66883	1	0	1	NA	c04	V2	181	0	3
1514	176	1	0.3462	1	0.4058	0.60735	1	1	0	NA	c04	V2	182	0	3
1515	177	2	0.6534	3	0.5505	0.58153	1	1	NA	1	c04	V2	183	0	3
1516	178	2	0.2944	2	0.3963	0.0046631	2	1	0	NA	c04	V2	184	0	3
1517	179	2	0.3803	3	0.9395	0.58801	1	1	NA	0	c04	V2	185	0	3
1518	180	2	0.5841	3	0.855	0.57072	1	0	NA	1	c04	V2	186	0	3
1519	182	2	0.3463	3	0.7972	0.66118	1	0	NA	0	c04	V2	188	0	3
1520	183	2	0.3753	1	0.6617	0.83101	2	0	1	NA	c04	V2	189	0	3
1521	184	2	0.5863	3	0.8047	0.7935	1	0	NA	1	c04	V2	190	0	3
1522	185	2	0.3555	4	0.7081	0.30426	1	0	NA	0	c04	V2	191	0	3
1523	186	2	0.6822	4	0.6433	0.30104	1	1	NA	0	c04	V2	192	0	3
1524	187	1	0.6337	4	0.8046	0.24336	2	0	NA	1	c04	V2	193	0	3
1525	188	1	0.4628	1	0.3929	0.77563	1	0	0	NA	c04	V2	194	0	3
1526	189	1	0.3624	4	0.9606	0.20704	2	0	NA	1	c04	V2	195	0	3
1527	190	1	0.3626	1	0.3981	0.83697	1	0	0	NA	c04	V2	196	0	3
1528	191	1	0.4517	1	0.4149	0.779	1	1	1	NA	c04	V2	197	0	3
1529	192	1	0.3954	3	0.7478	0.64343	2	1	NA	0	c04	V2	198	0	3
1530	193	1	0.3451	4	0.912	0.048663	2	1	NA	0	c04	V2	199	0	3
1531	194	1	0.3961	4	0.6499	0.07869	2	1	NA	1	c04	V2	200	0	3
1532	195	2	0.6207	4	0.9074	0.072063	1	1	NA	1	c04	V2	201	0	3
1533	196	2	0.3877	3	0.8455	0.70935	1	0	NA	1	c04	V2	202	0	3
1534	197	2	0.4231	3	0.5982	0.72621	1	1	NA	0	c04	V2	203	0	3
1535	198	2	0.3672	3	0.4178	0.69456	1	0	NA	1	c04	V2	204	0	3
1536	199	2	0.4344	1	0.635	0.78248	2	0	1	NA	c04	V2	205	0	3
1537	200	2	0.3862	3	0.632	0.77714	1	1	NA	1	c04	V2	206	0	3
1538	202	1	0.3749	4	0.8088	0.052179	2	1	NA	0	c04	V2	208	0	3
1539	203	2	0.4046	3	0.5633	0.78796	1	1	NA	0	c04	V2	209	0	3
1540	204	2	0.4035	3	0.8542	0.76329	1	1	NA	1	c04	V2	210	0	3
1541	205	2	0.4791	3	0.5719	0.7127	1	0	NA	1	c04	V2	211	0	3
1542	206	2	0.4964	3	0.5158	0.68859	1	1	NA	0	c04	V2	212	0	3
1543	207	2	0.4228	4	0.7127	0.16705	1	1	NA	1	c04	V2	213	0	3
1544	208	1	0.5121	1	0.5333	0.62776	1	1	1	NA	c04	V2	214	0	3
1545	209	1	0.524	1	0.4336	0.55011	1	0	0	NA	c04	V2	215	0	3
1546	210	1	0.3491	2	0.511	0.25306	1	1	1	NA	c04	V2	216	0	3
1547	211	2	0.498	3	1.0031	0.80942	1	0	NA	1	c04	V2	217	0	3
1548	212	2	0.6914	1	0.9247	0.40557	2	0	1	NA	c04	V2	218	0	3
1549	213	1	0.8592	3	0.5766	0.96133	2	1	NA	1	c04	V2	219	0	3
1550	214	1	0.4787	1	0.6394	0.31452	1	1	1	NA	c04	V2	220	0	3
1551	215	1	0.5111	1	0.5968	0.24168	1	0	1	NA	c04	V2	221	0	3
1552	216	1	0.3952	1	0.6133	0.30973	1	1	0	NA	c04	V2	222	0	3
1553	217	2	0.4463	3	0.7986	0.95141	1	1	NA	0	c04	V2	223	0	3
1554	218	2	0.4192	3	0.567	0.94606	1	0	NA	1	c04	V2	224	0	3
1555	219	2	0.3898	3	0.5099	0.85673	1	0	NA	1	c04	V2	225	0	3
1556	220	2	0.4928	3	0.5601	0.85991	1	1	NA	0	c04	V2	226	0	3
1557	221	2	0.3771	3	0.4536	0.88199	1	0	NA	1	c04	V2	227	0	3
1558	222	2	0.4085	3	0.4236	0.87697	1	1	NA	1	c04	V2	228	0	3
1559	223	2	0.4393	3	0.8986	0.9885	1	0	NA	0	c04	V2	229	0	3
1560	224	2	0.3934	3	0.459	0.98862	1	0	NA	0	c04	V2	230	0	3
1561	225	2	0.3843	3	0.432	0.95612	1	0	NA	0	c04	V2	231	0	3
1562	227	2	0.4303	3	0.8004	0.9062	1	1	NA	1	c04	V2	233	0	3
1563	228	2	0.592	1	0.7622	0.52409	2	0	0	NA	c04	V2	234	0	3
1564	229	2	0.5766	3	0.3662	0.96824	1	1	NA	1	c04	V2	235	0	3
1565	230	2	0.4554	3	0.362	0.94823	1	1	NA	1	c04	V2	236	0	3
1566	231	2	0.5233	3	0.4771	0.94382	1	0	NA	1	c04	V2	237	0	3
1567	232	2	0.5249	1	0.7914	0.68816	2	1	0	NA	c04	V2	238	0	3
1568	233	2	0.4056	3	0.6875	0.97356	1	0	NA	0	c04	V2	239	0	3
1569	234	2	0.5842	3	0.4244	0.9116	1	1	NA	0	c04	V2	240	0	3
1570	235	2	0.3806	3	0.4091	0.83233	1	0	NA	1	c04	V2	241	0	3
1571	236	2	0.4129	3	0.4738	0.76482	1	0	NA	1	c04	V2	242	0	3
1572	237	2	0.3739	3	0.469	0.71705	1	1	NA	1	c04	V2	243	0	3
1573	239	2	0.2812	1	0.4377	0.7931	2	0	0	NA	c04	V2	245	0	3
1574	240	2	0.3116	3	0.7549	0.5639	1	0	NA	0	c04	V2	246	0	3
1575	241	2	0.3993	3	0.8008	0.56977	1	1	NA	0	c04	V2	247	0	3
1576	242	1	0.3798	1	0.4033	0.61545	1	1	1	NA	c04	V2	248	0	3
1577	243	1	0.5228	2	0.9154	0.20296	1	0	0	NA	c04	V2	249	0	3
1578	244	2	0.708	3	0.712	0.59131	1	0	NA	0	c04	V2	250	0	3
1579	245	2	0.3907	3	0.4743	0.64404	1	0	NA	1	c04	V2	251	0	3
1580	246	2	0.408	3	1.0177	0.56883	1	1	NA	1	c04	V2	252	0	3
1581	247	2	0.3668	4	0.6872	0.54931	1	1	NA	0	c04	V2	253	0	3
1582	248	2	0.3268	3	0.5736	0.64944	1	1	NA	1	c04	V2	254	0	3
1583	249	2	0.3355	1	0.7321	0.66993	2	1	0	NA	c04	V2	255	0	3
1584	250	2	0.2802	1	0.3917	0.69993	2	0	0	NA	c04	V2	256	0	3
1585	252	2	0.4403	3	0.6374	0.59949	1	0	NA	0	c04	V2	258	0	3
1586	253	2	0.5641	1	0.6357	0.72073	2	1	0	NA	c04	V2	259	0	3
1587	254	2	0.5305	3	0.4427	0.66818	1	1	NA	0	c04	V2	260	0	3
1588	255	2	0.7047	3	0.4739	0.65015	1	0	NA	1	c04	V2	261	0	3
1589	256	2	0.4157	3	0.5839	0.68825	1	0	NA	1	c04	V2	262	0	3
1590	257	2	0.6851	1	0.7821	0.9111	2	1	1	NA	c04	V2	263	0	3
1591	258	2	0.3428	3	0.7931	0.68957	1	0	NA	1	c04	V2	264	0	3
1592	259	2	0.5951	1	0.3413	0.91768	2	1	1	NA	c04	V2	265	0	3
1593	260	2	0.3788	4	0.6356	0.74955	1	0	NA	0	c04	V2	266	0	3
1594	261	2	0.4752	1	0.3531	0.75621	2	1	1	NA	c04	V2	267	0	3
1595	262	2	0.46	4	0.8352	0.81531	1	0	NA	1	c04	V2	268	0	3
1596	263	2	0.4178	1	0.4194	0.66533	2	0	1	NA	c04	V2	269	0	3
1597	264	2	0.732	3	0.4941	0.78576	1	0	NA	0	c04	V2	270	0	3
1598	265	2	0.4316	3	0.4936	0.7769	1	1	NA	1	c04	V2	271	0	3
1599	266	2	0.3582	1	0.485	0.69439	2	1	0	NA	c04	V2	272	0	3
1600	267	2	0.2544	4	0.9834	0.73847	1	0	NA	0	c04	V2	273	0	3
1601	268	2	0.3539	4	0.8278	0.72561	1	0	NA	0	c04	V2	274	0	3
1602	269	2	0.3597	1	0.5334	0.78879	2	0	0	NA	c04	V2	275	0	3
1603	270	2	0.4507	4	0.7158	0.74565	1	1	NA	0	c04	V2	276	0	3
1604	271	2	0.5716	3	0.4831	0.74723	1	1	NA	0	c04	V2	277	0	3
1605	272	2	0.4368	3	0.5261	0.74238	1	1	NA	0	c04	V2	278	0	3
1606	273	2	0.3552	3	0.4034	0.62281	1	1	NA	0	c04	V2	279	0	3
1607	274	2	0.3885	3	0.4987	0.59951	1	1	NA	1	c04	V2	280	0	3
1608	275	2	0.351	1	0.4788	0.41905	2	0	1	NA	c04	V2	281	0	3
1609	276	2	0.4336	4	0.6867	0.90598	1	1	NA	1	c04	V2	282	0	3
1610	277	2	0.3381	2	0.3386	0.1956	2	0	0	NA	c04	V2	283	0	3
1611	278	2	0.363	4	0.4104	0.87557	1	0	NA	0	c04	V2	284	0	3
1612	279	2	0.4158	1	0.8153	0.37202	2	1	1	NA	c04	V2	285	0	3
1613	280	2	0.3747	4	0.5147	0.90769	1	0	NA	0	c04	V2	286	0	3
1614	281	2	0.3958	4	0.6166	0.90535	1	1	NA	1	c04	V2	287	0	3
1615	282	2	0.3354	4	0.716	0.87686	1	0	NA	1	c04	V2	288	0	3
1616	283	2	0.3778	4	0.5495	0.87669	1	0	NA	1	c04	V2	289	0	3
1617	284	2	0.4195	1	0.8842	0.11061	2	1	0	NA	c04	V2	290	0	3
1618	285	2	0.3991	4	0.4	0.88179	1	1	NA	0	c04	V2	291	0	3
1619	286	2	0.3052	4	0.5769	0.91748	1	0	NA	1	c04	V2	292	0	3
1620	287	2	0.4548	4	0.3556	0.96498	1	1	NA	0	c04	V2	293	0	3
1621	288	2	0.3911	4	0.4689	0.99065	1	1	NA	1	c04	V2	294	0	3
1622	289	2	0.4921	4	0.3975	0.97913	1	1	NA	0	c04	V2	295	0	3
1623	290	2	0.3775	4	0.353	0.99163	1	0	NA	0	c04	V2	296	0	3
1624	291	2	0.3678	4	0.3525	0.90322	1	0	NA	0	c04	V2	297	0	3
1625	292	2	0.3451	1	0.7929	0.20928	2	0	1	NA	c04	V2	298	0	3
1626	293	2	0.3546	1	1.0109	0.19727	2	0	1	NA	c04	V2	299	0	3
1627	294	2	0.4703	4	0.6198	0.80441	1	1	NA	1	c04	V2	300	0	3
1628	295	2	0.4169	4	0.4588	0.7432	1	0	NA	1	c04	V2	301	0	3
1629	296	2	0.4101	4	0.4813	0.76168	1	0	NA	0	c04	V2	302	0	3
1630	297	2	0.351	4	0.5028	0.7818	1	0	NA	0	c04	V2	303	0	3
1631	299	2	0.3887	4	0.5322	0.73576	1	0	NA	1	c04	V2	305	0	3
1632	300	2	0.4623	4	0.6274	0.74372	1	1	NA	1	c04	V2	306	0	3
1633	1	2	1.045	1	1.2242	0.20221	2	1	0	NA	c06	V1	1	0	4
1634	2	1	1.0105	1	0.9331	0.17029	1	0	0	NA	c06	V1	2	0	4
1635	3	2	0.7122	3	0.945	0.58314	1	0	NA	0	c06	V1	3	0	4
1636	5	2	0.691	1	0.6515	0.27935	2	1	1	NA	c06	V1	5	0	4
1637	6	2	0.7072	3	0.92	0.56974	1	1	NA	1	c06	V1	6	0	4
1638	7	2	0.7399	4	0.958	0.80441	1	0	NA	1	c06	V1	7	0	4
1639	8	2	0.7815	4	0.761	0.82294	1	0	NA	1	c06	V1	8	0	4
1640	9	2	0.5865	1	0.84	0.20928	2	0	0	NA	c06	V1	9	0	4
1641	10	2	0.5438	4	0.7604	0.90322	1	1	NA	1	c06	V1	10	0	4
1642	11	2	0.5949	4	0.6592	0.99163	1	0	NA	1	c06	V1	11	0	4
1643	12	2	0.6641	4	0.9662	0.97913	1	0	NA	0	c06	V1	12	0	4
1644	13	2	0.5955	4	0.5891	0.99065	1	0	NA	0	c06	V1	13	0	4
1645	14	2	0.6309	4	0.7449	0.96498	1	0	NA	0	c06	V1	14	0	4
1646	15	2	0.5713	4	0.5051	0.91748	1	1	NA	0	c06	V1	15	0	4
1647	16	2	0.608	2	1.0657	0.15319	2	1	1	NA	c06	V1	16	0	4
1648	17	2	0.5187	4	0.6777	0.95659	1	1	NA	0	c06	V1	17	0	4
1649	18	2	0.71	4	0.6643	0.87669	1	0	NA	1	c06	V1	18	0	4
1650	19	2	0.5385	4	0.5548	0.87686	1	1	NA	1	c06	V1	19	0	4
1651	20	2	0.5592	4	0.5031	0.90535	1	0	NA	1	c06	V1	20	0	4
1652	21	2	0.5766	2	0.9134	0.1699	2	0	0	NA	c06	V1	21	0	4
1653	22	2	0.6492	4	0.5325	0.94603	1	0	NA	1	c06	V1	22	0	4
1654	23	2	0.7604	4	0.5568	0.87557	1	0	NA	1	c06	V1	23	0	4
1655	24	2	0.5481	1	1.0353	0.31197	2	0	0	NA	c06	V1	24	0	4
1656	26	2	1.1113	4	0.5906	0.90177	1	0	NA	1	c06	V1	26	0	4
1657	27	2	0.4976	4	0.6307	0.81568	1	0	NA	0	c06	V1	27	0	4
1658	28	2	0.9312	4	0.6972	0.76051	1	1	NA	0	c06	V1	28	0	4
1659	29	2	0.5804	4	0.52	0.73262	1	0	NA	0	c06	V1	29	0	4
1660	30	2	0.8075	1	1.1582	0.66315	2	0	0	NA	c06	V1	30	0	4
1661	31	2	0.5153	1	0.9145	0.6636	2	1	0	NA	c06	V1	31	0	4
1662	32	2	0.6219	4	0.6741	0.83156	1	0	NA	0	c06	V1	32	0	4
1663	33	2	0.6687	4	0.8087	0.72561	1	0	NA	1	c06	V1	33	0	4
1664	34	2	0.5713	1	0.9576	0.73967	2	0	1	NA	c06	V1	34	0	4
1665	35	2	0.657	1	0.7094	0.69439	2	0	1	NA	c06	V1	35	0	4
1666	36	2	0.606	4	0.6392	0.85412	1	0	NA	0	c06	V1	36	0	4
1667	37	2	0.4951	4	0.5781	0.8383	1	0	NA	0	c06	V1	37	0	4
1668	38	2	0.5746	1	0.8021	0.66533	2	0	1	NA	c06	V1	38	0	4
1669	39	2	0.5844	4	0.5444	0.81531	1	0	NA	0	c06	V1	39	0	4
1670	40	2	0.6793	4	1.4264	0.73969	1	0	NA	0	c06	V1	40	0	4
1671	41	2	0.601	4	0.59	0.74955	1	1	NA	1	c06	V1	41	0	4
1672	42	2	0.6198	4	0.6186	0.68647	1	0	NA	1	c06	V1	42	0	4
1673	43	2	0.5833	1	0.9507	0.89682	2	0	0	NA	c06	V1	43	0	4
1674	44	2	0.5979	4	0.5782	0.69525	1	1	NA	1	c06	V1	44	0	4
1675	45	2	0.4941	4	0.5406	0.67238	1	1	NA	1	c06	V1	45	0	4
1676	46	2	0.6427	4	0.7254	0.65382	1	1	NA	1	c06	V1	46	0	4
1677	47	2	0.9272	1	0.676	0.75948	2	0	0	NA	c06	V1	47	0	4
1678	48	2	0.4798	4	0.6165	0.63158	1	1	NA	1	c06	V1	48	0	4
1679	49	2	0.5718	4	0.5602	0.61608	1	1	NA	1	c06	V1	49	0	4
1680	50	2	0.5601	4	0.6675	0.62991	1	1	NA	1	c06	V1	50	0	4
1681	51	2	0.5604	4	0.5466	0.6238	1	1	NA	0	c06	V1	51	0	4
1682	52	2	0.5121	4	0.548	0.56735	1	0	NA	1	c06	V1	52	0	4
1683	53	2	0.6134	1	0.7034	0.63793	2	1	0	NA	c06	V1	53	0	4
1684	54	2	0.5872	4	0.5785	0.54931	1	0	NA	0	c06	V1	54	0	4
1685	55	2	0.7317	3	0.8391	0.56883	1	0	NA	0	c06	V1	55	0	4
1686	56	2	0.7254	1	0.9157	0.58746	2	1	1	NA	c06	V1	56	0	4
1687	57	2	0.479	2	1.2613	0.22562	2	1	1	NA	c06	V1	57	0	4
1688	58	2	0.548	4	0.8578	0.62307	1	1	NA	1	c06	V1	58	0	4
1689	59	1	0.6408	2	0.7832	0.23369	1	0	0	NA	c06	V1	59	0	4
1690	60	2	0.4912	4	0.6517	0.46488	1	1	NA	1	c06	V1	60	0	4
1691	61	2	0.5667	3	0.682	0.5639	1	0	NA	1	c06	V1	61	0	4
1692	62	2	0.6098	2	0.9887	0.27436	2	1	0	NA	c06	V1	62	0	4
1693	63	2	0.5805	4	0.7685	0.55336	1	0	NA	1	c06	V1	63	0	4
1694	64	2	0.7725	1	0.9896	0.74072	2	0	0	NA	c06	V1	64	0	4
1695	65	2	0.5667	4	0.8537	0.53945	1	0	NA	0	c06	V1	65	0	4
1696	66	2	0.5527	4	0.7103	0.48014	1	1	NA	1	c06	V1	66	0	4
1697	67	2	0.4881	3	0.6506	0.9116	1	0	NA	1	c06	V1	67	0	4
1698	68	2	0.5935	1	0.9174	0.62371	2	1	1	NA	c06	V1	68	0	4
1699	69	2	0.6129	3	1.1122	0.97862	1	1	NA	0	c06	V1	69	0	4
1700	70	2	0.6437	1	1.0204	0.69025	2	0	0	NA	c06	V1	70	0	4
1701	71	2	0.4863	3	0.8938	0.94823	1	1	NA	1	c06	V1	71	0	4
1702	72	2	0.6088	2	0.9091	0.11409	2	1	0	NA	c06	V1	72	0	4
1703	73	2	0.6089	1	1.1809	0.52409	2	0	1	NA	c06	V1	73	0	4
1704	74	2	1.1489	3	0.9962	0.9062	1	1	NA	0	c06	V1	74	0	4
1705	75	2	0.6227	3	0.7008	0.9915	1	0	NA	0	c06	V1	75	0	4
1706	77	2	0.5163	3	0.8132	0.98862	1	0	NA	1	c06	V1	77	0	4
1707	78	2	0.5322	3	0.9453	0.9885	1	1	NA	1	c06	V1	78	0	4
1708	79	2	0.531	3	0.849	0.87697	1	0	NA	0	c06	V1	79	0	4
1709	80	2	0.5671	3	0.6227	0.88199	1	0	NA	0	c06	V1	80	0	4
1710	81	2	0.6192	3	0.8575	0.85991	1	1	NA	0	c06	V1	81	0	4
1711	82	2	0.7655	1	0.9358	0.27726	2	1	1	NA	c06	V1	82	0	4
1712	83	2	0.6383	3	0.9193	0.94606	1	0	NA	0	c06	V1	83	0	4
1713	84	2	0.5496	1	0.8045	0.33755	2	1	0	NA	c06	V1	84	0	4
1714	86	2	0.559	2	0.8852	0.17918	2	1	0	NA	c06	V1	86	0	4
1715	87	2	0.5042	3	0.7931	0.93907	1	1	NA	0	c06	V1	87	0	4
1716	88	2	0.5608	3	0.8406	0.96133	1	1	NA	1	c06	V1	88	0	4
1717	89	2	0.6231	3	0.9236	0.80037	1	0	NA	1	c06	V1	89	0	4
1718	91	2	0.5124	1	1.0448	0.48344	2	1	1	NA	c06	V1	91	0	4
1719	92	2	0.5831	1	0.665	0.55011	2	0	1	NA	c06	V1	92	0	4
1720	93	2	0.6431	1	0.6797	0.62776	2	0	1	NA	c06	V1	93	0	4
1721	94	2	0.7244	3	0.7629	0.78113	1	0	NA	1	c06	V1	94	0	4
1722	96	2	0.488	1	0.8488	0.7036	2	0	0	NA	c06	V1	96	0	4
1723	97	2	0.7462	3	1.2734	0.76329	1	0	NA	0	c06	V1	97	0	4
1724	98	2	0.5383	3	1.1583	0.78796	1	0	NA	0	c06	V1	98	0	4
1725	100	2	0.7379	1	0.7034	0.85072	2	0	1	NA	c06	V1	100	0	4
1726	101	2	0.9629	3	0.7696	0.77714	1	1	NA	0	c06	V1	101	0	4
1727	102	2	0.6324	3	0.7914	0.75703	1	1	NA	0	c06	V1	102	0	4
1728	103	2	0.4993	1	1.0179	0.83187	2	1	1	NA	c06	V1	103	0	4
1729	104	2	0.7399	3	0.7594	0.72621	1	0	NA	0	c06	V1	104	0	4
1730	105	2	0.6641	1	0.6969	0.86356	2	1	0	NA	c06	V1	105	0	4
1731	106	2	0.6499	1	0.7523	0.94727	2	0	1	NA	c06	V1	106	0	4
1732	107	2	0.6207	3	0.7948	0.62211	1	1	NA	1	c06	V1	107	0	4
1733	108	2	0.586	1	1.2702	0.90699	2	0	0	NA	c06	V1	108	0	4
1734	109	2	0.746	3	0.7787	0.64343	1	0	NA	1	c06	V1	109	0	4
1735	110	2	1.1553	1	0.7058	0.779	2	1	1	NA	c06	V1	110	0	4
1736	111	2	0.555	3	0.7968	0.66531	1	0	NA	1	c06	V1	111	0	4
1737	113	2	0.8783	3	0.8897	0.78863	1	1	NA	0	c06	V1	113	0	4
1738	114	2	0.6961	3	0.762	0.81339	1	0	NA	0	c06	V1	114	0	4
1739	115	2	0.4936	1	0.7031	0.81119	2	0	0	NA	c06	V1	115	0	4
1740	116	2	0.753	3	0.8283	0.78526	1	0	NA	1	c06	V1	116	0	4
1741	117	2	0.9923	1	0.7564	0.77032	2	0	1	NA	c06	V1	117	0	4
1742	118	2	0.5133	3	1.1073	0.70155	1	1	NA	0	c06	V1	118	0	4
1743	119	2	0.6417	3	0.6683	0.66118	1	0	NA	0	c06	V1	119	0	4
1744	121	2	0.5442	1	0.5667	0.72356	2	1	1	NA	c06	V1	121	0	4
1745	122	2	0.5926	1	0.9524	0.64797	2	0	0	NA	c06	V1	122	0	4
1746	123	2	0.7106	3	0.829	0.55312	1	1	NA	0	c06	V1	123	0	4
1747	124	2	0.5577	3	1.015	0.58153	1	1	NA	0	c06	V1	124	0	4
1748	125	2	0.7425	1	0.7566	0.60735	2	0	1	NA	c06	V1	125	0	4
1749	126	2	0.7309	4	0.7748	0.30033	1	1	NA	0	c06	V1	126	0	4
1750	127	2	0.6411	3	0.743	0.63131	1	1	NA	1	c06	V1	127	0	4
1751	128	2	0.5879	3	0.7731	0.5815	1	0	NA	0	c06	V1	128	0	4
1752	129	2	0.7446	3	0.7788	0.51877	1	0	NA	0	c06	V1	129	0	4
1753	130	2	0.6634	3	0.7195	0.51961	1	0	NA	1	c06	V1	130	0	4
1754	131	2	0.6041	1	1.2457	0.8133	2	1	0	NA	c06	V1	131	0	4
1755	132	2	0.6429	3	0.8214	0.57772	1	1	NA	0	c06	V1	132	0	4
1756	133	2	0.4823	1	1.1046	0.89834	2	1	0	NA	c06	V1	133	0	4
1757	134	2	0.5463	1	0.6087	0.87476	2	1	0	NA	c06	V1	134	0	4
1758	135	2	0.7357	1	0.7024	0.85946	2	1	1	NA	c06	V1	135	0	4
1759	136	2	0.562	3	0.9956	0.70083	1	0	NA	1	c06	V1	136	0	4
1760	137	2	0.5423	3	1.41	0.5874	1	0	NA	1	c06	V1	137	0	4
1761	138	2	0.5864	4	0.6546	0.28261	1	0	NA	1	c06	V1	138	0	4
1762	139	2	0.6008	1	1.2854	0.96466	2	0	1	NA	c06	V1	139	0	4
1763	140	2	0.62	3	1.2022	0.47764	1	0	NA	0	c06	V1	140	0	4
1764	141	2	0.5176	1	0.8803	0.91142	2	0	0	NA	c06	V1	141	0	4
1765	142	1	1.1267	1	0.7716	0.93325	1	1	1	NA	c06	V1	142	0	4
1766	143	1	0.9904	1	0.6757	0.90505	1	1	0	NA	c06	V1	143	0	4
1767	144	2	0.9589	1	0.6681	0.95082	2	1	0	NA	c06	V1	144	0	4
1768	145	2	0.6326	4	0.8727	0.49688	1	0	NA	1	c06	V1	145	0	4
1769	146	1	0.6652	1	0.9373	0.97125	1	0	1	NA	c06	V1	146	0	4
1770	148	2	0.6276	4	0.8974	0.65087	1	1	NA	0	c06	V1	148	0	4
1771	149	2	0.735	1	0.7003	0.9962	2	1	0	NA	c06	V1	149	0	4
1772	150	2	0.5563	3	0.9784	0.71333	1	1	NA	0	c06	V1	150	0	4
1773	152	2	0.53	1	1.1775	0.96451	2	0	0	NA	c06	V1	152	0	4
1774	153	2	0.8325	3	0.8456	0.65797	1	0	NA	1	c06	V1	153	0	4
1775	154	2	0.5761	3	0.9255	0.59264	1	1	NA	0	c06	V1	154	0	4
1776	155	2	0.5104	4	0.5922	0.579	1	1	NA	0	c06	V1	155	0	4
1777	156	2	0.6582	3	0.571	0.59125	1	0	NA	0	c06	V1	156	0	4
1778	157	1	0.6262	1	0.6102	0.93855	1	0	1	NA	c06	V1	157	0	4
1779	158	1	0.8515	1	0.5773	0.93108	1	1	1	NA	c06	V1	158	0	4
1780	159	1	0.8681	4	0.8971	0.43034	2	0	NA	1	c06	V1	159	0	4
1781	160	2	0.5193	2	0.8953	0.12345	2	0	0	NA	c06	V1	160	0	4
1782	161	2	0.7833	4	0.9558	0.36093	1	1	NA	0	c06	V1	161	0	4
1783	162	2	0.5191	1	1.1312	0.97957	2	1	1	NA	c06	V1	162	0	4
1784	163	2	0.55	3	0.9787	0.61384	1	1	NA	0	c06	V1	163	0	4
1785	164	1	0.9165	1	0.8465	0.90262	1	1	0	NA	c06	V1	164	0	4
1786	165	1	0.8944	1	0.6238	0.86881	1	1	0	NA	c06	V1	165	0	4
1787	166	1	0.684	3	0.8207	0.58027	2	0	NA	0	c06	V1	166	0	4
1788	167	1	0.9623	1	0.6916	0.81641	1	0	0	NA	c06	V1	167	0	4
1789	168	2	0.5708	1	0.722	0.76689	2	1	0	NA	c06	V1	168	0	4
1790	169	1	1.1385	1	0.6824	0.74583	1	1	0	NA	c06	V1	169	0	4
1791	170	1	0.9015	1	0.6616	0.73086	1	1	1	NA	c06	V1	170	0	4
1792	171	1	0.8905	3	1.3547	0.51103	2	1	NA	1	c06	V1	171	0	4
1793	172	1	0.8768	1	0.7608	0.8534	1	1	1	NA	c06	V1	172	0	4
1794	173	2	1.1453	4	0.8455	0.55579	1	0	NA	1	c06	V1	173	0	4
1795	174	1	1.0105	1	0.9104	0.76632	1	0	0	NA	c06	V1	174	0	4
1796	175	1	0.8503	1	0.7652	0.77704	1	1	1	NA	c06	V1	175	0	4
1797	176	1	0.7588	1	0.7061	0.80056	1	1	0	NA	c06	V1	176	0	4
1798	177	2	1.1043	4	0.9475	0.54594	1	0	NA	1	c06	V1	177	0	4
1799	178	2	0.7713	1	0.7046	0.80021	2	1	1	NA	c06	V1	178	0	4
1800	179	1	0.7619	1	1.1901	0.8718	1	1	0	NA	c06	V1	179	0	4
1801	180	2	0.6838	4	1.0339	0.43568	1	1	NA	0	c06	V1	180	0	4
1802	181	1	0.6774	1	1.3056	0.77265	1	0	1	NA	c06	V1	181	0	4
1803	183	2	0.9663	1	1.2869	0.78138	2	0	1	NA	c06	V1	183	0	4
1804	184	2	0.892	3	0.9665	0.50295	1	1	NA	1	c06	V1	184	0	4
1805	186	1	0.8901	1	1.0063	0.67905	1	0	1	NA	c06	V1	186	0	4
1806	187	1	1.1286	3	1.0371	0.45177	2	1	NA	0	c06	V1	187	0	4
1807	188	1	0.9864	1	0.9073	0.6991	1	0	1	NA	c06	V1	188	0	4
1808	189	2	0.7466	1	0.6978	0.65565	2	0	1	NA	c06	V1	189	0	4
1809	190	2	0.833	3	0.8006	0.45976	1	0	NA	1	c06	V1	190	0	4
1810	191	1	0.8635	1	0.7009	0.51595	1	0	1	NA	c06	V1	191	0	4
1811	192	1	1.1286	3	1.1735	0.43655	2	1	NA	1	c06	V1	192	0	4
1812	193	2	0.6231	1	0.7811	0.49835	2	0	1	NA	c06	V1	193	0	4
1813	194	1	0.8098	3	0.7913	0.49107	2	1	NA	0	c06	V1	194	0	4
1814	195	1	0.6564	1	0.7821	0.51879	1	1	0	NA	c06	V1	195	0	4
1815	196	2	0.5734	3	0.8405	0.62256	1	1	NA	1	c06	V1	196	0	4
1816	197	1	0.8558	1	0.8691	0.48223	1	1	0	NA	c06	V1	197	0	4
1817	200	1	0.8282	1	0.9936	0.43273	1	1	0	NA	c06	V1	200	0	4
1818	201	1	0.7445	1	0.6666	0.47174	1	1	1	NA	c06	V1	201	0	4
1819	202	2	0.5091	1	0.6226	0.50606	2	1	1	NA	c06	V1	202	0	4
1820	203	1	0.8593	1	1.0335	0.5162	1	0	1	NA	c06	V1	203	0	4
1821	204	1	0.7218	1	0.5262	0.50165	1	1	1	NA	c06	V1	204	0	4
1822	205	2	0.6292	4	0.9054	0.58943	1	0	NA	1	c06	V1	205	0	4
1823	206	1	0.9584	1	0.8971	0.51704	1	0	1	NA	c06	V1	206	0	4
1824	207	2	0.7664	4	1.0739	0.58434	1	0	NA	0	c06	V1	207	0	4
1825	208	1	0.6634	1	0.5448	0.46181	1	1	1	NA	c06	V1	208	0	4
1826	209	2	0.7773	3	0.8017	0.72345	1	0	NA	1	c06	V1	209	0	4
1827	211	1	0.7449	1	1.0998	0.64631	1	1	0	NA	c06	V1	211	0	4
1828	212	1	0.7777	4	0.7932	0.37511	2	0	NA	1	c06	V1	212	0	4
1829	213	1	0.7637	3	0.9291	0.78541	2	1	NA	1	c06	V1	213	0	4
1830	214	2	0.6681	3	1.4263	0.74296	1	0	NA	0	c06	V1	214	0	4
1831	215	1	1.0264	1	0.6068	0.62503	1	1	1	NA	c06	V1	215	0	4
1832	216	2	1.1612	3	1.1007	0.7416	1	1	NA	0	c06	V1	312	0	4
1833	217	2	0.7432	3	0.6988	0.65711	1	1	NA	0	c06	V1	313	0	4
1834	218	2	0.4908	3	1.0772	0.65804	1	1	NA	1	c06	V1	314	0	4
1835	219	2	0.7977	3	0.6428	0.63394	1	0	NA	1	c06	V1	315	0	4
1836	220	2	0.5974	4	0.8691	0.27378	1	1	NA	1	c06	V1	316	0	4
1837	221	2	0.5442	3	0.8687	0.60998	1	1	NA	0	c06	V1	317	0	4
1838	222	2	0.6437	4	0.8974	0.2542	1	1	NA	1	c06	V1	318	0	4
1839	223	1	0.8521	1	0.7625	0.4525	1	0	1	NA	c06	V1	319	0	4
1840	224	1	0.7769	2	1.0766	0.6108	1	1	1	NA	c06	V1	320	0	4
1841	225	1	0.8064	2	1.0497	0.60734	1	1	0	NA	c06	V1	321	0	4
1842	226	1	0.6902	2	1.0523	0.594	1	0	1	NA	c06	V1	322	0	4
1843	228	1	0.8096	3	0.6833	0.7547	2	0	NA	0	c06	V1	324	0	4
1844	229	1	0.7659	2	1.1488	0.60454	1	1	1	NA	c06	V1	325	0	4
1845	230	1	0.6532	2	1.0365	0.66693	1	0	0	NA	c06	V1	326	0	4
1846	231	1	0.7287	2	0.9258	0.7365	1	1	0	NA	c06	V1	327	0	4
1847	232	1	0.5164	3	1.1644	0.62161	2	0	NA	1	c06	V1	329	0	4
1848	233	1	0.7543	2	0.8751	0.63247	1	0	0	NA	c06	V1	330	0	4
1849	234	2	0.636	3	0.8755	0.60672	1	0	NA	1	c06	V1	331	0	4
1850	236	1	0.9819	2	1.3947	0.56434	1	1	1	NA	c06	V1	333	0	4
1851	238	2	1.0082	2	0.9073	0.48291	2	0	1	NA	c06	V1	335	0	4
1852	239	2	0.9942	2	0.9129	0.45823	2	0	1	NA	c06	V1	336	0	4
1853	241	1	0.7164	2	0.9649	0.62199	1	1	0	NA	c06	V1	338	0	4
1854	242	1	0.8831	2	0.965	0.63569	1	1	1	NA	c06	V1	339	0	4
1855	243	1	0.6637	2	0.7837	0.70576	1	1	1	NA	c06	V1	340	0	4
1856	244	2	0.7007	3	0.822	0.43081	1	1	NA	0	c06	V1	341	0	4
1857	245	2	0.9464	3	1.0515	0.274	1	1	NA	1	c06	V1	342	0	4
1858	246	2	0.5248	4	0.8944	0.78196	1	1	NA	1	c06	V1	343	0	4
1859	248	2	0.667	4	0.6933	0.79929	1	0	NA	1	c06	V1	345	0	4
1860	249	2	0.5823	1	0.8542	0.54854	2	1	1	NA	c06	V1	346	0	4
1861	250	2	0.9798	1	0.7521	0.46529	2	0	0	NA	c06	V1	347	0	4
1862	252	2	0.8794	4	0.693	0.94365	1	0	NA	1	c06	V1	349	0	4
1863	253	2	0.6001	2	0.9966	0.7323	2	0	0	NA	c06	V1	350	0	4
1864	254	2	0.7406	3	1.1263	0.033794	1	1	NA	0	c06	V1	351	0	4
1865	255	2	0.7741	4	0.842	0.98384	1	0	NA	0	c06	V1	352	0	4
1866	256	2	0.8318	4	0.9767	0.95467	1	1	NA	1	c06	V1	353	0	4
1867	257	2	0.773	2	0.8719	0.77843	2	0	1	NA	c06	V1	354	0	4
1868	259	2	0.6088	2	1.1608	0.71247	2	1	1	NA	c06	V1	356	0	4
1869	260	2	0.6745	4	1.1701	0.75126	1	0	NA	1	c06	V1	357	0	4
1870	261	2	0.5964	2	0.8313	0.75477	2	1	0	NA	c06	V1	358	0	4
1871	263	2	0.9061	2	0.944	0.76856	2	1	0	NA	c06	V1	360	0	4
1872	264	2	0.6558	4	1.3968	0.75504	1	0	NA	1	c06	V1	361	0	4
1873	267	2	0.7035	4	1.0967	0.70433	1	1	NA	0	c06	V1	364	0	4
1874	268	1	0.7463	2	0.787	0.53392	1	1	0	NA	c06	V1	365	0	4
1875	270	2	0.6664	3	1.4122	0.098801	1	1	NA	1	c06	V1	367	0	4
1876	271	1	0.642	1	0.7038	0.64762	1	0	0	NA	c06	V1	368	0	4
1877	272	2	0.5992	3	0.6928	0.049952	1	1	NA	0	c06	V1	370	0	4
1878	273	2	0.7336	3	0.8025	0.045463	1	0	NA	1	c06	V1	371	0	4
1879	274	2	0.5664	3	0.772	0.065042	1	1	NA	0	c06	V1	372	0	4
1880	275	2	0.7668	2	0.8652	0.63429	2	1	0	NA	c06	V1	373	0	4
1881	276	1	0.5854	2	0.9418	0.57699	1	0	1	NA	c06	V1	374	0	4
1882	277	2	0.622	2	0.6989	0.62857	2	1	0	NA	c06	V1	375	0	4
1883	278	1	0.8223	1	0.8846	0.7261	1	1	1	NA	c06	V1	376	0	4
1884	279	1	0.6162	4	0.9811	0.87633	2	0	NA	0	c06	V1	377	0	4
1885	280	2	0.6542	4	0.5576	0.89061	1	1	NA	1	c06	V1	378	0	4
1886	281	2	0.7237	4	0.6516	0.88326	1	0	NA	0	c06	V1	379	0	4
1887	282	2	0.839	4	0.6338	0.87122	1	1	NA	0	c06	V1	380	0	4
1888	284	2	0.5715	2	1.1436	0.70932	2	1	0	NA	c06	V1	382	0	4
1889	285	2	1.0163	3	0.939	0.00037714	1	1	NA	1	c06	V1	383	0	4
1890	286	2	0.6963	3	1.4031	0.039109	1	0	NA	0	c06	V1	384	0	4
1891	287	2	0.594	4	0.6244	0.85341	1	0	NA	1	c06	V1	385	0	4
1892	288	2	0.4892	4	0.5433	0.80283	1	1	NA	0	c06	V1	386	0	4
1893	289	2	0.5652	4	0.6164	0.8441	1	1	NA	0	c06	V1	387	0	4
1894	290	2	0.7304	4	0.519	0.8356	1	1	NA	0	c06	V1	388	0	4
1895	291	2	0.9003	4	0.7372	0.8703	1	0	NA	1	c06	V1	389	0	4
1896	292	2	0.5811	1	0.9437	0.83078	2	0	1	NA	c06	V1	390	0	4
1897	293	2	0.5869	1	0.8081	0.75997	2	0	0	NA	c06	V1	391	0	4
1898	294	1	0.7829	2	0.6934	0.69732	1	0	0	NA	c06	V1	392	0	4
1899	295	1	0.7323	1	0.6663	0.70742	1	1	0	NA	c06	V1	393	0	4
1900	296	1	0.827	2	1.0454	0.77245	1	0	0	NA	c06	V1	394	0	4
1901	297	1	0.7733	2	0.9565	0.70711	1	1	1	NA	c06	V1	395	0	4
1902	298	2	0.5465	4	0.8116	0.49421	1	1	NA	0	c06	V1	396	0	4
1903	299	2	0.9342	3	0.5639	0.14273	1	0	NA	0	c06	V1	397	0	4
1904	300	2	0.8814	4	0.6902	0.57077	1	1	NA	0	c06	V1	398	0	4
1905	3	1	0.8771	1	1.1004	0.6824	1	1	0	NA	c06	V2	3	1	4
1906	5	1	1.0414	4	1.1775	0.6652	2	0	NA	0	c06	V2	5	1	4
1907	6	2	0.8059	4	1.2334	0.81435	1	0	NA	1	c06	V2	6	1	4
1908	7	2	0.881	4	1.2548	0.87657	1	1	NA	1	c06	V2	7	1	4
1909	8	2	1.1671	4	1.0316	0.81703	1	1	NA	0	c06	V2	8	1	4
1910	10	2	1.0445	4	0.9366	0.8703	1	0	NA	0	c06	V2	10	1	4
1911	11	2	0.8888	4	0.8639	0.8356	1	0	NA	0	c06	V2	11	1	4
1912	13	2	1.2251	4	0.7982	0.80283	1	1	NA	1	c06	V2	13	1	4
1913	14	2	1.069	4	0.9709	0.85341	1	0	NA	0	c06	V2	14	1	4
1914	15	2	0.8348	4	0.8288	0.82895	1	0	NA	0	c06	V2	15	1	4
1915	16	2	0.6816	1	1.1886	0.62381	2	0	1	NA	c06	V2	16	1	4
1916	18	1	0.9586	2	1.0832	0.72366	1	1	0	NA	c06	V2	18	1	4
1917	19	1	0.7509	2	0.7008	0.6785	1	1	0	NA	c06	V2	19	1	4
1918	21	1	1.0343	4	1.0191	0.89061	2	1	NA	0	c06	V2	21	1	4
1919	22	2	1.0221	3	1.0459	0.11293	1	1	NA	0	c06	V2	22	1	4
1920	23	1	0.8703	1	1.0693	0.7261	1	0	0	NA	c06	V2	23	1	4
1921	24	1	0.8151	4	1.1768	0.90695	2	1	NA	0	c06	V2	24	1	4
1922	26	1	1.2452	1	0.9643	0.7299	1	1	1	NA	c06	V2	26	1	4
1923	28	2	1.1414	4	0.9308	0.92339	1	1	NA	0	c06	V2	28	1	4
1924	29	1	0.9564	1	0.9833	0.68401	1	0	1	NA	c06	V2	29	1	4
1925	30	1	1.414	4	0.913	0.85964	2	1	NA	1	c06	V2	30	1	4
1926	31	1	0.7009	4	0.7748	0.76998	2	0	NA	0	c06	V2	31	1	4
1927	33	2	1.157	4	0.7057	0.81008	1	1	NA	1	c06	V2	33	1	4
1928	34	2	0.7991	2	0.6547	0.6611	2	0	1	NA	c06	V2	34	1	4
1929	35	1	0.7178	4	0.6432	0.6909	2	0	NA	1	c06	V2	35	1	4
1930	36	2	0.8211	3	0.7702	0.16286	1	1	NA	0	c06	V2	36	1	4
1931	37	2	1.0075	4	0.6769	0.75504	1	0	NA	0	c06	V2	37	1	4
1932	38	1	1.0966	4	0.718	0.82729	2	1	NA	0	c06	V2	38	1	4
1933	39	1	0.8804	2	1.1128	0.80225	1	0	0	NA	c06	V2	39	1	4
1934	40	1	0.6435	2	0.7016	0.75477	1	0	0	NA	c06	V2	40	1	4
1935	41	1	0.856	2	0.6641	0.65412	1	0	1	NA	c06	V2	41	1	4
1936	42	1	0.8217	2	1.033	0.71247	1	0	1	NA	c06	V2	42	1	4
1937	43	1	0.7931	4	0.8006	0.82756	2	0	NA	1	c06	V2	43	1	4
1938	45	2	1.4255	4	0.5741	0.95467	1	1	NA	1	c06	V2	46	1	4
1939	46	1	0.7448	2	0.9583	0.78368	1	0	1	NA	c06	V2	47	1	4
1940	47	1	0.8707	4	0.6754	0.9778	2	0	NA	1	c06	V2	48	1	4
1941	48	2	0.855	4	0.5661	0.97383	1	1	NA	1	c06	V2	49	1	4
1942	50	2	0.7368	3	0.7792	0.071877	1	0	NA	0	c06	V2	51	1	4
1943	51	1	0.7237	2	0.4852	0.66714	1	0	0	NA	c06	V2	52	1	4
1944	52	1	0.8016	2	1.1698	0.58226	1	1	1	NA	c06	V2	53	1	4
1945	53	1	0.6034	4	0.9394	0.79929	2	0	NA	1	c06	V2	54	1	4
1946	54	1	0.5526	1	0.9876	0.57202	1	0	1	NA	c06	V2	55	1	4
1947	55	2	0.6089	4	0.6882	0.78196	1	1	NA	1	c06	V2	56	1	4
1948	56	1	0.6547	4	1.3488	0.78642	2	0	NA	0	c06	V2	57	1	4
1949	57	1	0.7163	4	0.7616	0.72176	2	1	NA	1	c06	V2	58	1	4
1950	58	1	0.5591	1	1.2479	0.5854	1	0	0	NA	c06	V2	59	1	4
1951	59	2	0.6913	4	0.9461	0.55262	1	1	NA	0	c06	V2	60	1	4
1952	61	1	0.5834	1	1.035	0.58212	1	0	1	NA	c06	V2	62	1	4
1953	63	1	0.9835	2	1.0481	0.48291	1	1	1	NA	c06	V2	64	1	4
1954	64	2	0.5923	1	0.7412	0.47032	2	1	1	NA	c06	V2	65	1	4
1955	65	1	0.5506	2	0.7696	0.56434	1	0	1	NA	c06	V2	66	1	4
1956	67	1	0.7584	1	0.9877	0.41782	1	1	1	NA	c06	V2	68	1	4
1957	68	1	0.6529	3	0.723	0.61364	2	0	NA	1	c06	V2	69	1	4
1958	69	2	0.6638	3	1.1774	0.62161	1	0	NA	0	c06	V2	70	1	4
1959	70	2	0.933	2	1.343	0.7365	2	1	1	NA	c06	V2	71	1	4
1960	71	1	0.5935	2	1.3258	0.66693	1	0	1	NA	c06	V2	72	1	4
1961	72	2	0.8439	1	1.1517	0.29155	2	0	0	NA	c06	V2	73	1	4
1962	73	1	0.5494	4	1.0635	0.23443	2	0	NA	0	c06	V2	74	1	4
1963	74	2	0.5441	3	0.6282	0.73284	1	1	NA	0	c06	V2	75	1	4
1964	75	2	0.6283	3	0.5544	0.76092	1	1	NA	1	c06	V2	76	1	4
1965	76	1	1.2046	2	0.9589	0.60734	1	1	0	NA	c06	V2	77	1	4
1966	77	1	1.2103	2	0.6417	0.6108	1	0	0	NA	c06	V2	78	1	4
1967	78	1	0.8854	2	1.1739	0.63168	1	1	0	NA	c06	V2	79	1	4
1968	79	2	0.8116	4	1.0321	0.2542	1	0	NA	1	c06	V2	80	1	4
1969	80	2	0.8985	3	0.6062	0.60998	1	1	NA	0	c06	V2	81	1	4
1970	81	1	0.6676	2	0.8544	0.67609	1	1	0	NA	c06	V2	82	1	4
1971	82	1	0.7016	3	0.5341	0.63394	2	0	NA	0	c06	V2	83	1	4
1972	83	1	0.5536	2	0.8192	0.61199	1	0	0	NA	c06	V2	84	1	4
1973	84	2	0.6696	1	0.8631	0.47992	2	1	0	NA	c06	V2	85	1	4
1974	86	1	0.4912	3	0.5598	0.78533	2	0	NA	1	c06	V2	87	1	4
1975	87	2	0.5695	3	0.8825	0.74296	1	1	NA	1	c06	V2	88	1	4
1976	88	2	0.6637	3	1.0108	0.78541	1	0	NA	1	c06	V2	89	1	4
1977	89	2	0.6188	3	0.8827	0.77228	1	1	NA	1	c06	V2	90	1	4
1978	90	1	0.6873	2	1.1457	0.53131	1	1	0	NA	c06	V2	91	1	4
1979	91	2	0.6471	2	0.6368	0.57378	2	0	1	NA	c06	V2	92	1	4
1980	92	2	0.9004	2	0.7597	0.56447	2	1	0	NA	c06	V2	93	1	4
1981	93	1	0.9927	3	1.0713	0.69336	2	1	NA	0	c06	V2	94	1	4
1982	94	2	0.6485	3	1.2527	0.70155	1	0	NA	0	c06	V2	95	1	4
1983	97	2	0.5069	3	0.9148	0.67056	1	1	NA	1	c06	V2	98	1	4
1984	98	1	0.7402	1	1.0843	0.5162	1	1	1	NA	c06	V2	99	1	4
1985	99	2	0.4851	3	0.7497	0.478	1	0	NA	1	c06	V2	100	1	4
1986	101	1	0.8718	2	0.7079	0.69747	1	1	0	NA	c06	V2	102	1	4
1987	102	1	0.5813	2	0.8475	0.67462	1	1	1	NA	c06	V2	103	1	4
1988	103	2	0.8488	2	0.8277	0.70153	2	1	0	NA	c06	V2	104	1	4
1989	104	1	0.8183	2	1.2811	0.65973	1	0	1	NA	c06	V2	105	1	4
1990	105	1	0.5419	4	1.1398	0.62584	2	0	NA	0	c06	V2	106	1	4
1991	106	2	0.6837	2	0.7016	0.60948	2	1	1	NA	c06	V2	107	1	4
1992	107	2	0.6686	4	0.932	0.46638	1	0	NA	1	c06	V2	108	1	4
1993	108	1	0.5752	4	0.7688	0.46599	2	0	NA	0	c06	V2	109	1	4
1994	109	2	0.6415	4	1.0213	0.53084	1	1	NA	1	c06	V2	110	1	4
1995	110	1	0.6124	4	0.706	0.53179	2	0	NA	0	c06	V2	111	1	4
1996	111	2	0.6469	4	0.6539	0.51019	1	0	NA	0	c06	V2	112	1	4
1997	112	2	0.571	2	0.88	0.37125	2	1	0	NA	c06	V2	113	1	4
1998	113	1	0.5564	1	0.6578	0.6991	1	0	1	NA	c06	V2	114	1	4
1999	114	1	0.543	1	1.2964	0.72069	1	1	0	NA	c06	V2	115	1	4
[truncated: 13,477 more rows]
